# Supplementary material for: Xihuang pills targeting the Warburg effect through inhibition of the Wnt/β-catenin pathway in prostate cancer
Source: Heliyon. 2024 Jun 15;10(12):e32914. doi: 10.1016/j.heliyon.2024.e32914 (PMC11237975; doi:10.1016/j.heliyon.2024.e32914)
Supplement: Multimedia component 2 [file mmc2.xlsx]

## Sheet: Sheet1
id	baseMean	baseMean_Control	baseMean_XHP	foldChange(XHP/Control)(XHP/Control)	log2FoldChange	pval	padj	Chromosome	Start Site	End Site	Direction	Length	Name	GO	KEGG	EC	eggNOG Class	eggNOG	Description	Entrez_geneID	UniProtAC
ENSG00000118785	56.3627	103.001	9.72387	0.0944051	-3.40499	4.16249e-10	7.25106e-06	4	87975650	87983426	+	2321	SPP1	GO:0001503;GO:0001503;GO:0001649;GO:0005125;GO:0005178;GO:0005515;GO:0005576;GO:0005576;GO:0005615;GO:0005615;GO:0005615;GO:0005788;GO:0005794;GO:0006710;GO:0007155;GO:0007155;GO:0007155;GO:0007155;GO:0007155;GO:0007165;GO:0007566;GO:0030198;GO:0031214;GO:0033280;GO:0043687;GO:0044267;GO:0045780;GO:0045893;GO:0046697;GO:0050840;GO:0070062;GO:0071394;GO:2000866;GO:0001503;GO:0001503;GO:0001649;GO:…	K06250	-	W	1B1CS;166DI;13I3U;0IVP1;0UPAR;0DMXE;0VGDG;09UE0;1D2CJ;0RY3F	secreted phosphoprotein 1 [Source:HGNC Symbol;Acc:HGNC:11255]	6696	P10451;A0A024RDE2
ENSG00000104972	101.314	179.133	23.4955	0.131162	-2.93058	6.83632e-07	0.00595443	19	54617158	54637528	+	5008	LILRB1	GO:0016020;GO:0016021;GO:0016020;GO:0016021;GO:0016020;GO:0016021;GO:0016020;GO:0016021;GO:0016020;GO:0016021;GO:0016020;GO:0016021;GO:0016020;GO:0016021;GO:0016020;GO:0016021;	K06512	-	T	13KS9;0RR2J;1674J;1AU75;0DIAQ;1CRSY;0IKJD;0UIPQ;0A2BJ;0VB6S	leukocyte immunoglobulin like receptor B1 [Source:HGNC Symbol;Acc:HGNC:6605]	10859	Q8NHL6;A0A0B4J1W1
ENSG00000131746	1106.09	1347.17	865.004	0.642091	-0.639151	2.79249e-05	0.16215	17	40475828	40501623	-	4873	TNS4	GO:0003779;GO:0005515;GO:0005515;GO:0005515;GO:0005737;GO:0005829;GO:0005856;GO:0005925;GO:0006915;GO:0008104;GO:0030054;	K18080	-	Z;T	1DGKM;0IUIK;0B6UP;0E9SF;16PA8;0S34G;0WJKY;13GTR;0V40Z;1BBNF	tensin 4 [Source:HGNC Symbol;Acc:HGNC:24352]	84951	Q8IZW8;Q6PJP3
ENSG00000137821	482.81	377.666	587.954	1.55681	0.638593	0.000110233	0.480066	15	70853239	71053658	+	9992	LRRC49	GO:0005515;GO:0005737;GO:0005737;GO:0005856;GO:0005874;GO:0036158;GO:0005515;GO:0005737;GO:0005737;GO:0005856;GO:0005874;GO:0036158;GO:0005515;GO:0005737;GO:0005737;GO:0005856;GO:0005874;GO:0036158;GO:0005515;GO:0005737;GO:0005737;GO:0005856;GO:0005874;GO:0036158;	K16606	-	Z;T	0RKK3;0V5SY;1AXBF;0UHPM;1CQSH;09UTE;16ATK;0DG30;12NXQ;KOG0531	leucine rich repeat containing 49 [Source:HGNC Symbol;Acc:HGNC:25965]	54839	Q8IUZ0;B7Z7G0
ENSG00000166794	951.237	1135.45	767.02	0.675519	-0.565932	0.000222896	0.776569	15	64155817	64163022	-	1723	PPIB	GO:0000413;GO:0000413;GO:0000413;GO:0000413;GO:0003723;GO:0003755;GO:0003755;GO:0003755;GO:0003755;GO:0005515;GO:0005515;GO:0005515;GO:0005518;GO:0005634;GO:0005654;GO:0005737;GO:0005783;GO:0005783;GO:0005783;GO:0005788;GO:0005788;GO:0005790;GO:0005925;GO:0006457;GO:0006457;GO:0006457;GO:0016018;GO:0016018;GO:0016020;GO:0016853;GO:0030593;GO:0032991;GO:0034663;GO:0040018;GO:0042470;GO:0043231;GO:…	K03768	EC:5.2.1.8	O	KOG0880;0A0D4;1B2CK;0RQ58;12NWW;0VD55;1CZ2P;0DPXE;1666X;0UI92	peptidylprolyl isomerase B [Source:HGNC Symbol;Acc:HGNC:9255]	5479	P23284
ENSG00000160752	410.529	492.008	329.05	0.668789	-0.580376	0.00063297	1	1	155308748	155320666	+	3718	FDPS	GO:0008299;GO:0008299;GO:0008299;GO:0016020;GO:0016021;GO:0016740;GO:0003723;GO:0004161;GO:0004161;GO:0004337;GO:0004337;GO:0005515;GO:0005654;GO:0005737;GO:0005737;GO:0005829;GO:0005829;GO:0006629;GO:0006694;GO:0006695;GO:0006695;GO:0006695;GO:0008202;GO:0008203;GO:0008299;GO:0008299;GO:0008299;GO:0016032;GO:0016126;GO:0016740;GO:0033384;GO:0045337;GO:0045337;GO:0045540;GO:0046872;GO:0003723;GO:…	K00787	-	H	1CSMV;12SEF;0S1GQ;1AY5A;0UK8E;KOG0711;09WMP;0V7KD;16GCR;0DHX5	farnesyl diphosphate synthase [Source:HGNC Symbol;Acc:HGNC:3631]	2224	P14324
ENSG00000137193	1315.52	1099.95	1531.08	1.39196	0.47712	0.000847775	1	6	37170152	37175428	+	3030	PIM1	GO:0000166;GO:0004672;GO:0004672;GO:0004674;GO:0004674;GO:0004674;GO:0004674;GO:0004674;GO:0005515;GO:0005524;GO:0005524;GO:0005524;GO:0005524;GO:0005634;GO:0005634;GO:0005654;GO:0005730;GO:0005737;GO:0005737;GO:0005737;GO:0005829;GO:0005886;GO:0006468;GO:0006468;GO:0006468;GO:0006468;GO:0006915;GO:0007049;GO:0007275;GO:0008134;GO:0016020;GO:0016301;GO:0016310;GO:0016740;GO:0019221;GO:0022898;GO:…	K04702	EC:2.7.11.1	T	0RX1V;KOG0583;09THD;0UFXZ;1ATEZ;16F8F;0DEU7;0V4GC;12UDI;1CPHY	Pim-1 proto-oncogene, serine/threonine kinase [Source:HGNC Symbol;Acc:HGNC:8986]	5292	P11309;A0A024RD25
ENSG00000225614	570.105	691.959	448.252	0.647801	-0.626377	0.00100125	1	16	88382959	88440757	+	13774	ZNF469	GO:0003676;GO:0003676;GO:0003677;GO:0005634;GO:0046872;	-	-	K	1678I;0UMF4;12QIJ;1CTJ1;0DITQ;KOG1721;0V8E7;09XG6;1B1A7;0RW4I	zinc finger protein 469 [Source:HGNC Symbol;Acc:HGNC:23216]	84627	-
ENSG00000139970	43.5774	79.6329	7.52202	0.0944588	-3.40417	0.00171608	1	14	59595976	59870776	-	6019	RTN1	GO:0005783;GO:0005789;GO:0016020;GO:0016021;GO:0000139;GO:0005515;GO:0005515;GO:0005783;GO:0005783;GO:0005789;GO:0005794;GO:0016020;GO:0016021;GO:0030176;GO:0030182;GO:0000139;GO:0005515;GO:0005515;GO:0005783;GO:0005783;GO:0005783;GO:0005789;GO:0005794;GO:0016020;GO:0016021;GO:0030176;GO:0005783;GO:0005783;GO:0005789;GO:0016020;GO:0016021;	K20721	-	U	13BRI;1B0CF;1CQSZ;0RNJG;0DG3E;0URYM;0VBVP;0A2IP;1677M;KOG1792	reticulon 1 [Source:HGNC Symbol;Acc:HGNC:10467]	6252	Q16799
ENSG00000132688	1646.13	1953.63	1338.64	0.685206	-0.545391	0.00207315	1	1	156668763	156677407	-	5568	NES	GO:0000086;GO:0003674;GO:0005515;GO:0005737;GO:0005737;GO:0005882;GO:0005882;GO:0005882;GO:0007275;GO:0007399;GO:0007399;GO:0007417;GO:0007420;GO:0019215;GO:0019215;GO:0019215;GO:0030844;GO:0030844;GO:0031076;GO:0031730;GO:0032091;GO:0043086;GO:0043524;GO:0045111;GO:0048858;GO:0072089;GO:2000179;	K07609	-	Z	09TM8;1B0H2;13HI2;0V4K8;0UG0F;16D8A;0DEXQ;1CPME;0IRNV;0RWXD	nestin [Source:HGNC Symbol;Acc:HGNC:7756]	10763	P48681;Q9H6U9
ENSG00000125772	864.578	726.673	1002.48	1.37955	0.4642	0.0023134	1	20	5544439	5611006	-	7472	GPCPD1	GO:0005737;GO:0005737;GO:0005829;GO:0006629;GO:0006629;GO:0007519;GO:0008081;GO:0008081;GO:0016787;GO:0030246;GO:0030246;GO:0046475;GO:0046475;GO:0046475;GO:0047389;GO:0047389;GO:0047389;GO:0047389;GO:0047389;GO:2001070;GO:2001070;GO:0005737;GO:0006629;GO:0006629;GO:0008081;GO:0008081;GO:0046475;GO:0046475;GO:0047389;GO:0047389;GO:0005737;GO:0006629;GO:0008081;GO:0046475;GO:0047389;GO:0030246;GO:…	K18695	EC:3.1.4.2	A;C	1CYZ4;168A3;12PYH;0DF6U;1B4FI;0RKA1;0UQ3Y;KOG2421;0VAP2;0A2AY	glycerophosphocholine phosphodiesterase 1 [Source:HGNC Symbol;Acc:HGNC:26957]	56261	Q9NPB8
ENSG00000171388	266.058	333.046	199.069	0.597724	-0.74245	0.00238719	1	X	129645259	129654956	-	3224	APLN	GO:0001525;GO:0002026;GO:0005102;GO:0005179;GO:0005179;GO:0005179;GO:0005576;GO:0005576;GO:0005615;GO:0005615;GO:0005615;GO:0006955;GO:0007165;GO:0007165;GO:0007165;GO:0007186;GO:0007275;GO:0007369;GO:0007595;GO:0007631;GO:0008284;GO:0010629;GO:0016032;GO:0031652;GO:0031704;GO:0031704;GO:0031704;GO:0031704;GO:0040037;GO:0042327;GO:0042756;GO:0042756;GO:0042802;GO:0043576;GO:0045776;GO:0045776;GO:…	K05225	-	-	-	apelin [Source:HGNC Symbol;Acc:HGNC:16665]	8862	Q9ULZ1
ENSG00000114107	384.112	314.084	454.14	1.44592	0.531987	0.0028161	1	3	138494344	138594538	-	4409	CEP70	GO:0000086;GO:0005515;GO:0005515;GO:0005737;GO:0005813;GO:0005813;GO:0005813;GO:0005813;GO:0005815;GO:0005829;GO:0005856;GO:0010389;GO:0042802;GO:0043015;GO:0043015;GO:0060271;GO:0060271;GO:0070507;GO:0070507;GO:0097711;GO:0005515;GO:0005737;GO:0005813;GO:0005813;GO:0005815;GO:0005856;GO:0043015;GO:0043015;GO:0060271;GO:0060271;GO:0070507;GO:0070507;GO:0000086;GO:0005515;GO:0005515;GO:0005737;GO:…	K16802	-	Z;S	0UP7F;1660C;0DKAF;1CV4D;09YVD;0RUVA;12RG4;0V9T5;0IFWI;1ATXZ	centrosomal protein 70 [Source:HGNC Symbol;Acc:HGNC:29972]	80321	Q8NHQ1;A0A140VJG2
ENSG00000156427	29.9343	46.3308	13.5378	0.292199	-1.77498	0.0032357	1	5	171419647	171457626	+	1998	FGF18	GO:0000165;GO:0001503;GO:0001525;GO:0001934;GO:0001957;GO:0001958;GO:0002063;GO:0005104;GO:0005104;GO:0005104;GO:0005105;GO:0005105;GO:0005111;GO:0005111;GO:0005576;GO:0005576;GO:0005576;GO:0005576;GO:0005615;GO:0005615;GO:0005730;GO:0005737;GO:0007165;GO:0007267;GO:0008083;GO:0008083;GO:0008083;GO:0008083;GO:0008083;GO:0008284;GO:0008284;GO:0008284;GO:0008543;GO:0008543;GO:0008543;GO:0008543;GO:…	K04358	-	W;T	12ST7;0VBAZ;KOG3885;1CWXU;1B487;0URAB;16BN5;0DN1J;0RVF2;0A0EN	fibroblast growth factor 18 [Source:HGNC Symbol;Acc:HGNC:3674]	8817	O76093
ENSG00000150667	120.156	88.0979	152.215	1.72779	0.78893	0.00332747	1	15	39588357	39782841	-	3463	FSIP1	-	-	-	S	16FBD;0RQMK;0J06C;1AX48;1CY39;0DP59;13MNQ;0A1HF;0UMMM;0VCCY	fibrous sheath interacting protein 1 [Source:HGNC Symbol;Acc:HGNC:21674]	161835	Q8NA03;A0A024R9J2
ENSG00000204149	237.171	300.323	174.02	0.579442	-0.787264	0.0033468	1	10	49982190	50010506	+	3167	AGAP6	GO:0005096;GO:0005096;GO:0005096;GO:0005515;GO:0005634;GO:0043547;GO:0046872;GO:0005096;GO:0005096;GO:0005096;GO:0005515;GO:0005634;GO:0043547;GO:0046872;	K12491	-	T	0RMGZ;1B8KC;KOG0705;0DIV8;0UZCJ;0V8FU;09XHT;1DA4X;16KN2;12RB5	ArfGAP with GTPase domain, ankyrin repeat and PH domain 6 [Source:HGNC Symbol;Acc:HGNC:23466]	414189	Q5VW22
ENSG00000152402	4.47322	8.598	0.348447	0.0405265	-4.62499	0.00340355	1	11	106674019	107018476	-	16306	GUCY1A2	GO:0000166;GO:0004383;GO:0004383;GO:0004383;GO:0004383;GO:0005515;GO:0005525;GO:0005737;GO:0006182;GO:0006182;GO:0006182;GO:0007165;GO:0009190;GO:0009190;GO:0016829;GO:0016849;GO:0016849;GO:0020037;GO:0020037;GO:0035556;GO:0035556;GO:0000166;GO:0004383;GO:0004383;GO:0004383;GO:0004383;GO:0004383;GO:0005515;GO:0005525;GO:0005737;GO:0006182;GO:0006182;GO:0006182;GO:0007165;GO:0009190;GO:0009190;GO:…	K12318	EC:4.6.1.2	F	12NXE;166QF;KOG4171;1CPBK;0DEMR;0A1DS;0RKHN;0V5S9;0UFM3;1ARV8	guanylate cyclase 1 soluble subunit alpha 2 [Source:HGNC Symbol;Acc:HGNC:4684]	2977	P33402
ENSG00000183891	671.863	560.996	782.73	1.39525	0.480523	0.00355438	1	2	19896631	19901983	-	1995	TTC32	GO:0005515;GO:0005515;GO:0005515;	-	-	S;P	1D1K6;1B5BY;13SP7;16C2Y;0RT3F;0A6VG;0VHPI;KOG1124;0DTU4;0UV6K	tetratricopeptide repeat domain 32 [Source:HGNC Symbol;Acc:HGNC:32954]	130502	Q5I0X7
ENSG00000101255	4225.63	3561.63	4889.62	1.37286	0.457186	0.00357325	1	20	362835	397559	+	3030	TRIB3	GO:0003714;GO:0003714;GO:1903507;GO:0000122;GO:0003714;GO:0003714;GO:0003714;GO:0004672;GO:0004860;GO:0005515;GO:0005515;GO:0005524;GO:0005524;GO:0005634;GO:0005634;GO:0005654;GO:0005829;GO:0005886;GO:0006468;GO:0006468;GO:0006469;GO:0006915;GO:0010506;GO:0010827;GO:0019216;GO:0019901;GO:0019901;GO:0031434;GO:0031625;GO:0032092;GO:0032436;GO:0032869;GO:0034976;GO:0043405;GO:0043405;GO:0045599;GO:…	K19518	-	T;K	0UFUB;KOG0583;1B0GJ;16GPB;0DET1;09TG4;1CPGU;0V4F6;0RKHH;13N9B	tribbles pseudokinase 3 [Source:HGNC Symbol;Acc:HGNC:16228]	57761	Q96RU7
ENSG00000186310	553.418	465.094	641.742	1.37981	0.464471	0.00367114	1	X	93670930	93673578	-	2649	NAP1L3	GO:0003682;GO:0005515;GO:0005634;GO:0005634;GO:0005634;GO:0005634;GO:0006334;GO:0006334;GO:0006334;GO:0006334;GO:0030154;GO:0042393;GO:0005634;GO:0005634;GO:0006334;GO:0006334;	K11281	-	D;B	1CUAX;0DJID;09Y54;16FR3;0V92M;0RRIV;0UN9D;13PGH;1AT84;KOG1507	nucleosome assembly protein 1 like 3 [Source:HGNC Symbol;Acc:HGNC:7639]	4675	Q99457;Q8IYV1
ENSG00000103888	144.573	185.541	103.605	0.558397	-0.840638	0.00372536	1	15	80779343	80951776	+	7621	CEMIP	GO:0004415;GO:0004415;GO:0005515;GO:0005540;GO:0005576;GO:0005576;GO:0005634;GO:0005737;GO:0005783;GO:0005886;GO:0005905;GO:0007605;GO:0008152;GO:0010800;GO:0016020;GO:0016787;GO:0016798;GO:0030213;GO:0030214;GO:0030335;GO:0032050;GO:0045334;GO:0046923;GO:0051281;GO:0090314;GO:1900020;GO:0004415;GO:0004415;GO:0004415;GO:0005515;GO:0005540;GO:0005540;GO:0005576;GO:0005576;GO:0005634;GO:0005737;GO:…	K19031	EC:3.2.1.35	S	16FWH;0V9F4;0UN3N;0RX07;1AVBF;1CUR8;12SC1;09YCH;0DJXS;0IFCM	cell migration inducing hyaluronidase 1 [Source:HGNC Symbol;Acc:HGNC:29213]	57214	Q8WUJ3
ENSG00000196132	11.1141	18.2392	3.98905	0.218707	-2.19293	0.00441753	1	20	64102394	64242253	+	6863	MYT1	GO:0003677;GO:0005634;GO:0005634;GO:0005634;GO:0006355;GO:0006355;GO:0008270;GO:0008270;GO:0046872;GO:0003677;GO:0005634;GO:0005634;GO:0005634;GO:0006355;GO:0006355;GO:0008270;GO:0008270;GO:0046872;GO:0000790;GO:0000978;GO:0000981;GO:0000981;GO:0003677;GO:0003700;GO:0005634;GO:0005634;GO:0005634;GO:0005634;GO:0005654;GO:0005829;GO:0006355;GO:0006355;GO:0006355;GO:0006357;GO:0007275;GO:0007399;GO:…	K23192	-	K	13D16;0WGXM;0S2PS;1BAZV;0IQ4P;0B4ER;0E89R;1DF8H;0V34T;16NRA	myelin transcription factor 1 [Source:HGNC Symbol;Acc:HGNC:7622]	4661	Q01538
ENSG00000228474	607.192	705.154	509.23	0.722155	-0.46962	0.0044789	1	2	27070472	27071654	-	600	OST4	GO:0005515;GO:0005783;GO:0005789;GO:0006486;GO:0008250;GO:0008250;GO:0016020;GO:0016021;GO:0018279;GO:0018279;GO:0005515;GO:0005783;GO:0005789;GO:0006486;GO:0008250;GO:0008250;GO:0016020;GO:0016021;GO:0018279;GO:0018279;GO:0005515;GO:0005783;GO:0005789;GO:0006486;GO:0008250;GO:0008250;GO:0016020;GO:0016021;GO:0018279;GO:0018279;	-	-	O	0VNQV;0UWYK;0J6QP;1B72E;0DWR0;16IV3;1D5Z9;0ABP2;13YXF	oligosaccharyltransferase complex subunit 4, non- catalytic [Source:HGNC Symbol;Acc:HGNC:32483]	100128731	P0C6T2
ENSG00000163584	660.145	516.223	804.068	1.5576	0.639323	0.00458223	1	3	170864875	170870208	-	2051	RPL22L1	GO:0002181;GO:0003723;GO:0003735;GO:0003735;GO:0005515;GO:0005840;GO:0005840;GO:0005840;GO:0006412;GO:0006412;GO:0003735;GO:0005840;GO:0005840;GO:0006412;GO:0003735;GO:0003735;GO:0005840;GO:0005840;GO:0005840;GO:0006412;GO:0006412;GO:0003735;GO:0005840;GO:0005840;GO:0006412;GO:0003735;GO:0003735;GO:0005840;GO:0005840;GO:0005840;GO:0006412;GO:0006412;	K02891	-	J	0RYW7;1D3JV;16KYF;0A7EY;KOG3434;1B5WN;0VI9F;0DU7V;13UU4;0UVM2	ribosomal protein L22 like 1 [Source:HGNC Symbol;Acc:HGNC:27610]	200916	Q6P5R6
ENSG00000228253	78.9233	103.653	54.1937	0.522839	-0.935562	0.00518274	1	MT	8366	8572	+	207	MT-ATP8	GO:0000276;GO:0000276;GO:0005739;GO:0005743;GO:0005753;GO:0006754;GO:0006754;GO:0006811;GO:0015078;GO:0015078;GO:0015986;GO:0015986;GO:0016020;GO:0016021;GO:0031966;GO:0042407;GO:0042776;GO:0042776;GO:0045263;GO:0046933;	-	-	C	0VNY3;0ABVR;0UWYG;1D610;0J587;16KJ3;1B8G5;0RZWM;13ZVI;0DWSS	mitochondrially encoded ATP synthase membrane subunit 8 [Source:HGNC Symbol;Acc:HGNC:7415]	-	-
ENSG00000062716	10273	8922.58	11623.5	1.3027	0.381509	0.00547734	1	17	59707192	59842255	+	6854	VMP1	GO:0000045;GO:0000407;GO:0000421;GO:0000421;GO:0005515;GO:0005515;GO:0005730;GO:0005773;GO:0005774;GO:0005783;GO:0005783;GO:0005783;GO:0005783;GO:0005886;GO:0006914;GO:0006914;GO:0006914;GO:0006914;GO:0007030;GO:0007155;GO:0007566;GO:0012505;GO:0016020;GO:0016020;GO:0016021;GO:0033116;GO:0034329;GO:0098609;GO:0005730;GO:0005783;GO:0016020;GO:0016021;GO:0005730;GO:0005783;GO:0005730;GO:0005783;GO:…	K21248	-	S;U	KOG1109;0RK5K;0V5GD;1AZ9N;12NRQ;0UH8D;0DFSX;1676B;09UH3;1CQGC	vacuole membrane protein 1 [Source:HGNC Symbol;Acc:HGNC:29559]	81671	Q96GC9
ENSG00000134326	955.449	785.041	1125.86	1.43414	0.520183	0.00659858	1	2	6840570	6866635	-	4302	CMPK2	GO:0000166;GO:0004127;GO:0004127;GO:0004127;GO:0004550;GO:0004550;GO:0004798;GO:0005524;GO:0005737;GO:0005739;GO:0005739;GO:0005739;GO:0005739;GO:0006165;GO:0006221;GO:0006227;GO:0006233;GO:0006235;GO:0009041;GO:0009142;GO:0016301;GO:0016310;GO:0016740;GO:0033862;GO:0046940;GO:0050145;GO:0000166;GO:0004127;GO:0004127;GO:0004127;GO:0004550;GO:0004550;GO:0004798;GO:0004798;GO:0005524;GO:0005737;GO:…	K13809	EC:2.7.4.14	F	1AXFD;0V8UG;0UMYT;09XWZ;13JW8;KOG3327;16BBP;0RQNF;0DJ9U;1CU1T	cytidine/uridine monophosphate kinase 2 [Source:HGNC Symbol;Acc:HGNC:27015]	129607	Q5EBM0
ENSG00000212907	4128.11	5739.11	2517.11	0.438589	-1.18906	0.00686637	1	MT	10470	10766	+	297	MT-ND4L	GO:0005739;GO:0005747;GO:0006120;GO:0008137;GO:0008137;GO:0016020;GO:0016021;GO:0016491;GO:0016651;GO:0016651;GO:0030964;GO:0031966;GO:0042773;GO:0042773;GO:0042773;GO:0055114;GO:0055114;GO:0055114;GO:0070469;	-	-	C	0RZMI;0UW7V;0A9B7;1D555;KOG4669;16K87;0VKRH;1B6MX;13VC2;0DVUW	mitochondrially encoded NADH:ubiquinone oxidoreductase core subunit 4L [Source:HGNC Symbol;Acc:HGNC:7460]	-	-
ENSG00000182492	7.99009	13.5505	2.42966	0.179304	-2.47952	0.00712091	1	X	153494980	153509546	+	2404	BGN	GO:0001974;GO:0005201;GO:0005515;GO:0005515;GO:0005515;GO:0005539;GO:0005576;GO:0005576;GO:0005576;GO:0005615;GO:0005796;GO:0008150;GO:0009986;GO:0019800;GO:0030021;GO:0030133;GO:0030198;GO:0030206;GO:0030207;GO:0030208;GO:0031012;GO:0031012;GO:0042383;GO:0043202;GO:0050840;GO:0060348;GO:0061975;GO:0062023;GO:0070062;GO:0005515;GO:0005576;	K08118	-	O;T	16CJ6;0DK46;KOG0619;1ATYN;1CUXX;12P1N;0UR6A;0V9ME;09YPQ;0RRUP	biglycan [Source:HGNC Symbol;Acc:HGNC:1044]	633	P21810;B4DNL4
ENSG00000107872	278.93	218.04	339.821	1.55852	0.640181	0.00713937	1	10	102419189	102423136	+	2593	FBXL15	GO:0005515;GO:0005515;GO:0000086;GO:0000209;GO:0005515;GO:0005515;GO:0005515;GO:0005737;GO:0005829;GO:0006511;GO:0009953;GO:0016567;GO:0019005;GO:0019005;GO:0030282;GO:0030282;GO:0030513;GO:0031146;GO:0031146;GO:0043687;GO:0005515;GO:0005515;	K10281	-	-	-	F-box and leucine rich repeat protein 15 [Source:HGNC Symbol;Acc:HGNC:28155]	79176	Q9H469
ENSG00000104313	6.26764	11.5669	0.968414	0.0837232	-3.57823	0.00724881	1	8	71197433	71592025	-	9322	EYA1	GO:0004721;GO:0004722;GO:0004725;GO:0004725;GO:0004725;GO:0004725;GO:0005515;GO:0005515;GO:0005634;GO:0005634;GO:0005654;GO:0005654;GO:0005737;GO:0006281;GO:0006302;GO:0006325;GO:0006974;GO:0007275;GO:0007275;GO:0007275;GO:0007605;GO:0009653;GO:0009887;GO:0009887;GO:0010212;GO:0016576;GO:0016576;GO:0016604;GO:0016787;GO:0016925;GO:0030154;GO:0035335;GO:0035335;GO:0042471;GO:0042471;GO:0045739;GO:…	K15616	EC:3.1.3.48	S;K;B	0V5ZE;09UZM;0DG95;KOG3107;12P1J;16BZG;0RQE3;0UN7J;1CQYK;1B2DT	EYA transcriptional coactivator and phosphatase 1 [Source:HGNC Symbol;Acc:HGNC:3519]	2138	Q99502;A0A024R813;B3KXR1
ENSG00000167157	10.4508	17.9128	2.98868	0.166846	-2.58341	0.00786663	1	9	129665647	129722674	+	1305	PRRX2	GO:0000790;GO:0000981;GO:0000981;GO:0003677;GO:0003677;GO:0003677;GO:0003700;GO:0005634;GO:0006355;GO:0006355;GO:0006355;GO:0006357;GO:0007275;GO:0043565;GO:1990837;	K09329	-	K	0VEEC;0DQFB;1D0B6;0UNYF;1AW27;168ST;0RKAF;13URR;KOG0490;0A3J8	paired related homeobox 2 [Source:HGNC Symbol;Acc:HGNC:21338]	51450	Q99811;A0A140VJS2
ENSG00000172137	15.8353	24.8071	6.86359	0.276679	-1.85371	0.0082195	1	16	71358713	71390436	+	1701	CALB2	GO:0005509;GO:0005509;GO:0005829;GO:0046872;GO:0005509;GO:0005509;GO:0005509;GO:0005509;GO:0005634;GO:0005634;GO:0005737;GO:0005829;GO:0005829;GO:0005921;GO:0030425;GO:0032420;GO:0032437;GO:0043005;GO:0043195;GO:0045202;GO:0046872;GO:0051480;GO:0097060;GO:0098688;GO:0099509;GO:0099534;GO:1900271;GO:0005509;GO:0005509;GO:0005829;GO:0046872;GO:0005509;GO:0005509;GO:0046872;	K23908	-	T	16DHQ;0DG57;0V5VF;1AX4K;0UHSS;1CQUT;KOG0027;09UVT;0S16S;13INZ	calbindin 2 [Source:HGNC Symbol;Acc:HGNC:1435]	794	P22676;A0A140VK08
ENSG00000104415	22.1791	31.8586	12.4997	0.392349	-1.34979	0.00835224	1	8	133191039	133231690	+	5190	CCN4	GO:0001649;GO:0005178;GO:0005515;GO:0005515;GO:0005515;GO:0005520;GO:0005520;GO:0005576;GO:0005576;GO:0005576;GO:0005615;GO:0005737;GO:0005829;GO:0007155;GO:0007155;GO:0007165;GO:0007165;GO:0007165;GO:0007267;GO:0008201;GO:0014911;GO:0016055;GO:0030177;GO:0030316;GO:0031012;GO:0032331;GO:0042593;GO:0045599;GO:0045669;GO:0048661;GO:0050707;GO:0050729;GO:0060348;GO:0060548;GO:0090303;GO:0005178;GO:…	K22471	-	W	165QS;0V6IY;0UIR1;0RTIG;0IH8M;0DGUA;09VJT;13J2H;1B4A5;1CRIF	cellular communication network factor 4 [Source:HGNC Symbol;Acc:HGNC:12769]	8840	O95388
ENSG00000133105	3.84822	7.38645	0.309984	0.0419665	-4.57462	0.00937857	1	13	31739526	31803389	+	3336	RXFP2	GO:0001556;GO:0004930;GO:0004930;GO:0004930;GO:0005515;GO:0005886;GO:0005886;GO:0005886;GO:0005887;GO:0007165;GO:0007165;GO:0007165;GO:0007186;GO:0007186;GO:0007186;GO:0007186;GO:0007189;GO:0007189;GO:0007190;GO:0007193;GO:0008285;GO:0008528;GO:0008584;GO:0009755;GO:0016020;GO:0016020;GO:0016020;GO:0016021;GO:0016021;GO:0016021;GO:0016500;GO:0017046;GO:0043066;GO:0043950;GO:0004930;GO:0004930;GO:…	K04307	-	T	KOG0619;0S32W;0E9KI;0V3XR;13G8H;0B6HY;16P89;0WJ8I;KOG2087;1DGFF;1BBK2	relaxin family peptide receptor 2 [Source:HGNC Symbol;Acc:HGNC:17318]	122042	Q8WXD0
ENSG00000139531	286.084	333.923	238.246	0.713474	-0.487068	0.00947422	1	12	55997180	56006641	+	5008	SUOX	GO:0005515;GO:0005739;GO:0005739;GO:0005758;GO:0005759;GO:0006790;GO:0006790;GO:0008482;GO:0008482;GO:0008482;GO:0016491;GO:0016491;GO:0016491;GO:0020037;GO:0020037;GO:0020037;GO:0030151;GO:0030151;GO:0043546;GO:0043546;GO:0043546;GO:0046872;GO:0055114;GO:0055114;GO:0055114;GO:0070221;GO:0005515;GO:0005739;GO:0005739;GO:0005758;GO:0005759;GO:0006790;GO:0006790;GO:0008482;GO:0008482;GO:0008482;GO:…	K00387	EC:1.8.3.1	C	16BHQ;1D0SQ;12TX8;KOG0535;0VEV0;0DRJJ;0RT81;KOG4576;0A2I1;1AYQE;0UQBP	sulfite oxidase [Source:HGNC Symbol;Acc:HGNC:11460]	6821	P51687;A0A024RB79
ENSG00000115183	698.267	600.322	796.211	1.32631	0.407415	0.0096682	1	2	158968640	159232659	+	14915	TANC1	GO:0005515;GO:0005515;GO:0007520;GO:0008542;GO:0014069;GO:0030054;GO:0030425;GO:0043025;GO:0043679;GO:0045202;GO:0097062;	-	-	S;M;E	12SP1;0UR3W;KOG0504;0VB5P;1AUP6;0A09Q;0RNUJ;1CWS8;167JZ;0DJP7	tetratricopeptide repeat, ankyrin repeat and coiled-coil containing 1 [Source:HGNC Symbol;Acc:HGNC:29364]	85461	Q9C0D5;B9EK39
ENSG00000072682	629.883	790.513	469.252	0.593605	-0.752425	0.00989279	1	5	132190147	132295315	-	9968	P4HA2	GO:0004656;GO:0004656;GO:0004656;GO:0004656;GO:0004656;GO:0005506;GO:0005506;GO:0005515;GO:0005515;GO:0005654;GO:0005783;GO:0005783;GO:0005783;GO:0005783;GO:0005783;GO:0005788;GO:0005788;GO:0005829;GO:0009055;GO:0016491;GO:0016491;GO:0016491;GO:0016702;GO:0016702;GO:0016705;GO:0016705;GO:0018401;GO:0022900;GO:0031418;GO:0031418;GO:0031418;GO:0043231;GO:0046872;GO:0051213;GO:0055114;GO:0055114;GO:…	K00472	EC:1.14.11.2	E	0VA8A;12RV0;KOG1591;1CQD2;0UH31;0RNHD;165NN;0DFPI;1ASRW;09ZB2	prolyl 4-hydroxylase subunit alpha 2 [Source:HGNC Symbol;Acc:HGNC:8547]	8974	O15460;Q05DA4
ENSG00000144935	333.466	280.162	386.771	1.38053	0.465219	0.00993368	1	3	142724034	142807888	+	4808	TRPC1	GO:0005102;GO:0005216;GO:0005216;GO:0005261;GO:0005262;GO:0005262;GO:0005262;GO:0005262;GO:0005515;GO:0005515;GO:0005515;GO:0005886;GO:0005886;GO:0005886;GO:0005887;GO:0005887;GO:0006811;GO:0006811;GO:0006811;GO:0006816;GO:0006816;GO:0006828;GO:0015279;GO:0015279;GO:0016020;GO:0016020;GO:0016020;GO:0016021;GO:0016021;GO:0016021;GO:0034703;GO:0042438;GO:0043235;GO:0044325;GO:0051117;GO:0051281;GO:…	K04964	-	P	16FJ3;1B3KG;1CVU8;130I9;0DKZF;0RNMC;KOG3609;0V7GN;0UMAB;09XRD	transient receptor potential cation channel subfamily C member 1 [Source:HGNC Symbol;Acc:HGNC:12333]	7220	P48995
ENSG00000104267	7.32663	13.2595	1.39379	0.105116	-3.24994	0.0102302	1	8	85463968	85481493	+	2007	CA2	GO:0004089;GO:0008270;GO:0001822;GO:0002009;GO:0004064;GO:0004089;GO:0004089;GO:0004089;GO:0004089;GO:0004089;GO:0004089;GO:0004089;GO:0004089;GO:0005515;GO:0005615;GO:0005737;GO:0005737;GO:0005737;GO:0005829;GO:0005829;GO:0005886;GO:0005886;GO:0005902;GO:0006730;GO:0008270;GO:0008270;GO:0008270;GO:0009268;GO:0010033;GO:0010043;GO:0015670;GO:0015670;GO:0015701;GO:0016020;GO:0016323;GO:0016829;GO:…	K18245	EC:4.2.1.1	P	1CV4N;13HPY;165YE;1AT1Z;0VC0Y;KOG0382;0RM6D;0A14P;0UHEY;0DNSM	carbonic anhydrase 2 [Source:HGNC Symbol;Acc:HGNC:1373]	760	P00918;V9HW21
ENSG00000088992	2.82556	5.65111	0	0	-Inf	0.0103181	1	12	117038923	117099479	-	1926	TESC	GO:0000287;GO:0000287;GO:0001726;GO:0001726;GO:0004860;GO:0005509;GO:0005509;GO:0005515;GO:0005515;GO:0005634;GO:0005634;GO:0005634;GO:0005654;GO:0005737;GO:0005737;GO:0005829;GO:0005886;GO:0006469;GO:0008285;GO:0010628;GO:0015031;GO:0016020;GO:0019212;GO:0019212;GO:0030027;GO:0030154;GO:0030854;GO:0032417;GO:0032587;GO:0033628;GO:0042803;GO:0042995;GO:0043086;GO:0045654;GO:0045893;GO:0046872;GO:…	K17612	-	T;K	0DP4C;1AV10;1CRB3;0A1GM;KOG0034;0RYDS;12TRD;0VCC5;0USKQ;167XB	tescalcin [Source:HGNC Symbol;Acc:HGNC:26065]	54997	Q96BS2
ENSG00000168275	133.485	105.509	161.461	1.53031	0.613828	0.010409	1	1	234373456	234385080	+	2288	COA6	GO:0003723;GO:0005507;GO:0005515;GO:0005515;GO:0005654;GO:0005739;GO:0005739;GO:0005739;GO:0005739;GO:0005758;GO:0005886;GO:0008535;GO:0008535;GO:0008535;GO:0042774;GO:0003723;GO:0005507;GO:0005515;GO:0005515;GO:0005654;GO:0005739;GO:0005739;GO:0005739;GO:0005739;GO:0005758;GO:0005886;GO:0008535;GO:0008535;GO:0008535;GO:0042774;GO:0003723;GO:0005507;GO:0005515;GO:0005515;GO:0005654;GO:0005739;GO:…	K18179	-	C	1D4J9;13WK3;0DV8Y;1B6N7;KOG3057;0VMPM;0AAQR;0RZKN;0UW2Z;16JKN	cytochrome c oxidase assembly factor 6 [Source:HGNC Symbol;Acc:HGNC:18025]	388753	Q5JTJ3
ENSG00000050438	219.223	257.182	181.264	0.704809	-0.504695	0.0106872	1	12	51391317	51515763	+	17920	SLC4A8	GO:0005452;GO:0005452;GO:0005886;GO:0005886;GO:0005886;GO:0006811;GO:0006814;GO:0006820;GO:0006820;GO:0008021;GO:0008509;GO:0008509;GO:0008510;GO:0008510;GO:0015081;GO:0015106;GO:0015108;GO:0015297;GO:0015301;GO:0015701;GO:0015701;GO:0015701;GO:0016020;GO:0016020;GO:0016020;GO:0016020;GO:0016021;GO:0016021;GO:0016021;GO:0022857;GO:0030425;GO:0032279;GO:0032280;GO:0032809;GO:0035725;GO:0042391;GO:…	K13859	-	P	0RTC4;KOG1172;09VZ2;16GF6;0DHY5;0V6NE;0UK6B;12Q16;1CSNR;1B3W4	solute carrier family 4 member 8 [Source:HGNC Symbol;Acc:HGNC:11034]	9498	Q2Y0W8
ENSG00000187736	75.2814	94.1271	56.4357	0.599569	-0.738002	0.0107466	1	2	219069357	219160865	-	9069	NHEJ1	GO:0001650;GO:0003677;GO:0005515;GO:0005515;GO:0005515;GO:0005634;GO:0005634;GO:0005634;GO:0005654;GO:0005654;GO:0006281;GO:0006302;GO:0006302;GO:0006303;GO:0006303;GO:0006303;GO:0006974;GO:0007417;GO:0010212;GO:0030183;GO:0030217;GO:0032807;GO:0045027;GO:0051351;GO:0070419;GO:0070419;GO:0001650;GO:0003677;GO:0005515;GO:0005515;GO:0005515;GO:0005634;GO:0005634;GO:0005634;GO:0005654;GO:0005654;GO:…	K10980	-	K;L	13STC;0IT7Y;1ARDM;166YX;0UIHH;1CRCR;09VE4;0RK2B;0DGNX;0V6D8	non-homologous end joining factor 1 [Source:HGNC Symbol;Acc:HGNC:25737]	79840	Q9H9Q4
ENSG00000177453	16.5866	8.55728	24.616	2.87662	1.52437	0.0107879	1	5	43192071	43280850	+	3619	NIM1K	GO:0000166;GO:0000287;GO:0004672;GO:0004672;GO:0004674;GO:0004674;GO:0005524;GO:0005524;GO:0005524;GO:0005634;GO:0005737;GO:0006468;GO:0006468;GO:0006468;GO:0006468;GO:0016301;GO:0016310;GO:0016740;GO:0035556;GO:0042149;GO:0046872;GO:0106310;GO:0106311;GO:0000166;GO:0000287;GO:0004672;GO:0004672;GO:0004674;GO:0004674;GO:0005524;GO:0005524;GO:0005524;GO:0005634;GO:0005737;GO:0006468;GO:0006468;GO:…	K16310	EC:2.7.11.1	T	KOG0583;0DGVT;09YAA;0V84B;16780;1AUAD;12QBW;1CRK0;0UITQ;0RKTQ	NIM1 serine/threonine protein kinase [Source:HGNC Symbol;Acc:HGNC:28646]	167359	Q8IY84
ENSG00000103044	8813.45	9849.47	7777.44	0.78963	-0.340751	0.0108482	1	16	69105653	69118719	+	5200	HAS3	GO:0005515;GO:0005886;GO:0005887;GO:0005887;GO:0005975;GO:0016020;GO:0016021;GO:0016021;GO:0016740;GO:0016757;GO:0030213;GO:0030213;GO:0030213;GO:0036117;GO:0042802;GO:0045226;GO:0045226;GO:0045893;GO:0050501;GO:0050501;GO:0085029;GO:0085029;GO:1900106;GO:0005515;GO:0005886;GO:0005887;GO:0005887;GO:0005975;GO:0016020;GO:0016021;GO:0016021;GO:0016740;GO:0016757;GO:0030213;GO:0030213;GO:0030213;GO:…	K00752	EC:2.4.1.212	M	0UKB9;1CSPZ;1B1X3;09WPN;0RW50;0V4GK;KOG2571;0DHZ9;12R3B;16G00	hyaluronan synthase 3 [Source:HGNC Symbol;Acc:HGNC:4820]	3038	O00219
ENSG00000130164	2717.88	3092.74	2343.03	0.757589	-0.400512	0.0109244	1	19	11089462	11133820	+	7622	LDLR	GO:0001540;GO:0005041;GO:0005509;GO:0005509;GO:0005515;GO:0005764;GO:0005768;GO:0005769;GO:0005770;GO:0005886;GO:0006629;GO:0006897;GO:0006898;GO:0006909;GO:0007616;GO:0008203;GO:0009986;GO:0010628;GO:0010629;GO:0010867;GO:0010899;GO:0015914;GO:0016020;GO:0016021;GO:0016323;GO:0030169;GO:0030229;GO:0030301;GO:0034381;GO:0034383;GO:0034384;GO:0036477;GO:0042157;GO:0042159;GO:0042632;GO:0045177;GO:…	K12473	-	T	1DF48;13CPH;1BAY0;16NPS;0V323;0WGP9;0S2NW;0IPSW;0E85A;0B472	low density lipoprotein receptor [Source:HGNC Symbol;Acc:HGNC:6547]	3949	P01130;A0A024R7D5
ENSG00000166275	214.04	176.985	251.094	1.41873	0.504603	0.0115526	1	10	102854259	102864961	+	2672	BORCS7	GO:0005515;GO:0005764;GO:0005765;GO:0016020;GO:0099078;GO:0099078;GO:0005515;GO:0005764;GO:0005765;GO:0016020;GO:0099078;GO:0099078;	K20821	-	-	-	BLOC-1 related complex subunit 7 [Source:HGNC Symbol;Acc:HGNC:23516]	119032	Q96B45;A0A0B4J1R7
ENSG00000254726	350.659	405.682	295.636	0.72874	-0.456525	0.0118707	1	1	156072013	156082465	-	6591	MEX3A	GO:0000932;GO:0003676;GO:0003676;GO:0003723;GO:0003723;GO:0003723;GO:0005634;GO:0005737;GO:0005829;GO:0046872;	K15686	EC:2.3.2.27	O	1BAMD;13AT4;0S2FS;16NEQ;0WFE5;1DEG9;0B32P;KOG2113;0V2MM;0E7FB	mex-3 RNA binding family member A [Source:HGNC Symbol;Acc:HGNC:33482]	92312	A1L020
ENSG00000104835	21.2545	30.5254	11.9837	0.392581	-1.34894	0.0121441	1	19	38915266	38930763	-	3098	SARS2	GO:0000049;GO:0000166;GO:0000166;GO:0000166;GO:0003723;GO:0004812;GO:0004812;GO:0004812;GO:0004828;GO:0004828;GO:0004828;GO:0004828;GO:0005515;GO:0005524;GO:0005524;GO:0005524;GO:0005739;GO:0005739;GO:0005759;GO:0005759;GO:0006412;GO:0006418;GO:0006418;GO:0006418;GO:0006434;GO:0006434;GO:0006434;GO:0006434;GO:0016874;GO:0070158;GO:0097056;GO:0000166;GO:0000166;GO:0000166;GO:0004812;GO:0004812;GO:…	K01875	EC:6.1.1.11	J	1CRES;1B1GQ;0URIV;0DGQT;09VG3;0RR0H;0V6F9;16BUT;KOG2509;12R6G	seryl-tRNA synthetase 2, mitochondrial [Source:HGNC Symbol;Acc:HGNC:17697]	54938	Q9NP81
ENSG00000126562	546.628	619.881	473.376	0.763656	-0.389005	0.0122966	1	17	42780610	42797066	+	5287	WNK4	GO:0000166;GO:0004672;GO:0004672;GO:0004674;GO:0004674;GO:0004674;GO:0004674;GO:0004674;GO:0005515;GO:0005515;GO:0005524;GO:0005524;GO:0005524;GO:0005737;GO:0005737;GO:0005829;GO:0005829;GO:0005829;GO:0005923;GO:0005923;GO:0006468;GO:0006468;GO:0006468;GO:0006468;GO:0006468;GO:0006811;GO:0006811;GO:0006821;GO:0008104;GO:0010766;GO:0010766;GO:0010766;GO:0016020;GO:0016020;GO:0016301;GO:0016310;GO:…	K08867	EC:2.7.11.1	T	KOG0584;0V5V6;0UMCX;0DHJM;0RPKU;132BG;16CUE;09WAB;1CTHF;1AWV9	WNK lysine deficient protein kinase 4 [Source:HGNC Symbol;Acc:HGNC:14544]	65266	Q96J92
ENSG00000170468	450.652	517.266	384.038	0.742438	-0.429658	0.0122968	1	14	73490933	73493394	+	2462	RIOX1	GO:0005506;GO:0005506;GO:0005515;GO:0005515;GO:0005634;GO:0005634;GO:0005654;GO:0005730;GO:0005730;GO:0005730;GO:0005730;GO:0006325;GO:0016491;GO:0016706;GO:0016706;GO:0016706;GO:0032453;GO:0032453;GO:0032453;GO:0034720;GO:0034720;GO:0034720;GO:0045668;GO:0045668;GO:0045892;GO:0045892;GO:0046872;GO:0051213;GO:0051864;GO:0051864;GO:0051864;GO:0055114;GO:0070544;GO:0070544;GO:0070544;	K16914	-	-	-	ribosomal oxygenase 1 [Source:HGNC Symbol;Acc:HGNC:20968]	79697	Q9H6W3
ENSG00000145912	1093.05	1236.36	949.748	0.768181	-0.380482	0.0123867	1	5	178149463	178153894	-	1434	NHP2	GO:0000469;GO:0000470;GO:0000784;GO:0003723;GO:0003723;GO:0003723;GO:0003723;GO:0003723;GO:0005515;GO:0005515;GO:0005634;GO:0005654;GO:0005697;GO:0005697;GO:0005730;GO:0005730;GO:0005730;GO:0005732;GO:0006364;GO:0007004;GO:0007004;GO:0015030;GO:0031118;GO:0031118;GO:0031118;GO:0031120;GO:0031429;GO:0031429;GO:0034513;GO:0034513;GO:0042254;GO:0070034;GO:0072589;GO:0090661;GO:1904874;GO:0003723;GO:…	K11129	-	A	16B6P;0A37X;KOG3167;0UU06;0DQV9;1AYDZ;0VE2M;0RSQJ;1CZZ9;13V0F	NHP2 ribonucleoprotein [Source:HGNC Symbol;Acc:HGNC:14377]	55651	Q9NX24
ENSG00000250423	14.7243	26.399	3.04962	0.115521	-3.11378	0.0127219	1	X	119078635	119150579	-	7824	KIAA1210	GO:0001669;GO:0031410;GO:0061832;	-	-	S	1AV0C;0UI43;1CR2G;167WS;09V3W;0V63F;0IEFJ;12P3S;0DGCZ;0RRQH	KIAA1210 [Source:HGNC Symbol;Acc:HGNC:29218]	57481	Q9ULL0
ENSG00000178607	1458.9	1278.58	1639.21	1.28206	0.358461	0.0127357	1	17	64039142	64130819	-	10864	ERN1	GO:0000166;GO:0000287;GO:0001935;GO:0003824;GO:0004519;GO:0004521;GO:0004521;GO:0004521;GO:0004521;GO:0004521;GO:0004540;GO:0004540;GO:0004672;GO:0004672;GO:0004672;GO:0004674;GO:0004674;GO:0004674;GO:0004674;GO:0005161;GO:0005515;GO:0005515;GO:0005515;GO:0005515;GO:0005524;GO:0005524;GO:0005524;GO:0005637;GO:0005737;GO:0005739;GO:0005783;GO:0005789;GO:0005789;GO:0005789;GO:0005789;GO:0006379;GO:…	K08852	-	T	0URBA;16C6K;1B41G;0V8U7;1CU1J;09XWS;12NK5;KOG1027;0DJ9I;0RUQI	endoplasmic reticulum to nucleus signaling 1 [Source:HGNC Symbol;Acc:HGNC:3449]	2081	O75460
ENSG00000137628	1043.32	912.288	1174.35	1.28725	0.364297	0.0127556	1	4	168216294	168318804	-	6746	DDX60	GO:0000166;GO:0002376;GO:0003676;GO:0003676;GO:0003690;GO:0003723;GO:0003723;GO:0003724;GO:0003725;GO:0003727;GO:0004386;GO:0005515;GO:0005515;GO:0005524;GO:0005524;GO:0005524;GO:0005737;GO:0005737;GO:0005829;GO:0009615;GO:0016787;GO:0045087;GO:0045111;GO:0051607;GO:0051607;GO:1900245;GO:1900246;	K20103	EC:3.6.4.13	A;L	KOG0949;0UMKZ;1AX3N;0A0C4;12SQZ;KOG0950;0DIYN;0V75Y;169XQ;0RVJ6;1CTQ4	DExD/H-box helicase 60 [Source:HGNC Symbol;Acc:HGNC:25942]	55601	Q8IY21;Q9H616;A0A3G9HN97;Q9NXV7;Q6B0F7
ENSG00000186105	4.25985	0.626749	7.89296	12.5935	3.65461	0.0128195	1	5	62578819	62581446	+	2163	LRRC70	GO:0005515;GO:0005887;GO:0016020;GO:0016021;GO:0060760;	-	-	T	KOG0619;09W70;13NQV;0VGSM;0UUJ7;1B4C0;1D13C;16C7N;0RVBV;0DRUX	leucine rich repeat containing 70 [Source:HGNC Symbol;Acc:HGNC:35155]	100130733	Q7Z2Q7
ENSG00000122643	1218.14	1064.01	1372.26	1.2897	0.36704	0.0132987	1	7	33014114	33062797	-	3494	NT5C3A	GO:0000166;GO:0000215;GO:0000287;GO:0000287;GO:0000287;GO:0005515;GO:0005737;GO:0005737;GO:0005737;GO:0005737;GO:0005783;GO:0005829;GO:0006213;GO:0008253;GO:0008253;GO:0008253;GO:0008253;GO:0009117;GO:0016311;GO:0016740;GO:0016787;GO:0016791;GO:0046135;GO:0046872;GO:0051607;GO:0000166;GO:0000215;GO:0000287;GO:0000287;GO:0000287;GO:0005515;GO:0005737;GO:0005737;GO:0005737;GO:0005737;GO:0005783;GO:…	K24242	-	-	-	5'-nucleotidase, cytosolic IIIA [Source:HGNC Symbol;Acc:HGNC:17820]	51251	Q9H0P0
ENSG00000153714	840.096	724.675	955.516	1.31854	0.398945	0.0133038	1	9	12775020	12823060	+	3062	LURAP1L	GO:0005515;GO:0043123;GO:0043123;	-	-	S	0RN5Z;0DRMK;1D02A;1ATJE;0VFY9;0A52Y;13PI0;166GA;0UIYA;0IR6S	leucine rich adaptor protein 1 like [Source:HGNC Symbol;Acc:HGNC:31452]	286343	Q8IV03
ENSG00000147894	261.639	218.874	304.405	1.39078	0.475891	0.0133287	1	9	27535640	27573866	-	7015	C9orf72	GO:0005085;GO:0000932;GO:0001933;GO:0005085;GO:0005085;GO:0005085;GO:0005515;GO:0005515;GO:0005515;GO:0005576;GO:0005615;GO:0005634;GO:0005737;GO:0005764;GO:0005768;GO:0005768;GO:0005776;GO:0005776;GO:0006897;GO:0006897;GO:0006914;GO:0006914;GO:0010494;GO:0010506;GO:0016020;GO:0016239;GO:0016239;GO:0017112;GO:0017112;GO:0017137;GO:0030424;GO:0030425;GO:0030426;GO:0031410;GO:0031965;GO:0032045;GO:…	K23609	-	S	0V6Y4;09VZP;0RWSR;1B03V;13MNA;0DH8G;0IEBT;1CRYK;0UJAS;16CVK	C9orf72-SMCR8 complex subunit [Source:HGNC Symbol;Acc:HGNC:28337]	203228	Q96LT7
ENSG00000131620	3076.57	3431.27	2721.86	0.793252	-0.334148	0.0144173	1	11	70078302	70189528	+	6021	ANO1	GO:0005102;GO:0005227;GO:0005229;GO:0005229;GO:0005229;GO:0005247;GO:0005254;GO:0005254;GO:0005515;GO:0005654;GO:0005737;GO:0005886;GO:0005886;GO:0005886;GO:0005886;GO:0005886;GO:0005886;GO:0005886;GO:0005887;GO:0006811;GO:0006812;GO:0006821;GO:0006821;GO:0007200;GO:0007275;GO:0015111;GO:0015111;GO:0015705;GO:0015705;GO:0016020;GO:0016021;GO:0016324;GO:0034220;GO:0034605;GO:0034605;GO:0034605;GO:…	K19496	-	P;U	164A0;09WBZ;1CUPC;KOG2514;0V7AE;0RREW;0UNR2;0DJW1;12SW7;1ARCY	anoctamin 1 [Source:HGNC Symbol;Acc:HGNC:21625]	55107	Q5XXA6;Q9NW72
ENSG00000115295	919.552	804.184	1034.92	1.28692	0.363923	0.0144302	1	2	29097705	29189643	+	7781	CLIP4	GO:0005515;GO:0005515;GO:0005634;GO:0005737;GO:0031122;GO:0035371;GO:0043231;GO:0051010;GO:0005515;GO:0043231;GO:0016020;GO:0016021;GO:0005515;GO:0005515;GO:0005634;GO:0005737;GO:0031122;GO:0035371;GO:0043231;GO:0051010;GO:0005515;GO:0005515;GO:0005634;GO:0005737;GO:0031122;GO:0035371;GO:0043231;GO:0051010;GO:0005515;GO:0043231;	K10423	-	Z	0V51X;12NUN;0DEM2;KOG4568;0UFKB;KOG0241;0RYCF;164CP;09U2X;1ARG4;1CPAY	CAP-Gly domain containing linker protein family member 4 [Source:HGNC Symbol;Acc:HGNC:26108]	79745	Q8N3C7;B7Z936
ENSG00000186174	1029.76	1159.02	900.506	0.776954	-0.3641	0.0145353	1	11	118893875	118925608	-	10470	BCL9L	GO:0003713;GO:0003713;GO:0003713;GO:0005634;GO:0005634;GO:0005634;GO:0005634;GO:0005654;GO:0005654;GO:0005730;GO:0008013;GO:0008013;GO:0008013;GO:0008013;GO:0008013;GO:0010718;GO:0022604;GO:0030512;GO:0030512;GO:0035019;GO:0035914;GO:0045944;GO:0045944;GO:0045944;GO:0060070;GO:0060070;GO:0060070;GO:0060070;GO:1904837;GO:1990907;GO:1990907;GO:0003713;GO:0003713;GO:0005634;GO:0005654;GO:0005730;GO:…	K22649	-	K	09TDG;13K86;1AT4R;0DEQQ;0IEDB;0V4CK;16E6K;0UMDS;0RPPY;1CPEE	BCL9 like [Source:HGNC Symbol;Acc:HGNC:23688]	283149	Q86UU0
ENSG00000165322	598.599	519.22	677.978	1.30576	0.384893	0.0147741	1	10	31805398	31928876	-	5944	ARHGAP12	GO:0001891;GO:0002011;GO:0005096;GO:0005515;GO:0005737;GO:0005829;GO:0006911;GO:0007015;GO:0007165;GO:0007165;GO:0043087;GO:0043547;GO:0051056;GO:0051058;GO:0005096;GO:0005515;GO:0005515;GO:0007165;GO:0007165;GO:0043547;GO:0001891;GO:0002011;GO:0005096;GO:0005515;GO:0005515;GO:0005737;GO:0005829;GO:0006911;GO:0007015;GO:0007165;GO:0007165;GO:0043087;GO:0043547;GO:0051056;GO:0051058;GO:0001891;GO:…	K20636	-	T	13D5U;1DFAG;0B4HQ;0S2QN;0V368;0E8BW;1BB0Y;16NSA;0IQ9D;0WH17	Rho GTPase activating protein 12 [Source:HGNC Symbol;Acc:HGNC:16348]	94134	Q8IWW6
ENSG00000164690	35.9842	47.6688	24.2995	0.509757	-0.972118	0.0148096	1	7	155799980	155812463	-	5234	SHH	GO:0000122;GO:0000122;GO:0001525;GO:0001569;GO:0001569;GO:0001570;GO:0001570;GO:0001656;GO:0001656;GO:0001658;GO:0001658;GO:0001708;GO:0001708;GO:0001708;GO:0001755;GO:0001755;GO:0001822;GO:0001942;GO:0001944;GO:0001947;GO:0001947;GO:0002052;GO:0002053;GO:0002076;GO:0002320;GO:0002320;GO:0003140;GO:0003140;GO:0005113;GO:0005113;GO:0005113;GO:0005509;GO:0005509;GO:0005515;GO:0005515;GO:0005539;GO:…	K11988	-	T	0VAB1;16CS7;09ZE1;1B00X;0DKWD;12SFV;KOG3638;1CVRK;0UQAB;0RXTG	sonic hedgehog signaling molecule [Source:HGNC Symbol;Acc:HGNC:10848]	6469	Q15465
ENSG00000197044	477.097	411.176	543.018	1.32064	0.401243	0.0150133	1	19	11767000	11784078	+	4748	ZNF441	GO:0000977;GO:0000981;GO:0003676;GO:0003677;GO:0005515;GO:0005634;GO:0005634;GO:0006355;GO:0006355;GO:0006357;GO:0046872;GO:0006355;	K09228	-	K	0UUTK;1AYM6;16DGR;0V4DW;09TES;0S04D;KOG1721;12PGP;1CPIM;0DERT	zinc finger protein 441 [Source:HGNC Symbol;Acc:HGNC:20875]	126068	Q8N8Z8
ENSG00000158125	87.4797	67.8567	107.103	1.57836	0.658431	0.015146	1	2	31334321	31414742	-	6064	XDH	GO:0001933;GO:0001937;GO:0004854;GO:0004854;GO:0004854;GO:0004854;GO:0004854;GO:0004855;GO:0004855;GO:0004855;GO:0005506;GO:0005506;GO:0005515;GO:0005576;GO:0005615;GO:0005615;GO:0005737;GO:0005777;GO:0005829;GO:0005829;GO:0006195;GO:0006919;GO:0007595;GO:0009055;GO:0009055;GO:0009115;GO:0009115;GO:0010629;GO:0016491;GO:0016491;GO:0016491;GO:0016491;GO:0016529;GO:0022900;GO:0030856;GO:0042803;GO:…	K00106	-	F	09X8X;0DI1X;KOG0430;1CTYV;0RSRV;12QCG;0UKEV;168R2;1AVXM;0V8S8	xanthine dehydrogenase [Source:HGNC Symbol;Acc:HGNC:12805]	7498	P47989
ENSG00000148444	133.169	105.214	161.124	1.5314	0.614853	0.0152019	1	10	22316386	22320306	+	2903	COMMD3	GO:0005515;GO:0005515;GO:0005576;GO:0005634;GO:0005737;GO:0006811;GO:0006814;GO:0006814;GO:0006814;GO:0043312;GO:1904813;GO:0006814;GO:0006814;GO:0006814;GO:0006814;GO:0006814;GO:0006814;GO:0006814;GO:0006814;GO:0006814;	K22559	-	S	0DMYJ;1AVV9;0UR6S;0VB7Z;0A0BT;167SY;13J2X;1CWUE;0RKHA;0IKHX	COMM domain containing 3 [Source:HGNC Symbol;Acc:HGNC:23332]	23412	Q9UBI1
ENSG00000071246	159.064	188.705	129.422	0.685845	-0.544045	0.0153475	1	14	76761468	76783015	+	7223	VASH1	GO:0001525;GO:0001937;GO:0001937;GO:0001937;GO:0001937;GO:0003779;GO:0003779;GO:0004180;GO:0004181;GO:0004181;GO:0005515;GO:0005515;GO:0005576;GO:0005615;GO:0005615;GO:0005737;GO:0005737;GO:0005737;GO:0005737;GO:0005737;GO:0005783;GO:0006508;GO:0006508;GO:0007049;GO:0007050;GO:0008233;GO:0009611;GO:0010596;GO:0016525;GO:0016525;GO:0016525;GO:0016525;GO:0016525;GO:0016787;GO:0043537;GO:0045177;GO:…	K23355	EC:3.4.17.17	S;T	0IFRP;0UMBI;12TU0;168EI;1CTGG;1ATFF;0V71C;0DHC5;09W2Z;0RR8T	vasohibin 1 [Source:HGNC Symbol;Acc:HGNC:19964]	22846	Q7L8A9
ENSG00000147251	422.856	363.939	481.772	1.32377	0.404655	0.0157673	1	X	118495898	118686163	+	6721	DOCK11	GO:0001782;GO:0002315;GO:0005085;GO:0005085;GO:0005085;GO:0005085;GO:0005089;GO:0007264;GO:0007264;GO:0017048;GO:0043547;GO:0051491;GO:0001782;GO:0002315;GO:0005085;GO:0005085;GO:0005085;GO:0005515;GO:0005829;GO:0007264;GO:0007264;GO:0007596;GO:0043547;GO:0051491;GO:0005085;GO:0005085;GO:0005085;GO:0007264;GO:0007264;GO:0005085;GO:0005085;GO:0007264;GO:0007264;	K21853	-	T	0V443;12PHF;09TRY;0DF2B;KOG1997;1B545;0UKU3;1CPS3;0RQ4N;16H5M	dedicator of cytokinesis 11 [Source:HGNC Symbol;Acc:HGNC:23483]	139818	Q5JSL3
ENSG00000121858	217.778	181.259	254.298	1.40295	0.488467	0.0158483	1	3	172505508	172523475	-	3441	TNFSF10	GO:0005102;GO:0005125;GO:0005164;GO:0005164;GO:0005164;GO:0005515;GO:0005515;GO:0005576;GO:0005576;GO:0005615;GO:0005886;GO:0005887;GO:0006915;GO:0006915;GO:0006919;GO:0006955;GO:0006955;GO:0006955;GO:0007165;GO:0007165;GO:0007166;GO:0007267;GO:0008270;GO:0008584;GO:0016020;GO:0016020;GO:0016020;GO:0016021;GO:0032813;GO:0032868;GO:0042802;GO:0043065;GO:0043065;GO:0043123;GO:0043123;GO:0043280;GO:…	K04721	-	S;T	0RTZ9;0DG92;0UR3Z;0A2TH;16BKC;0IIX7;1CZVI;1B40Z;0VDZK;13CM7	TNF superfamily member 10 [Source:HGNC Symbol;Acc:HGNC:11925]	8743	P50591;Q6IBA9
ENSG00000206140	27.4471	17.371	37.5232	2.1601	1.1111	0.0162796	1	22	21466423	21471269	+	4299	TMEM191C	GO:0016020;GO:0016021;GO:0016020;GO:0016021;	-	-	-	-	transmembrane protein 191C [Source:HGNC Symbol;Acc:HGNC:33601]	645426	A6NGB0
ENSG00000181991	482.12	548.65	415.589	0.757476	-0.400728	0.0165319	1	15	88467453	88480776	+	5628	MRPS11	GO:0003735;GO:0005840;GO:0005840;GO:0006412;GO:0000028;GO:0000462;GO:0003723;GO:0003735;GO:0003735;GO:0003735;GO:0003735;GO:0005515;GO:0005739;GO:0005739;GO:0005743;GO:0005763;GO:0005763;GO:0005840;GO:0005840;GO:0005840;GO:0006412;GO:0006412;GO:0006412;GO:0022627;GO:0032543;GO:0042769;GO:0048027;GO:0070125;GO:0070126;GO:0070181;GO:0000028;GO:0000462;GO:0003723;GO:0003735;GO:0003735;GO:0003735;GO:…	K02948	-	J	0VDR1;0DQHP;KOG0408;0A2VJ;0UTRM;1CZJW;13Q8A;1B48E;16DMU;0RTF0	mitochondrial ribosomal protein S11 [Source:HGNC Symbol;Acc:HGNC:14050]	64963	P82912
ENSG00000219607	69.3195	86.6851	51.9539	0.59934	-0.738552	0.0165519	1	6	5085341	5089487	+	4147	PPP1R3G	GO:0000164;GO:0005515;GO:0005737;GO:0005979;GO:0008157;GO:0019903;GO:0042593;GO:0045725;GO:2000467;GO:2001069;GO:2001069;	-	-	O;T	164IW;0UFT1;0VBAV;KOG3986;1CWXP;0RKMI;1ARN0;13UJZ;0DN1F;0A0EI	protein phosphatase 1 regulatory subunit 3G [Source:HGNC Symbol;Acc:HGNC:14945]	648791	B7ZBB8
ENSG00000166426	7.27694	12.1467	2.40717	0.198175	-2.33515	0.0165713	1	15	78340353	78348225	+	959	CRABP1	GO:0001972;GO:0001972;GO:0001972;GO:0005501;GO:0005515;GO:0005737;GO:0005737;GO:0005737;GO:0005737;GO:0005829;GO:0005829;GO:0007165;GO:0007275;GO:0008289;GO:0008289;GO:0016918;GO:0019841;GO:0034653;GO:0034653;GO:0001972;GO:0005737;GO:0008289;GO:0034653;	K17337	-	I	0VHTP;KOG4015;1AZ0B;13Q4T;0A6ZI;0DTXK;16EJB;1D346;0RNNT;0URK5	cellular retinoic acid binding protein 1 [Source:HGNC Symbol;Acc:HGNC:2338]	1381	P29762;F1T0F7
ENSG00000183066	28.0074	17.6332	38.3817	2.17667	1.12212	0.0167001	1	22	41998725	42058456	+	6180	WBP2NL	GO:0007343;GO:0033011;GO:0035038;GO:0035039;GO:0050699;GO:0003713;GO:0005515;GO:0005634;GO:0007343;GO:0007343;GO:0031490;GO:0033011;GO:0033011;GO:0035038;GO:0035039;GO:0035039;GO:0036126;GO:0045893;GO:0050699;GO:0050699;GO:0051321;GO:0061827;GO:0003713;GO:0005515;GO:0005634;GO:0007343;GO:0007343;GO:0031490;GO:0033011;GO:0033011;GO:0035038;GO:0035039;GO:0035039;GO:0036126;GO:0045893;GO:0050699;GO:…	K22532	-	Z;T	1CZPU;13U2V;0DQM5;0UQAM;0A2ZH;KOG3294;0RPSQ;16GB9;0VDUN;1B5AW	WBP2 N-terminal like [Source:HGNC Symbol;Acc:HGNC:28389]	164684	Q6ICG8
ENSG00000035681	235.561	197.346	273.776	1.38729	0.472268	0.0167361	1	8	58583508	58659853	-	6170	NSMAF	GO:0005515;GO:0005515;GO:0005737;GO:0005829;GO:0006672;GO:0007165;GO:0043085;GO:2000304;GO:0005515;GO:0005515;GO:0005737;GO:0005829;GO:0006672;GO:0007165;GO:0016230;GO:0043065;GO:0043085;GO:2000304;	K18953	-	T;U	16AZY;KOG1786;0UGK2;0DGUF;0V6J0;09VJV;0RTMA;12T16;1AY7D;1CRIJ	neutral sphingomyelinase activation associated factor [Source:HGNC Symbol;Acc:HGNC:8017]	8439	Q92636
ENSG00000166037	1001.2	879	1123.4	1.27805	0.353941	0.0170011	1	11	95789965	95832693	+	7101	CEP57	GO:0005737;GO:0005815;GO:0008017;GO:0008017;GO:0034453;GO:0034453;GO:0042802;GO:0042802;GO:0043015;GO:0043015;GO:0000086;GO:0005515;GO:0005515;GO:0005634;GO:0005634;GO:0005737;GO:0005794;GO:0005813;GO:0005813;GO:0005815;GO:0005829;GO:0005856;GO:0005874;GO:0007286;GO:0008017;GO:0008017;GO:0008017;GO:0008543;GO:0010389;GO:0017134;GO:0034453;GO:0034453;GO:0042802;GO:0042802;GO:0042803;GO:0043015;GO:…	K16762	-	Z	0UQCS;1AV5A;09W2W;0V718;16H10;12QRZ;0RNQ4;0IESE;1CQMV;0DJ81	centrosomal protein 57 [Source:HGNC Symbol;Acc:HGNC:30794]	9702	Q86XR8
ENSG00000185112	1959.11	2181.89	1736.33	0.795793	-0.329534	0.0170011	1	3	194685883	194689037	+	3155	FAM43A	GO:0005515;GO:0005515;	-	-	S;O	0A4QA;13J8Y;0VFJD;16J4R;1B0JS;1CUZ5;0DK5C;0RSD3;KOG4448;0US94	family with sequence similarity 43 member A [Source:HGNC Symbol;Acc:HGNC:26888]	131583	Q8N2R8
ENSG00000183864	737.245	833.675	640.815	0.768663	-0.379577	0.0172451	1	22	41433494	41446801	-	4341	TOB2	GO:0003714;GO:0005515;GO:0005634;GO:0005634;GO:0005737;GO:0005737;GO:0005829;GO:0007292;GO:0008285;GO:0008285;GO:0008285;GO:0010468;GO:0010468;GO:0042809;GO:0045671;GO:0045778;GO:1903507;GO:0008285;GO:0008285;	K14443	-	T	0RYBH;1AY1F;168PW;KOG4006;0V7S5;09WU6;0UNI4;1CSUD;0DI40;12RFD	transducer of ERBB2, 2 [Source:HGNC Symbol;Acc:HGNC:11980]	10766	Q14106
ENSG00000197776	157.206	125.69	188.721	1.50148	0.586389	0.0172653	1	14	49693105	49753150	+	3004	KLHDC1	GO:0005515;GO:0005737;GO:0005829;GO:0005515;GO:0005515;	-	-	S;O;T	09V15;0VAF1;168II;12T7T;0DGAI;KOG0379;0UFS8;1AZCC;0RV4U;1CQZY	kelch domain containing 1 [Source:HGNC Symbol;Acc:HGNC:19836]	122773	Q8N7A1
ENSG00000183760	417.669	474.134	361.204	0.761817	-0.392483	0.0178301	1	19	39083913	39111493	+	3044	ACP7	GO:0003993;GO:0016311;GO:0046872;GO:0003993;GO:0003993;GO:0003993;GO:0005576;GO:0016311;GO:0016787;GO:0016787;GO:0016787;GO:0046872;GO:0046872;GO:0046872;GO:0003993;GO:0003993;GO:0016311;GO:0046872;GO:0046872;GO:0016787;GO:0016787;	K22390	-	G	1CYAM;16CB6;1AV9U;0UPW1;0V7TX;KOG1378;0DFSK;12Q5R;09WVX;0RKSW	acid phosphatase 7, tartrate resistant (putative) [Source:HGNC Symbol;Acc:HGNC:33781]	390928	Q6ZNF0
ENSG00000069188	8.4898	14.1565	2.82307	0.199419	-2.32613	0.0178331	1	17	73334384	73644445	-	11963	SDK2	GO:0005515;GO:0005515;GO:0005886;GO:0005886;GO:0007155;GO:0007156;GO:0007156;GO:0007156;GO:0007416;GO:0007416;GO:0007416;GO:0010842;GO:0010842;GO:0010842;GO:0016020;GO:0016021;GO:0030054;GO:0045202;GO:0045202;GO:0045202;GO:0045216;GO:0060219;GO:0060219;GO:0005515;GO:0016020;GO:0016021;	K16353	-	T	0V37Z;0B4PE;13DET;16NTG;1DFD5;1BB2B;0IQJJ;0WH7P;0E8EV;0S2RG	sidekick cell adhesion molecule 2 [Source:HGNC Symbol;Acc:HGNC:19308]	54549	Q58EX2
ENSG00000157343	24.8577	15.3496	34.3659	2.23888	1.16278	0.0185512	1	6	35737032	35749079	+	1418	ARMC12	GO:0005634;GO:0005634;GO:0005515;GO:0005634;	K24168	-	S	0IJFF;0DR8M;16FAH;0RPFK;0VEGN;1B25F;0UU8Z;0A3MQ;13HKM;1D0DV	armadillo repeat containing 12 [Source:HGNC Symbol;Acc:HGNC:21099]	221481	Q5T9G4
ENSG00000101842	154.097	182.436	125.758	0.689328	-0.536737	0.0186318	1	X	108044970	108079184	+	3769	VSIG1	GO:0003382;GO:0003382;GO:0005515;GO:0005886;GO:0005886;GO:0005886;GO:0016020;GO:0016020;GO:0016021;GO:0016323;GO:0030277;GO:0030277;GO:0030277;GO:0003382;GO:0003382;GO:0005515;GO:0005886;GO:0005886;GO:0005886;GO:0016020;GO:0016020;GO:0016020;GO:0016021;GO:0016323;GO:0030277;GO:0030277;GO:0030277;GO:0003382;GO:0003382;GO:0005886;GO:0005886;GO:0016020;GO:0030277;GO:0030277;	-	-	T	1AYX3;13MZI;0DGUT;0RPP2;0V6JB;0IINS;0UPB8;16BQ1;09VK7;1CRIX	V-set and immunoglobulin domain containing 1 [Source:HGNC Symbol;Acc:HGNC:28675]	340547	Q86XK7
ENSG00000163660	5361.91	4664.19	6059.63	1.29918	0.377602	0.0189864	1	3	157146508	157160760	-	8729	CCNL1	GO:0000079;GO:0000079;GO:0005515;GO:0005634;GO:0005634;GO:0005634;GO:0005654;GO:0006355;GO:0006355;GO:0006357;GO:0006357;GO:0006357;GO:0006396;GO:0006396;GO:0016538;GO:0016538;GO:0016538;GO:0016607;GO:0042025;GO:0000079;GO:0000079;GO:0005515;GO:0005634;GO:0005634;GO:0005634;GO:0005654;GO:0006355;GO:0006355;GO:0006357;GO:0006357;GO:0006357;GO:0006396;GO:0006396;GO:0016538;GO:0016538;GO:0016538;GO:…	K23966	-	D;K	0V4MX;1CPNX;0RVCM;12PRK;KOG0835;165IG;1B1SF;09TNS;0UNV6;0DEZ6	cyclin L1 [Source:HGNC Symbol;Acc:HGNC:20569]	57018	Q9UK58
ENSG00000112796	12.0685	18.3542	5.78276	0.315065	-1.66628	0.0191462	1	6	46159185	46170980	-	4275	ENPP5	GO:0000210;GO:0003824;GO:0003824;GO:0005576;GO:0005886;GO:0005886;GO:0007154;GO:0007154;GO:0008270;GO:0008270;GO:0016020;GO:0016020;GO:0016021;GO:0016787;GO:0046872;GO:0000210;GO:0003824;GO:0003824;GO:0005576;GO:0005886;GO:0007154;GO:0008270;GO:0016020;GO:0016021;GO:0016787;GO:0046872;	K18398	EC:3.1.-.-	F;S	0RVKN;1D0GI;0DJ56;0UTFE;12QQY;0V8QQ;1B27F;KOG2645;09XT3;1673J	ectonucleotide pyrophosphatase/phosphodiesterase family member 5 [Source:HGNC Symbol;Acc:HGNC:13717]	59084	Q9UJA9
ENSG00000109971	10112.2	11196.6	9027.78	0.8063	-0.310612	0.019159	1	11	123057489	123063230	-	4849	HSPA8	GO:0000166;GO:0000398;GO:0000974;GO:0001664;GO:0001786;GO:0003723;GO:0005515;GO:0005515;GO:0005515;GO:0005515;GO:0005515;GO:0005515;GO:0005524;GO:0005524;GO:0005524;GO:0005576;GO:0005615;GO:0005634;GO:0005634;GO:0005654;GO:0005681;GO:0005730;GO:0005737;GO:0005737;GO:0005737;GO:0005764;GO:0005765;GO:0005770;GO:0005776;GO:0005829;GO:0005829;GO:0005829;GO:0005829;GO:0005886;GO:0005886;GO:0005886;GO:…	K03283	-	O;K	09YID;0V9G5;KOG0101;12PIY;16G2B;1CUSF;1ATNS;0RSE1;0DH5C;0UFHN	heat shock protein family A (Hsp70) member 8 [Source:HGNC Symbol;Acc:HGNC:5241]	3312	P11142;V9HW22;Q53HF2
ENSG00000157680	10.226	15.9541	4.49785	0.281925	-1.82662	0.0191759	1	7	137381037	137847092	-	15549	DGKI	GO:0000166;GO:0003951;GO:0003951;GO:0004143;GO:0004143;GO:0004143;GO:0005515;GO:0005524;GO:0007165;GO:0007165;GO:0007205;GO:0007205;GO:0016301;GO:0016301;GO:0016301;GO:0016310;GO:0016740;GO:0000166;GO:0003951;GO:0003951;GO:0004143;GO:0004143;GO:0004143;GO:0004143;GO:0004143;GO:0005515;GO:0005515;GO:0005524;GO:0005634;GO:0005634;GO:0005634;GO:0005737;GO:0005737;GO:0005886;GO:0007165;GO:0007165;GO:…	K00901	EC:2.7.1.107	T;I	0V5GI;KOG0782;09W8Z;0DHIA;0RW16;1AYR3;0UP5S;1CS8I;12PSP;16G01	diacylglycerol kinase iota [Source:HGNC Symbol;Acc:HGNC:2855]	9162	O75912
ENSG00000188290	933.243	724.252	1142.23	1.57712	0.657295	0.0196285	1	1	998962	1000172	-	1118	HES4	GO:0003677;GO:0003677;GO:0006355;GO:0006355;GO:0046983;GO:0046983;GO:0000790;GO:0000978;GO:0000981;GO:0000981;GO:0003677;GO:0003677;GO:0003677;GO:0005515;GO:0005634;GO:0005634;GO:0006355;GO:0006355;GO:0006357;GO:0007275;GO:0007399;GO:0008134;GO:0009952;GO:0030154;GO:0046983;GO:0046983;GO:0003677;GO:0003677;GO:0006355;GO:0006355;GO:0046983;GO:0046983;	K09089	-	K	0V5HU;1CQHN;0DFU7;16491;12Q7E;KOG4304;1AZ5M;0UHA6;0RU25;09UIM	hes family bHLH transcription factor 4 [Source:HGNC Symbol;Acc:HGNC:24149]	57801	Q9HCC6
ENSG00000181218	760.935	661.253	860.617	1.30149	0.380169	0.0196972	1	1	228456979	228457873	-	895	H2AW	GO:0000786;GO:0000786;GO:0000786;GO:0000788;GO:0000790;GO:0003677;GO:0003677;GO:0003677;GO:0003677;GO:0005515;GO:0005634;GO:0005694;GO:0006325;GO:0006337;GO:0006342;GO:0046982;GO:0046982;GO:0070062;GO:0070914;	K11251	-	B	0VHIJ;13R2C;16HF2;1B5K3;1D31Y;0A6QQ;0RYTR;0DTQ7;KOG1756;0UV2E	H2A.W histone [Source:HGNC Symbol;Acc:HGNC:20507]	92815	Q7L7L0
ENSG00000176771	92.2372	112.152	72.3221	0.644856	-0.632951	0.0202047	1	2	132671788	133568463	-	9563	NCKAP5	GO:0001578;GO:0005575;GO:0007019;GO:0008150;GO:0035371;GO:0001578;GO:0005575;GO:0007019;GO:0008150;GO:0035371;	-	-	S	16CMB;0VE9P;0IK14;0A3U1;1B3MJ;0RTAM;1D0JR;0UUBU;12ZRT;0DRDZ	NCK associated protein 5 [Source:HGNC Symbol;Acc:HGNC:29847]	344148	O14513
ENSG00000153956	25.3906	45.7852	4.99592	0.109117	-3.19606	0.0202207	1	7	81946444	82443777	-	8989	CACNA2D1	GO:0005244;GO:0005245;GO:0005245;GO:0005245;GO:0005245;GO:0005262;GO:0005886;GO:0005891;GO:0005891;GO:0005891;GO:0006811;GO:0006816;GO:0006816;GO:0016020;GO:0016021;GO:0034765;GO:0046872;GO:0051924;GO:0060307;GO:0060402;GO:0061337;GO:0061577;GO:0070062;GO:0070588;GO:0086002;GO:0086007;GO:0086048;GO:0086057;GO:0086091;GO:0098703;GO:0098903;GO:1901843;GO:1902514;GO:1904646;GO:1990454;GO:1990454;GO:…	K04858	-	T;W;P	0UQGH;16D3J;1B3KA;09TSD;12NST;KOG2353;0DH4G;0V4RQ;1CRUR;0RN00	calcium voltage-gated channel auxiliary subunit alpha2delta 1 [Source:HGNC Symbol;Acc:HGNC:1399]	781	P54289
ENSG00000168077	163.527	193.263	133.791	0.69227	-0.530592	0.0202758	1	8	27633868	27676776	+	4029	SCARA3	GO:0000139;GO:0005044;GO:0005515;GO:0005581;GO:0005615;GO:0005783;GO:0005789;GO:0005794;GO:0006897;GO:0006979;GO:0009650;GO:0016020;GO:0016021;GO:0062023;GO:0000139;GO:0005044;GO:0005515;GO:0005581;GO:0005615;GO:0005783;GO:0005789;GO:0005794;GO:0006897;GO:0006979;GO:0009650;GO:0016020;GO:0016021;GO:0062023;	-	-	T;U	0VCSG;0RUCP;0A1WY;169UZ;0DPJ3;1CYHP;1AX0W;0IER2;13MND;0UNHP	scavenger receptor class A member 3 [Source:HGNC Symbol;Acc:HGNC:19000]	51435	Q6AZY7
ENSG00000136295	1370.71	1525.03	1216.4	0.797625	-0.326217	0.0206179	1	7	2631986	2664802	+	6094	TTYH3	GO:0005229;GO:0005229;GO:0005254;GO:0005886;GO:0005886;GO:0005886;GO:0006811;GO:0006821;GO:0006821;GO:0016020;GO:0016021;GO:0016021;GO:0016021;GO:0034220;GO:0034707;GO:0070062;GO:0072320;GO:1902476;GO:0005229;GO:0005229;GO:0005254;GO:0005886;GO:0005886;GO:0005886;GO:0006811;GO:0006821;GO:0006821;GO:0016020;GO:0016021;GO:0016021;GO:0016021;GO:0034220;GO:0034707;GO:0070062;GO:0072320;GO:1902476;GO:…	K22641	-	P;U	0DEJQ;KOG4433;09T8H;0S1DI;1ATJR;0UI06;12TKA;1692A;0V47G;1CP9M	tweety family member 3 [Source:HGNC Symbol;Acc:HGNC:22222]	80727	Q9C0H2;Q8WYU9;A0A024R816
ENSG00000127528	92.012	72.6692	111.355	1.53235	0.615747	0.0206966	1	19	16324826	16328685	+	2820	KLF2	GO:0000122;GO:0000790;GO:0000790;GO:0000790;GO:0000902;GO:0000978;GO:0000981;GO:0000981;GO:0000981;GO:0001701;GO:0003676;GO:0003677;GO:0003677;GO:0003700;GO:0005515;GO:0005634;GO:0005634;GO:0005634;GO:0006357;GO:0032715;GO:0034101;GO:0034616;GO:0035264;GO:0036003;GO:0040029;GO:0043249;GO:0045429;GO:0045893;GO:0045893;GO:0045893;GO:0045944;GO:0045944;GO:0046872;GO:0048386;GO:0051247;GO:0060509;GO:…	K17845	-	K	13SHE;0UQ9D;0VDN4;1B1SD;0A4BQ;KOG1721;16GJ4;0DFNB;0S0MD;1CY9U	Kruppel like factor 2 [Source:HGNC Symbol;Acc:HGNC:6347]	10365	Q9Y5W3
ENSG00000179344	6.18686	10.7628	1.61087	0.149669	-2.74015	0.0210979	1	6	32659467	32668383	-	4904	HLA-DQB1	GO:0002250;GO:0002376;GO:0002504;GO:0005764;GO:0005765;GO:0005768;GO:0006955;GO:0006955;GO:0010008;GO:0016020;GO:0016020;GO:0019882;GO:0019882;GO:0042613;GO:0042613;GO:0042613;GO:0002250;GO:0002376;GO:0002504;GO:0005764;GO:0005765;GO:0005768;GO:0006955;GO:0006955;GO:0010008;GO:0016020;GO:0016020;GO:0016020;GO:0016021;GO:0019882;GO:0019882;GO:0042613;GO:0042613;GO:0042613;GO:0002250;GO:0002376;GO:…	K06752	-	W;U	09VEG;0UFM8;0IWG3;13QV7;0DGPB;1CRD4;1AXHI;0V6DP	major histocompatibility complex, class II, DQ beta 1 [Source:HGNC Symbol;Acc:HGNC:4944]	3119	P01920;Q5Y7D3
ENSG00000124749	136.051	160.228	111.875	0.698226	-0.518234	0.0211766	1	6	56056590	56394094	-	6912	COL21A1	GO:0005576;GO:0005576;GO:0005581;GO:0005615;GO:0005737;GO:0005788;GO:0005829;GO:0030020;GO:0062023;GO:0062023;GO:0005576;GO:0005576;GO:0005581;GO:0005615;GO:0005737;GO:0005788;GO:0005829;GO:0030020;GO:0062023;GO:0062023;GO:0005581;GO:0005829;	K16629	-	W	1BB9F;0V3HV;0B5J2;1DFV4;16NZG;0WI6K;0E8YR;0S2W1;0IS78;13EUG	collagen type XXI alpha 1 chain [Source:HGNC Symbol;Acc:HGNC:17025]	81578	Q96P44;B7ZLK3;A0A158RFW1
ENSG00000101670	144.694	170.296	119.092	0.699323	-0.515968	0.0212742	1	18	49560699	49599185	+	13089	LIPG	GO:0004465;GO:0004465;GO:0004806;GO:0005576;GO:0006629;GO:0006629;GO:0052689;GO:0004465;GO:0004465;GO:0004465;GO:0004620;GO:0004620;GO:0004620;GO:0004806;GO:0004806;GO:0005515;GO:0005576;GO:0005576;GO:0005615;GO:0005615;GO:0005615;GO:0005769;GO:0005794;GO:0006629;GO:0006629;GO:0006629;GO:0006629;GO:0006633;GO:0007584;GO:0008201;GO:0008283;GO:0008970;GO:0008970;GO:0008970;GO:0009395;GO:0009986;GO:…	K22284	EC:3.1.1.3	G	0V43M;0UFDU;0IJUA;09YV0;0RWI1;12SVP;166PM;0DEG1;1AZIZ;1CP5Q	lipase G, endothelial type [Source:HGNC Symbol;Acc:HGNC:6623]	9388	Q9Y5X9;A0A024R2B5
ENSG00000104812	516.622	595.356	437.888	0.735506	-0.44319	0.0220385	1	19	48968130	48993310	-	4241	GYS1	GO:0003824;GO:0004373;GO:0004373;GO:0004373;GO:0004373;GO:0004373;GO:0004373;GO:0004373;GO:0005515;GO:0005515;GO:0005536;GO:0005737;GO:0005737;GO:0005829;GO:0005977;GO:0005978;GO:0005978;GO:0005978;GO:0005978;GO:0005978;GO:0005978;GO:0005978;GO:0007507;GO:0008152;GO:0016020;GO:0016234;GO:0016740;GO:0016757;GO:0019901;GO:0061547;GO:0003824;GO:0004373;GO:0004373;GO:0004373;GO:0004373;GO:0004373;GO:…	K00693	EC:2.4.1.11	G	0RPMG;KOG3742;0V7YK;1ASFG;12QED;1CSWJ;0DIM8;0UGGI;09X9T;165CA	glycogen synthase 1 [Source:HGNC Symbol;Acc:HGNC:4706]	2997	P13807
ENSG00000140534	298.396	341.385	255.407	0.74815	-0.4186	0.0222115	1	15	89575469	89631056	+	8415	TICRR	GO:0003682;GO:0003682;GO:0005515;GO:0005634;GO:0005634;GO:0005634;GO:0005634;GO:0005654;GO:0006260;GO:0006260;GO:0006260;GO:0006260;GO:0006281;GO:0006974;GO:0007049;GO:0007093;GO:0007095;GO:0010212;GO:0010212;GO:0010212;GO:0030174;GO:0030174;GO:0033314;GO:0033314;GO:0033314;GO:0033314;GO:0003682;GO:0003682;GO:0005515;GO:0005634;GO:0005634;GO:0005634;GO:0005634;GO:0005654;GO:0006260;GO:0006260;GO:…	-	-	L	0IFG8;0VCW7;1CXT2;1378V;1ASJ6;0UI8T;0A212;0DPP0;0RWIJ;16BP1	TOPBP1 interacting checkpoint and replication regulator [Source:HGNC Symbol;Acc:HGNC:28704]	90381	Q7Z2Z1
ENSG00000123636	489.778	425.193	554.363	1.30379	0.382714	0.022262	1	2	159318979	159616569	-	20247	BAZ2B	GO:0003677;GO:0003677;GO:0003677;GO:0005515;GO:0005515;GO:0005634;GO:0006338;GO:0006357;GO:0042025;GO:0046872;GO:0003677;GO:0003677;GO:0003677;GO:0005515;GO:0005515;GO:0005634;GO:0006338;GO:0006357;GO:0042025;GO:0046872;GO:0005634;GO:0003677;GO:0003677;GO:0005515;GO:0005634;GO:0042025;GO:0003677;GO:0003677;GO:0005634;GO:0042025;	-	-	B	KOG1245;0DKUS;12R97;0UPSS;1AZFE;1CXCX;16GJB;0RM2A;09ZCJ;0V5QT	bromodomain adjacent to zinc finger domain 2B [Source:HGNC Symbol;Acc:HGNC:963]	29994	Q9UIF8
ENSG00000107864	132.504	108.788	156.221	1.43601	0.522065	0.0224041	1	10	92046692	92291078	-	7919	CPEB3	GO:0000122;GO:0000900;GO:0000900;GO:0003676;GO:0003676;GO:0003723;GO:0003730;GO:0003730;GO:0003730;GO:0003730;GO:0005515;GO:0005515;GO:0005634;GO:0005634;GO:0005737;GO:0005737;GO:0006412;GO:0006417;GO:0006417;GO:0006417;GO:0007616;GO:0008135;GO:0008135;GO:0014069;GO:0017148;GO:0030014;GO:0030054;GO:0030425;GO:0035613;GO:0035925;GO:0042995;GO:0043005;GO:0043005;GO:0043022;GO:0045182;GO:0045182;GO:…	K02602	-	J;K	165CW;12RYW;09UGD;1CQFN;1B4ZT;0DFS4;KOG0129;0V5FQ;0RVB1;0UH7E	cytoplasmic polyadenylation element binding protein 3 [Source:HGNC Symbol;Acc:HGNC:21746]	22849	Q8NE35;B3KXC1
ENSG00000162745	58.5563	72.9175	44.1951	0.606097	-0.722378	0.0226224	1	1	161983192	162023854	-	3415	OLFML2B	GO:0005576;GO:0030198;GO:0031012;GO:0042802;GO:0050840;GO:0005576;	-	-	W	0V58X;0RX45;12NMM;0UH28;1AZIB;167VJ;1CQ97;09U9S;KOG3545;0DFJG	olfactomedin like 2B [Source:HGNC Symbol;Acc:HGNC:24558]	25903	Q68BL8
ENSG00000125454	210.53	243.987	177.074	0.725749	-0.462458	0.0226669	1	17	75272981	75289510	-	3316	SLC25A19	GO:0005347;GO:0005634;GO:0005739;GO:0005743;GO:0005743;GO:0015234;GO:0015867;GO:0016020;GO:0016021;GO:0030233;GO:0030302;GO:0030974;GO:0031305;GO:0042723;GO:0055085;GO:0071934;GO:0090422;GO:0016020;GO:0016021;GO:0005347;GO:0005347;GO:0005634;GO:0005739;GO:0005743;GO:0005743;GO:0015234;GO:0015867;GO:0016020;GO:0016021;GO:0030233;GO:0030302;GO:0030974;GO:0031305;GO:0042723;GO:0055085;GO:0055085;GO:…	K15108	-	C	0RM0U;1CZ66;0DRFR;169B4;KOG0752;0UJKV;12RC8;0VEQI;0A3VV;1AXYN	solute carrier family 25 member 19 [Source:HGNC Symbol;Acc:HGNC:14409]	60386	Q9HC21;Q5JPC1
ENSG00000170498	31.9388	42.0942	21.7835	0.517494	-0.950387	0.0229743	1	1	204190341	204196491	-	714	KISS1	GO:0005515;GO:0005515;GO:0005576;GO:0005576;GO:0007010;GO:0007186;GO:0007186;GO:0007204;GO:0031773;GO:0043005;	K23140	-	W;T	1D4RN;1B6VX;0UW5F;13TQ6;0A962;0RZ1R;0VK2N;16JVH;0DVF4;0IYVQ	KiSS-1 metastasis suppressor [Source:HGNC Symbol;Acc:HGNC:6341]	3814	Q15726
ENSG00000100234	47.7486	92.8025	2.69467	0.0290366	-5.10598	0.0238355	1	22	32801705	32863041	+	4597	TIMP3	GO:0002020;GO:0002576;GO:0004857;GO:0005515;GO:0005515;GO:0005515;GO:0005576;GO:0005576;GO:0005604;GO:0005615;GO:0005634;GO:0007601;GO:0008191;GO:0008191;GO:0008191;GO:0008191;GO:0008191;GO:0009725;GO:0010033;GO:0010466;GO:0010951;GO:0030414;GO:0031012;GO:0031089;GO:0034097;GO:0046872;GO:0050896;GO:0051045;GO:0051045;GO:0062023;GO:0070373;GO:0071310;GO:1903984;GO:1904684;GO:1904684;	K16866	-	O	16GH3;0V7EK;0UK06;0RP1E;13H8I;09WG1;1CSFV;0DHRH;1AZIF;KOG4745	TIMP metallopeptidase inhibitor 3 [Source:HGNC Symbol;Acc:HGNC:11822]	7078	P35625
ENSG00000157227	4137.82	4574.9	3700.74	0.808923	-0.305926	0.0242572	1	14	22836560	22849027	+	4458	MMP14	GO:0001501;GO:0001503;GO:0001503;GO:0001525;GO:0001541;GO:0001666;GO:0001935;GO:0001958;GO:0004175;GO:0004222;GO:0004222;GO:0004222;GO:0004222;GO:0004222;GO:0004222;GO:0005178;GO:0005515;GO:0005515;GO:0005615;GO:0005634;GO:0005737;GO:0005737;GO:0005796;GO:0005829;GO:0005886;GO:0005886;GO:0005887;GO:0005925;GO:0006508;GO:0006508;GO:0006508;GO:0006508;GO:0006508;GO:0006979;GO:0008233;GO:0008237;GO:…	K07763	EC:3.4.24.80	O;W	KOG1565;0UJH4;09TSQ;0DEJD;0V4S1;0RTDH;164H4;12PPA;1AZDX;1CS33	matrix metallopeptidase 14 [Source:HGNC Symbol;Acc:HGNC:7160]	4323	P50281
ENSG00000104549	1269.98	1415.34	1124.62	0.79459	-0.331718	0.0244468	1	8	124998497	125022283	+	4305	SQLE	GO:0004506;GO:0004506;GO:0004506;GO:0016020;GO:0016021;GO:0016021;GO:0016021;GO:0016126;GO:0016126;GO:0050660;GO:0050660;GO:0055114;GO:0055114;GO:0004506;GO:0004506;GO:0004506;GO:0004506;GO:0004506;GO:0005515;GO:0005515;GO:0005783;GO:0005783;GO:0005789;GO:0005789;GO:0006695;GO:0006725;GO:0008203;GO:0008203;GO:0010033;GO:0016020;GO:0016021;GO:0016021;GO:0016021;GO:0016126;GO:0016126;GO:0016126;GO:…	K00511	EC:1.14.14.17	I	KOG1298;0RQP6;12SN9;0VCQD;0DPGU;0A1UR;164GI;1CYF8;1AU9K;0UH7C	squalene epoxidase [Source:HGNC Symbol;Acc:HGNC:11279]	6713	Q14534;Q5HYI4
ENSG00000179674	280.584	239.106	322.062	1.34694	0.42969	0.0244992	1	3	160677160	160678448	+	1289	ARL14	GO:0000166;GO:0005515;GO:0005525;GO:0005525;GO:0005525;GO:0005525;GO:0005737;GO:0005886;GO:0006886;GO:0016192;GO:0031410;	K17200	-	U	0UPTE;1AZFX;13PXG;0VDCD;0DQ3Z;16N0J;0RUJN;1CZ50;KOG0070;09X01	ADP ribosylation factor like GTPase 14 [Source:HGNC Symbol;Acc:HGNC:22974]	80117	Q8N4G2
ENSG00000246922	182.895	216.628	149.162	0.688561	-0.538343	0.0246162	1	15	65092760	65115200	-	8549	UBAP1L	GO:0000813;GO:0000813;GO:0000813;GO:0043130;GO:0043130;GO:0043130;GO:0043162;GO:0043162;GO:0043162;GO:0000813;GO:0000813;GO:0000813;GO:0043130;GO:0043130;GO:0043130;GO:0043162;GO:0043162;GO:0043162;GO:0000813;GO:0043130;GO:0043162;	-	-	O	0UTW9;0IVA6;1D1X2;1B4F2;16GJJ;0VGD9;0S0YN;13MEJ;0DSKV;0A5I8	ubiquitin associated protein 1 like [Source:HGNC Symbol;Acc:HGNC:40028]	390595	F5GYI3
ENSG00000065320	44.5165	56.6044	32.4285	0.572897	-0.803653	0.0248063	1	17	9021510	9244000	+	6415	NTN1	GO:0001764;GO:0005515;GO:0005515;GO:0005515;GO:0005576;GO:0005576;GO:0005604;GO:0005604;GO:0005737;GO:0005737;GO:0006915;GO:0006930;GO:0007097;GO:0007265;GO:0007409;GO:0007411;GO:0008045;GO:0008284;GO:0009887;GO:0009888;GO:0016358;GO:0030334;GO:0030517;GO:0030879;GO:0032488;GO:0033564;GO:0042472;GO:0045773;GO:0045773;GO:0051963;GO:0060603;GO:0061643;GO:0061643;GO:0098609;GO:1902842;GO:2000147;	K06843	-	W	0UHQE;0DIFR;09X39;1CT6F;KOG3512;1AWFI;0V81Q;12SNA;16CV0;0S0Z4	netrin 1 [Source:HGNC Symbol;Acc:HGNC:8029]	9423	O95631
ENSG00000241404	77.0576	94.0005	60.1147	0.639514	-0.644951	0.0248484	1	6	32164595	32168281	+	2609	EGFL8	GO:0005102;GO:0005509;GO:0005509;GO:0005515;GO:0005515;GO:0005576;GO:0005576;GO:0009986;GO:0048856;GO:0005102;GO:0005509;GO:0005509;GO:0005515;GO:0005515;GO:0005576;GO:0005576;GO:0009986;GO:0048856;GO:0005515;	K24465	-	T	1BB51;1DFIY;0S2TD;13DWX;0V3BQ;0B4ZN;0WHJ9;0E8M5;0IR79;16NVU	EGF like domain multiple 8 [Source:HGNC Symbol;Acc:HGNC:13944]	80864	Q99944;A0A1U9X7N9
ENSG00000221890	187.357	221.954	152.76	0.688252	-0.538991	0.0248747	1	22	38818452	38844028	-	5830	NPTXR	GO:0016020;GO:0016021;GO:0046872;GO:0098962;GO:0098978;	-	-	T	0S0AX;0J8X4;0W1VN;1DAIN;1658J;140RD;0UZIX;0E3AZ;1B8M8;0APIF	neuronal pentraxin receptor [Source:HGNC Symbol;Acc:HGNC:7954]	23467	O95502
ENSG00000025156	277.076	236.099	318.053	1.34712	0.429875	0.0248822	1	6	122399551	122433119	+	2697	HSF2	GO:0000790;GO:0000977;GO:0000978;GO:0000978;GO:0000981;GO:0001162;GO:0001228;GO:0003677;GO:0003677;GO:0003677;GO:0003700;GO:0003700;GO:0003700;GO:0005515;GO:0005634;GO:0005634;GO:0005654;GO:0005737;GO:0006355;GO:0006355;GO:0006357;GO:0006357;GO:0006357;GO:0042025;GO:0043565;GO:0043565;GO:0045944;GO:1990837;GO:0000790;GO:0000977;GO:0000978;GO:0000978;GO:0000978;GO:0000981;GO:0001162;GO:0001228;GO:…	K09415	-	K	0UGFA;0DF8C;0RS68;16548;1AS7V;0VBT9;09TYB;KOG0627;13MTT;1CPXZ	heat shock transcription factor 2 [Source:HGNC Symbol;Acc:HGNC:5225]	3298	Q03933
ENSG00000139211	1157.79	935.571	1380.01	1.47504	0.560756	0.0249334	1	12	47075707	47079959	-	3964	AMIGO2	GO:0005515;GO:0005515;GO:0005634;GO:0005886;GO:0007155;GO:0007156;GO:0007157;GO:0007420;GO:0016020;GO:0016021;GO:0016021;GO:0043066;GO:0043066;GO:0043069;GO:0051965;GO:0005515;GO:0005515;GO:0005634;GO:0005886;GO:0007155;GO:0007156;GO:0007157;GO:0007420;GO:0016020;GO:0016021;GO:0016021;GO:0043066;GO:0043066;GO:0043069;GO:0005515;GO:0005515;GO:0005634;GO:0005886;GO:0007155;GO:0007156;GO:0007157;GO:…	K22529	-	T	13HHC;1CUT8;0V9GS;0RN9C;09YJ1;0UJT5;0IGN4;16B5B;0DJZC;1AYD1	adhesion molecule with Ig like domain 2 [Source:HGNC Symbol;Acc:HGNC:24073]	347902	Q86SJ2;A0A024R127
ENSG00000197249	40.2108	68.4776	11.944	0.174421	-2.51935	0.0250656	1	14	94376747	94390693	-	4902	SERPINA1	GO:0000139;GO:0002020;GO:0002576;GO:0004867;GO:0004867;GO:0004867;GO:0005515;GO:0005515;GO:0005576;GO:0005576;GO:0005615;GO:0005615;GO:0005615;GO:0005615;GO:0005615;GO:0005783;GO:0005788;GO:0005794;GO:0006888;GO:0006953;GO:0007596;GO:0007599;GO:0010466;GO:0010951;GO:0030134;GO:0030414;GO:0031093;GO:0033116;GO:0042802;GO:0043231;GO:0043312;GO:0043687;GO:0044267;GO:0048208;GO:0062023;GO:0070062;GO:…	K03984	-	V	16EAU;0UU1P;0RTSN;09U5H;KOG2392;12R4F;0V54I;1CQ4S;0DFF0;1B0I4	serpin family A member 1 [Source:HGNC Symbol;Acc:HGNC:8941]	5265	P01009;E9KL23
ENSG00000117228	468.136	401.024	535.249	1.33471	0.416523	0.0253941	1	1	89052319	89065230	-	4862	GBP1	GO:0000139;GO:0000166;GO:0002376;GO:0003779;GO:0003924;GO:0003924;GO:0003924;GO:0003924;GO:0005515;GO:0005525;GO:0005525;GO:0005525;GO:0005525;GO:0005525;GO:0005525;GO:0005576;GO:0005737;GO:0005794;GO:0005829;GO:0005829;GO:0005886;GO:0012506;GO:0015629;GO:0016020;GO:0016787;GO:0019003;GO:0019899;GO:0019955;GO:0030507;GO:0031410;GO:0032703;GO:0042802;GO:0042803;GO:0042803;GO:0050848;GO:0050860;GO:…	K20899	-	S;O;T;D;C;K	1AVYD;0UI2K;0V9BC;134KU;09XSJ;KOG2037;0S0U3;1CUKV;16H8P;0DJTQ	guanylate binding protein 1 [Source:HGNC Symbol;Acc:HGNC:4182]	2633	P32455
ENSG00000082196	68.1873	50.7799	85.5948	1.6856	0.753266	0.0256492	1	5	34017858	34043213	-	4547	C1QTNF3	GO:0003674;GO:0005515;GO:0005515;GO:0005515;GO:0005576;GO:0005581;GO:0010629;GO:0016020;GO:0032715;GO:0035356;GO:0042802;GO:0045444;GO:0045721;GO:0045721;GO:0050715;GO:0050728;GO:0070062;GO:0070165;GO:0071638;GO:1901223;GO:0003674;GO:0005515;GO:0005515;GO:0005515;GO:0005576;GO:0005581;GO:0010629;GO:0016020;GO:0032715;GO:0035356;GO:0042802;GO:0045444;GO:0045721;GO:0045721;GO:0050715;GO:0050728;GO:…	K24236	-	W	09W8P;0DHN7;0RV3H;0UJVW;1CSCP;164DU;1B1DZ;0IJ69;13M9A;0V7BF	C1q and TNF related 3 [Source:HGNC Symbol;Acc:HGNC:14326]	114899	Q9BXJ4
ENSG00000197576	18.1633	25.5272	10.7995	0.423057	-1.24108	0.0257427	1	7	27128507	27130780	-	1728	HOXA4	GO:0000790;GO:0000977;GO:0000981;GO:0000981;GO:0001228;GO:0001501;GO:0003677;GO:0003677;GO:0003677;GO:0003700;GO:0003700;GO:0005634;GO:0005634;GO:0005634;GO:0005634;GO:0006355;GO:0006355;GO:0006357;GO:0007275;GO:0009653;GO:0009952;GO:0016604;GO:0033613;GO:0043565;GO:0045944;GO:0048704;GO:1990837;GO:0000790;GO:0000977;GO:0000981;GO:0000981;GO:0001228;GO:0001501;GO:0003677;GO:0003677;GO:0003677;GO:…	K09304	-	K	KOG0489;0RQEZ;1CPX4;0DQWY;0VE3Y;1AS6M;16978;13R96;0UGE6;0A399	homeobox A4 [Source:HGNC Symbol;Acc:HGNC:5105]	3201	Q00056
ENSG00000198814	70.3396	53.6056	87.0736	1.62434	0.699853	0.0260651	1	X	30653359	30731462	+	5365	GK	GO:0000166;GO:0004370;GO:0004370;GO:0004370;GO:0004370;GO:0004370;GO:0005515;GO:0005524;GO:0005737;GO:0005739;GO:0005739;GO:0005741;GO:0005829;GO:0005975;GO:0005975;GO:0006071;GO:0006071;GO:0006071;GO:0006072;GO:0006072;GO:0006641;GO:0006641;GO:0016020;GO:0016301;GO:0016310;GO:0016310;GO:0016740;GO:0016773;GO:0016773;GO:0016773;GO:0019432;GO:0019563;GO:0046167;GO:0046167;GO:0070062;GO:0000166;GO:…	K00864	EC:2.7.1.30	G	KOG2517;0UFQA;0DHQ5;164G9;09UHN;0RU03;1ARJJ;0V5GV;12P47;1CSEH	glycerol kinase [Source:HGNC Symbol;Acc:HGNC:4289]	2710	P32189;B4DH54
ENSG00000162878	9.31817	14.4579	4.1784	0.289003	-1.79084	0.0261436	1	2	42048021	42058517	+	3913	PKDCC	GO:0000166;GO:0001501;GO:0001501;GO:0001503;GO:0004672;GO:0004672;GO:0004672;GO:0004672;GO:0004713;GO:0004715;GO:0004715;GO:0004715;GO:0004715;GO:0005524;GO:0005524;GO:0005524;GO:0005576;GO:0005576;GO:0005794;GO:0005794;GO:0006468;GO:0006468;GO:0007275;GO:0015031;GO:0016301;GO:0016310;GO:0016740;GO:0018108;GO:0018108;GO:0030154;GO:0030282;GO:0030501;GO:0030501;GO:0032332;GO:0032332;GO:0035108;GO:…	K17548	EC:2.7.10.2	T	1B3SW;KOG1187;0A2SM;0UQSQ;0VDN6;135AA;1CZ40;16EE5;0DQ30;0RP48	protein kinase domain containing, cytoplasmic [Source:HGNC Symbol;Acc:HGNC:25123]	91461	Q504Y2
ENSG00000147684	1651.91	1451.6	1852.22	1.27598	0.351604	0.0265343	1	8	124539101	124580648	+	16591	NDUFB9	GO:0005739;GO:0005743;GO:0006120;GO:0006120;GO:0016020;GO:0055114;GO:0070469;GO:0005515;GO:0005739;GO:0005739;GO:0005743;GO:0005743;GO:0005743;GO:0005747;GO:0005747;GO:0006120;GO:0006120;GO:0006120;GO:0006120;GO:0006120;GO:0007605;GO:0008137;GO:0008137;GO:0016020;GO:0032981;GO:0032981;GO:0055114;GO:0070469;GO:0005739;GO:0005739;GO:0005743;GO:0006120;GO:0006120;GO:0016020;GO:0055114;GO:0070469;GO:…	K03965	-	C	KOG3466;0RMN4;1ATUD;0DQ3Q;1305U;1679U;0UJUY;1CX3B;0V733;0A2HP	NADH:ubiquinone oxidoreductase subunit B9 [Source:HGNC Symbol;Acc:HGNC:7704]	4715	Q9Y6M9
ENSG00000133874	71.0659	86.7781	55.3538	0.637877	-0.648649	0.0267231	1	8	33547754	33567128	-	1872	RNF122	GO:0005515;GO:0005515;GO:0005737;GO:0005783;GO:0005794;GO:0010917;GO:0012505;GO:0016020;GO:0016021;GO:0043065;GO:0043161;GO:0046872;GO:0051865;GO:0061630;GO:0061630;	K15699	-	O	KOG0800;0DKQ0;09Z7W;0VA53;13QNT;1AZCN;0UPQE;0S03I;16C41;1CVIH	ring finger protein 122 [Source:HGNC Symbol;Acc:HGNC:21147]	79845	Q9H9V4
ENSG00000141569	823.554	915.927	731.181	0.798297	-0.325003	0.026803	1	17	75880335	75896951	-	3900	TRIM65	GO:0005515;GO:0005654;GO:0005829;GO:0008270;GO:0008270;GO:0010508;GO:0010508;GO:0046872;GO:0046872;GO:0046872;GO:0005654;GO:0005829;GO:0005654;GO:0005829;GO:0008270;GO:0008270;GO:0046872;GO:0046872;GO:0046872;	K12031	-	O	0WJ1I;0E9GD;1BBHR;1DGBM;13FZP;0S31I;0ITG7;0B6BP;0V3UT;16P6B	tripartite motif containing 65 [Source:HGNC Symbol;Acc:HGNC:27316]	201292	Q6PJ69
ENSG00000162654	134.373	108.104	160.641	1.48598	0.571414	0.0270154	1	1	89181144	89198942	-	6141	GBP4	GO:0000139;GO:0000166;GO:0003924;GO:0003924;GO:0003924;GO:0005515;GO:0005525;GO:0005525;GO:0005525;GO:0005525;GO:0005634;GO:0005737;GO:0005794;GO:0005794;GO:0005829;GO:0005886;GO:0016020;GO:0016787;GO:0031410;GO:0042803;GO:0042832;GO:0048471;GO:0050830;GO:0071346;GO:0071346;	K20899	-	S;O;T;D;C;K	16G4T;0RT63;0V9BC;134KU;09XSJ;1AYRV;KOG2037;1CUKV;0UNNF;0DJTQ	guanylate binding protein 4 [Source:HGNC Symbol;Acc:HGNC:20480]	115361	Q96PP9
ENSG00000027869	43.5063	55.4616	31.551	0.568881	-0.813801	0.0279837	1	1	156806243	156816848	-	2498	SH2D2A	GO:0001525;GO:0005515;GO:0005737;GO:0005737;GO:0005829;GO:0007165;GO:0007275;GO:0017124;GO:0030154;GO:0048010;GO:0001525;GO:0005515;GO:0005737;GO:0005737;GO:0005829;GO:0007165;GO:0007275;GO:0017124;GO:0030154;GO:0048010;GO:0001525;GO:0005515;GO:0005737;GO:0005737;GO:0005829;GO:0007165;GO:0007275;GO:0008283;GO:0017124;GO:0030154;GO:0048010;	K08273	-	T	13MDJ;1CTA5;1ARXY;09X83;0IVEH;0UM44;16GGZ;0RWUV;0V86Q;0DH5Q	SH2 domain containing 2A [Source:HGNC Symbol;Acc:HGNC:10821]	9047	Q9NP31
ENSG00000173253	2.23295	0	4.4659	Inf	Inf	0.0282458	1	9	1049858	1057552	+	3560	DMRT2	GO:0000790;GO:0000977;GO:0000981;GO:0003674;GO:0003677;GO:0003700;GO:0003700;GO:0003700;GO:0005515;GO:0005575;GO:0005634;GO:0005634;GO:0005634;GO:0005634;GO:0006355;GO:0006355;GO:0006357;GO:0007548;GO:0008150;GO:0016020;GO:0016021;GO:0043565;GO:0043565;GO:0046872;GO:0000790;GO:0000977;GO:0000981;GO:0003674;GO:0003677;GO:0003700;GO:0003700;GO:0003700;GO:0005515;GO:0005575;GO:0005634;GO:0005634;GO:…	K19489	-	K	0RPE1;16E56;1CU27;09XX7;1B0Z8;KOG3815;0UMZB;0V8UU;0DEKW;13VDM	doublesex and mab-3 related transcription factor 2 [Source:HGNC Symbol;Acc:HGNC:2935]	10655	Q9Y5R5;Q05C20
ENSG00000105383	195.13	229.738	160.522	0.698715	-0.517224	0.0284446	1	19	51225064	51243860	+	5975	CD33	GO:0005654;GO:0005886;GO:0016020;GO:0016021;GO:0002765;GO:0005515;GO:0005515;GO:0005654;GO:0005777;GO:0005794;GO:0005886;GO:0005886;GO:0005886;GO:0005886;GO:0005886;GO:0005886;GO:0005887;GO:0007155;GO:0007155;GO:0007155;GO:0007165;GO:0007267;GO:0008285;GO:0009897;GO:0016020;GO:0016021;GO:0019903;GO:0030246;GO:0032691;GO:0032717;GO:0032720;GO:0033691;GO:0033691;GO:0035579;GO:0038023;GO:0043312;GO:…	K06473	-	T	09W1I;0RUCV;0V6ZT;0IJT6;0DHAK;16C7P;1AUWN;0UJDS;13N43;1CS0N	CD33 molecule [Source:HGNC Symbol;Acc:HGNC:1659]	945	P20138;Q546G0
ENSG00000182795	223.583	259.898	187.268	0.720545	-0.472839	0.0286814	1	1	207018522	207032756	-	5501	C1orf116	GO:0003674;GO:0005515;GO:0005737;GO:0005737;GO:0005829;GO:0005886;GO:0008150;GO:0070062;GO:0003674;GO:0005515;GO:0005737;GO:0005737;GO:0005829;GO:0005886;GO:0008150;GO:0070062;	-	-	O	0DRH7;1ATQV;0VES6;0UUD6;166MA;0IJHF;0RQZ3;13I2I;1CYBV;0A3X8	chromosome 1 open reading frame 116 [Source:HGNC Symbol;Acc:HGNC:28667]	79098	Q9BW04
ENSG00000139679	785.069	684.949	885.19	1.29234	0.369991	0.0288509	1	13	48389567	48444704	-	4348	LPAR6	GO:0001835;GO:0004930;GO:0004930;GO:0004930;GO:0004930;GO:0005515;GO:0005886;GO:0005886;GO:0005887;GO:0007165;GO:0007186;GO:0007186;GO:0007186;GO:0007186;GO:0016020;GO:0016021;GO:0016021;GO:0016021;GO:0035025;GO:0051482;GO:0070915;GO:0004930;GO:0004930;GO:0004930;GO:0004930;GO:0005515;GO:0005886;GO:0005886;GO:0005887;GO:0007165;GO:0007186;GO:0007186;GO:0007186;GO:0007186;GO:0016020;GO:0016021;GO:…	K04273	-	T	0UGUV;16789;0IFM0;1AUAN;1CPGT;0V4F5;09TG3;0RSV4;13JSE;0DET0	lysophosphatidic acid receptor 6 [Source:HGNC Symbol;Acc:HGNC:15520]	10161	P43657;B3KVQ5;A0A024RDT2
ENSG00000178381	564.414	495.692	633.137	1.27728	0.353074	0.0293411	1	7	1152071	1160759	-	2282	ZFAND2A	GO:0008270;GO:0008270;GO:0046872;GO:0008270;GO:0008270;GO:0046872;GO:0005515;GO:0005634;GO:0005737;GO:0008270;GO:0008270;GO:0046872;	K24685	-	S;T	0VDR8;KOG3183;16J6M;0DQHX;0RZI5;12RE3;0A2VU;1CZK2;1B5PH;0UV4A	zinc finger AN1-type containing 2A [Source:HGNC Symbol;Acc:HGNC:28073]	90637	Q8N6M9
ENSG00000151025	3.09399	5.87799	0.309984	0.0527363	-4.24506	0.0294119	1	10	25174802	25602229	+	7989	GPR158	GO:0004930;GO:0004930;GO:0005886;GO:0007186;GO:0007186;GO:0016020;GO:0016021;GO:0016021;GO:0016021;GO:0004930;GO:0004930;GO:0004930;GO:0005886;GO:0007165;GO:0007186;GO:0007186;GO:0007186;GO:0007186;GO:0016020;GO:0016020;GO:0016021;GO:0016021;GO:0016021;GO:0072659;	K08469	-	T	12NM2;0RNKR;0V4H6;0UQ96;09X66;1AZZR;0DIHC;KOG4418;1CT7W;168UB	G protein-coupled receptor 158 [Source:HGNC Symbol;Acc:HGNC:23689]	57512	Q5T848
ENSG00000185565	75.8374	92.4362	59.2386	0.640859	-0.64192	0.0295179	1	3	115802363	117139389	-	10286	LSAMP	GO:0005829;GO:0016020;GO:0016021;GO:0005515;GO:0005576;GO:0005829;GO:0005886;GO:0005886;GO:0007155;GO:0007399;GO:0016020;GO:0031225;GO:0005829;GO:0016020;GO:0016021;	K06772	-	T	0V37M;16NT8;0IQJB;0WH79;1DFCT;0E8EH;0S2RB;0B4NZ;1BB21;13DE8	limbic system associated membrane protein [Source:HGNC Symbol;Acc:HGNC:6705]	4045	Q13449;B7Z661
ENSG00000198353	38.4363	49.3195	27.5532	0.558668	-0.839937	0.0295429	1	12	54016931	54056030	+	2767	HOXC4	GO:0000790;GO:0000977;GO:0000978;GO:0000981;GO:0000981;GO:0001228;GO:0001228;GO:0001501;GO:0003677;GO:0003677;GO:0003677;GO:0003700;GO:0003700;GO:0005515;GO:0005634;GO:0005634;GO:0005634;GO:0005634;GO:0005654;GO:0006355;GO:0006355;GO:0006357;GO:0007275;GO:0009952;GO:0033613;GO:0043565;GO:0045944;GO:0048704;GO:1990837;GO:0000790;GO:0000977;GO:0000978;GO:0000981;GO:0000981;GO:0001228;GO:0001228;GO:…	K09304	-	K	KOG0489;0UMQS;168DZ;1B3M9;0DQWY;0VE3Y;13R96;1D00V;0A399;0RWVR	homeobox C4 [Source:HGNC Symbol;Acc:HGNC:5126]	3221	P09017;A0A024RB51;Q86TF7
ENSG00000171951	22.1587	30.2032	14.1141	0.467304	-1.09757	0.0295507	1	2	223596940	223602361	-	2577	SCG2	GO:0000165;GO:0001525;GO:0001525;GO:0001525;GO:0001937;GO:0001938;GO:0005125;GO:0005125;GO:0005515;GO:0005576;GO:0005615;GO:0005615;GO:0005788;GO:0006954;GO:0009306;GO:0030141;GO:0030141;GO:0030141;GO:0031045;GO:0035556;GO:0042056;GO:0042056;GO:0043542;GO:0043687;GO:0044267;GO:0048245;GO:0048245;GO:0050918;GO:0050930;GO:0098992;GO:2000352;GO:2001237;GO:0005576;GO:0030141;GO:0030141;GO:0005576;GO:…	-	-	W;T	1CQAB;1ATYW;09UB0;0V5A6;0UGZ5;166MU;0IFXN;13M64;0RUD7;0DFKP	secretogranin II [Source:HGNC Symbol;Acc:HGNC:10575]	7857	P13521
ENSG00000123416	669.605	758.315	580.895	0.766033	-0.384522	0.029576	1	12	49127782	49131397	-	3574	TUBA1B	GO:0000166;GO:0000226;GO:0000226;GO:0000278;GO:0003725;GO:0003924;GO:0003924;GO:0005198;GO:0005200;GO:0005200;GO:0005200;GO:0005200;GO:0005515;GO:0005515;GO:0005525;GO:0005525;GO:0005525;GO:0005525;GO:0005737;GO:0005737;GO:0005856;GO:0005874;GO:0005874;GO:0005874;GO:0005874;GO:0005874;GO:0005874;GO:0005881;GO:0007017;GO:0007017;GO:0007017;GO:0007017;GO:0015630;GO:0030705;GO:0031625;GO:0045121;GO:…	K07374	-	Z	0DGS2;09VHD;0RVR4;12P5T;1B0UY;1CRG5;0V6GK;16DIK;0UIAH;KOG1376	tubulin alpha 1b [Source:HGNC Symbol;Acc:HGNC:18809]	10376	P68363
ENSG00000179397	51.1112	38.0588	64.1637	1.68591	0.753528	0.0298413	1	1	244454377	244641177	+	4431	CATSPERE	GO:0005886;GO:0005929;GO:0016020;GO:0016021;GO:0031514;GO:0036128;GO:0036128;GO:0036128;GO:0042995;GO:0097228;GO:0005886;GO:0005929;GO:0016020;GO:0016021;GO:0031514;GO:0036128;GO:0036128;GO:0036128;GO:0042995;GO:0097228;GO:0005886;GO:0005929;GO:0016020;GO:0016021;GO:0031514;GO:0036128;GO:0036128;GO:0036128;GO:0042995;GO:0097228;GO:0016020;GO:0016021;GO:0036128;GO:0036128;	-	-	U	0DKYI;1AYMW;13MRS;0RP8Z;0VAD2;16BFP;0IKC9;0UQ0X;09ZFY;1CVTH	catsper channel auxiliary subunit epsilon [Source:HGNC Symbol;Acc:HGNC:28491]	257044	Q5SY80
ENSG00000137571	13.7129	21.736	5.68985	0.261771	-1.93362	0.0299876	1	8	69667046	69834978	-	9907	SLCO5A1	GO:0005515;GO:0005886;GO:0005886;GO:0005886;GO:0005887;GO:0015347;GO:0016020;GO:0016020;GO:0016020;GO:0016021;GO:0022857;GO:0022857;GO:0043231;GO:0043252;GO:0055085;GO:0055085;GO:0005515;GO:0005886;GO:0005886;GO:0005886;GO:0005887;GO:0015347;GO:0016020;GO:0016020;GO:0016020;GO:0016021;GO:0022857;GO:0043231;GO:0043252;GO:0055085;GO:0055085;GO:0016020;GO:0016020;GO:0016021;GO:0055085;GO:0005515;GO:…	K14356	-	Q	0V4MT;12NAH;KOG3626;0RKSZ;1CSF8;09TNP;0DHQW;0UMEJ;1AURJ;166ZK	solute carrier organic anion transporter family member 5A1 [Source:HGNC Symbol;Acc:HGNC:19046]	81796	Q9H2Y9;B3KUC7
ENSG00000188931	97.5443	116.794	78.2942	0.670359	-0.576993	0.0300744	1	1	161364733	161367876	-	774	CFAP126	GO:0005737;GO:0005856;GO:0005886;GO:0005929;GO:0005929;GO:0016020;GO:0016324;GO:0016324;GO:0030030;GO:0036064;GO:0036064;GO:0036064;GO:0042995;GO:0044782;GO:0044782;GO:0044782;	-	-	S	0J0RM;0RVSM;0A37Z;0UU07;167B7;1CZZC;1AXHQ;0VE2P;13UI0;0DQVB	cilia and flagella associated protein 126 [Source:HGNC Symbol;Acc:HGNC:32325]	257177	Q5VTH2
ENSG00000149639	730.729	815.112	646.346	0.792954	-0.33469	0.030123	1	20	36777447	36863538	-	14975	SOGA1	GO:0003674;GO:0005576;GO:0005615;GO:0005615;GO:0005615;GO:0005615;GO:0008286;GO:0008286;GO:0010506;GO:0010506;GO:0010506;GO:0045721;GO:0070062;GO:0005615;GO:0005615;GO:0010506;GO:0010506;GO:0005615;GO:0010506;	-	-	S	KOG4787;16C52;13KG2;0VA5R;1CVJ2;0DK21;1AX5T;0RSVG;0UPQU;09Z8E	suppressor of glucose, autophagy associated 1 [Source:HGNC Symbol;Acc:HGNC:16111]	140710	O94964
ENSG00000169567	2453.74	2194.29	2713.2	1.23648	0.306239	0.0304367	1	5	131155383	131224468	-	7118	HINT1	GO:0003824;GO:0000118;GO:0000166;GO:0003824;GO:0003824;GO:0005080;GO:0005515;GO:0005634;GO:0005634;GO:0005634;GO:0005634;GO:0005654;GO:0005737;GO:0005737;GO:0005829;GO:0005856;GO:0005886;GO:0006355;GO:0006915;GO:0007165;GO:0009154;GO:0009154;GO:0016787;GO:0016787;GO:0043530;GO:0050850;GO:0070062;GO:0072332;GO:0003824;GO:0003824;GO:0003824;GO:0003824;GO:0003824;GO:0003824;	K02503	-	T;K	13SHM;1B5GT;1D353;0RYMV;0VJ8S;0DTT3;16HCG;KOG3275;0UV22;0A6TW	histidine triad nucleotide binding protein 1 [Source:HGNC Symbol;Acc:HGNC:4912]	3094	P49773;A0A384NPU2
ENSG00000177663	457.067	514.593	399.541	0.776422	-0.365088	0.0308652	1	22	17084954	17115694	+	9036	IL17RA	GO:0002250;GO:0002376;GO:0005515;GO:0005515;GO:0005576;GO:0005886;GO:0005886;GO:0005887;GO:0006954;GO:0007166;GO:0016020;GO:0016021;GO:0030368;GO:0030368;GO:0030368;GO:0030368;GO:0032747;GO:0032755;GO:0045087;GO:0072537;GO:0097400;GO:0097400;GO:2000340;GO:0002250;GO:0002376;GO:0005102;GO:0005515;GO:0005515;GO:0005576;GO:0005886;GO:0005886;GO:0005886;GO:0005887;GO:0006954;GO:0007166;GO:0016020;GO:…	K05164	-	T	13JH5;1CQP4;0V5PE;1B1CI;09UPU;0DFZM;0RP05;0UHIY;16503;0IH6C	interleukin 17 receptor A [Source:HGNC Symbol;Acc:HGNC:5985]	23765	Q96F46
ENSG00000188313	5174.44	4552.27	5796.61	1.27334	0.348623	0.0310138	1	3	146515180	146544856	-	4332	PLSCR1	GO:0000287;GO:0001228;GO:0001618;GO:0003677;GO:0004518;GO:0005154;GO:0005509;GO:0005515;GO:0005515;GO:0005634;GO:0005654;GO:0005730;GO:0005730;GO:0005737;GO:0005794;GO:0005794;GO:0005829;GO:0005886;GO:0005886;GO:0005886;GO:0005887;GO:0006659;GO:0006915;GO:0006953;GO:0008270;GO:0010288;GO:0010628;GO:0016020;GO:0016021;GO:0017121;GO:0017121;GO:0017121;GO:0017121;GO:0017124;GO:0017128;GO:0017128;GO:…	-	-	M;K	1AZ3W;09XTB;0V5F5;KOG0621;0UMQ1;16EUK;12S1B;1CSJ2;0DG28;0RVZ8	phospholipid scramblase 1 [Source:HGNC Symbol;Acc:HGNC:9092]	5359	O15162
ENSG00000143951	154.898	129.744	180.052	1.38774	0.472741	0.0310482	1	2	63119559	63827843	-	13600	WDPCP	GO:0001822;GO:0002093;GO:0005515;GO:0005737;GO:0005856;GO:0005886;GO:0005929;GO:0005930;GO:0005938;GO:0007224;GO:0007399;GO:0010762;GO:0016020;GO:0016324;GO:0016476;GO:0030030;GO:0032185;GO:0032880;GO:0042733;GO:0042733;GO:0042995;GO:0043010;GO:0043587;GO:0043587;GO:0044782;GO:0045184;GO:0045184;GO:0048568;GO:0051893;GO:0055123;GO:0060021;GO:0060021;GO:0060271;GO:0060271;GO:0060541;GO:0072359;GO:…	K22863	-	Z;S	13M48;1CX8Q;0RVDM;0IGAV;0DNBN;09V3N;0URNH;0VBKJ;169X7;1AUC5	WD repeat containing planar cell polarity effector [Source:HGNC Symbol;Acc:HGNC:28027]	51057	O95876
ENSG00000169087	438.606	366.632	510.581	1.39262	0.477805	0.0310773	1	3	122739999	122793831	-	5445	HSPBAP1	GO:0005515;GO:0005737;GO:0016706;GO:0055114;	K19375	-	T;B	0VEE2;KOG2132;1CX87;16D2K;0RQ18;1ATVA;0DF6A;0A3IZ;0UQF8;13K7Z	HSPB1 associated protein 1 [Source:HGNC Symbol;Acc:HGNC:16389]	79663	Q96EW2;A8K045
ENSG00000104824	1386.43	1538.32	1234.54	0.802526	-0.317381	0.0313796	1	19	38836388	38852347	-	6821	HNRNPL	GO:0003676;GO:0003676;GO:0003723;GO:0003723;GO:0003723;GO:0005634;GO:0005634;GO:0006397;GO:0006397;GO:0000381;GO:0000381;GO:0000398;GO:0000976;GO:0003676;GO:0003676;GO:0003723;GO:0003723;GO:0003723;GO:0003723;GO:0003729;GO:0005515;GO:0005515;GO:0005634;GO:0005634;GO:0005634;GO:0005634;GO:0005634;GO:0005654;GO:0005654;GO:0005654;GO:0005654;GO:0005737;GO:0006396;GO:0006397;GO:0006397;GO:0006417;GO:…	K13159	-	A	0V83G;0UP72;1CVUA;0DKZG;0RW1J;12QB9;KOG1456;09ZGU;16727;1B1E2	heterogeneous nuclear ribonucleoprotein L [Source:HGNC Symbol;Acc:HGNC:5045]	3191	P14866;Q6NTA2
ENSG00000154229	713.45	815.628	611.272	0.74945	-0.416096	0.0315316	1	17	66302613	66810743	+	11175	PRKCA	GO:0000166;GO:0001525;GO:0001938;GO:0002159;GO:0004672;GO:0004672;GO:0004672;GO:0004674;GO:0004674;GO:0004674;GO:0004674;GO:0004674;GO:0004697;GO:0004697;GO:0004697;GO:0004697;GO:0004697;GO:0004698;GO:0005178;GO:0005515;GO:0005515;GO:0005524;GO:0005524;GO:0005524;GO:0005634;GO:0005654;GO:0005737;GO:0005739;GO:0005783;GO:0005829;GO:0005829;GO:0005829;GO:0005886;GO:0005886;GO:0005886;GO:0006468;GO:…	K02677	EC:2.7.11.13	T	KOG0694;0DJ1V;09V0U;169RB;1AY0D;0UQT2;1CX64;0RT86;12NBF;0V6DY	protein kinase C alpha [Source:HGNC Symbol;Acc:HGNC:9393]	5578	P17252;L7RSM7;Q7Z727
ENSG00000151640	108.87	129.305	88.4345	0.68392	-0.5481	0.0318716	1	10	132186948	132205759	+	3111	DPYSL4	GO:0005515;GO:0005737;GO:0005737;GO:0005737;GO:0005829;GO:0007399;GO:0016787;GO:0016787;GO:0016810;GO:0016810;GO:0031005;GO:0070997;GO:0070997;GO:0097485;GO:0097485;GO:0016787;GO:0016787;GO:0016810;GO:0016810;GO:0070997;GO:0070997;GO:0097485;GO:0097485;	-	-	F	12N8J;0RTZG;0UT6N;0DI51;1CVKN;0V4HE;1B37B;167FJ;09TIF;KOG2584	dihydropyrimidinase like 4 [Source:HGNC Symbol;Acc:HGNC:3016]	10570	O14531
ENSG00000204131	4.07048	7.79251	0.348447	0.0447156	-4.48308	0.0324405	1	X	71910818	72161750	+	17706	NHSL2	GO:0005515;GO:0030154;GO:0005515;GO:0030154;	-	-	-	-	NHS like 2 [Source:HGNC Symbol;Acc:HGNC:33737]	392490	Q56UQ5
ENSG00000124406	212.061	180.984	243.137	1.34341	0.425903	0.0325841	1	4	42408373	42657105	-	11199	ATP8A1	GO:0000287;GO:0005524;GO:0015914;GO:0016021;GO:0034204;GO:0140326;GO:0000166;GO:0000166;GO:0000166;GO:0000287;GO:0000287;GO:0005515;GO:0005515;GO:0005524;GO:0005524;GO:0005524;GO:0005783;GO:0005794;GO:0005794;GO:0005802;GO:0005886;GO:0005886;GO:0005886;GO:0006869;GO:0006869;GO:0006869;GO:0007612;GO:0015914;GO:0015914;GO:0016020;GO:0016021;GO:0016021;GO:0016021;GO:0016887;GO:0016887;GO:0019829;GO:…	K14802	EC:7.6.2.1	P	0S321;1BBIQ;0WJ4Q;16P73;0V3W5;13G3I;0B6EH;0E9IA;0ITKD;1DGDD	ATPase phospholipid transporting 8A1 [Source:HGNC Symbol;Acc:HGNC:13531]	10396	Q9Y2Q0
ENSG00000128699	2229.1	1973.97	2484.24	1.2585	0.331705	0.0326161	1	2	189770267	189784364	-	4007	ORMDL1	GO:0005515;GO:0005783;GO:0005783;GO:0005789;GO:0005789;GO:0005789;GO:0006672;GO:0006672;GO:0006672;GO:0006672;GO:0016020;GO:0016021;GO:0016021;GO:0016021;GO:0035339;GO:0090155;GO:0090155;GO:0090156;GO:1900060;GO:1900060;GO:0005515;GO:0005783;GO:0005783;GO:0005789;GO:0005789;GO:0005789;GO:0006672;GO:0006672;GO:0006672;GO:0006672;GO:0016020;GO:0016021;GO:0016021;GO:0016021;GO:0035339;GO:0090155;GO:…	-	-	S;P	0V83C;0DIFV;1CT6J;13MVC;KOG3319;0RSRX;1B3RX;09X4X;0UKZN;164SW	ORMDL sphingolipid biosynthesis regulator 1 [Source:HGNC Symbol;Acc:HGNC:16036]	94101	Q9P0S3
ENSG00000129009	10.9707	16.3851	5.55621	0.339101	-1.56021	0.0326573	1	15	74173710	74176872	+	2632	ISLR	GO:0002576;GO:0005515;GO:0005576;GO:0005576;GO:0007155;GO:0031093;GO:0070062;GO:0005515;GO:0005515;GO:0002576;GO:0005515;GO:0005576;GO:0005576;GO:0007155;GO:0031093;GO:0070062;	-	-	T	KOG0619;1CTFP;09XD5;0DIQJ;13ES9;16GQ8;0V8B5;0RXJ6;1AX1A;0UMA8	immunoglobulin superfamily containing leucine rich repeat [Source:HGNC Symbol;Acc:HGNC:6133]	3671	O14498;A0A146E5L3
ENSG00000115267	1299.67	1143.4	1455.95	1.27336	0.348635	0.0327038	1	2	162267074	162318684	-	5094	IFIH1	GO:0000166;GO:0002376;GO:0003677;GO:0003677;GO:0003723;GO:0003724;GO:0003725;GO:0003725;GO:0003725;GO:0003727;GO:0003727;GO:0004386;GO:0005515;GO:0005515;GO:0005515;GO:0005524;GO:0005524;GO:0005524;GO:0005634;GO:0005737;GO:0005737;GO:0005829;GO:0008270;GO:0008270;GO:0009597;GO:0009615;GO:0009615;GO:0009615;GO:0016032;GO:0016579;GO:0016787;GO:0016787;GO:0016787;GO:0016925;GO:0032480;GO:0032727;GO:…	K12647	EC:3.6.4.13	-	-	interferon induced with helicase C domain 1 [Source:HGNC Symbol;Acc:HGNC:18873]	64135	Q9BYX4
ENSG00000205177	13.199	19.3527	7.04518	0.36404	-1.45783	0.0328625	1	11	33698261	33700801	-	891	C11orf91	-	-	-	S	0J2R7;13WD1;0UV1D;1D311;0RZUK;0DTPC;1B5NE;0VHHN;0A6PS;16HJF	chromosome 11 open reading frame 91 [Source:HGNC Symbol;Acc:HGNC:34444]	100131378	Q3C1V1
ENSG00000182810	171.212	145.164	197.26	1.35888	0.442415	0.0329293	1	16	68020916	68023232	-	2317	DDX28	GO:0000166;GO:0003676;GO:0003676;GO:0003723;GO:0003724;GO:0004386;GO:0004386;GO:0005524;GO:0005524;GO:0005524;GO:0005634;GO:0005654;GO:0005730;GO:0005739;GO:0005739;GO:0005739;GO:0005739;GO:0005759;GO:0005829;GO:0016787;GO:0019843;GO:0035770;GO:0042254;GO:0042645;GO:0042645;GO:1902775;GO:1902775;	K20096	EC:3.6.4.13	A	166QR;0V4E7;1CPFY;1ATU7;KOG0330;12N75;0UFSY;09TF6;0RPX1;0DES7	DEAD-box helicase 28 [Source:HGNC Symbol;Acc:HGNC:17330]	55794	Q9NUL7
ENSG00000188732	144.443	119.934	168.952	1.40871	0.494376	0.0330661	1	7	23680130	23703249	+	7458	FAM221A	GO:0005515;GO:0005515;GO:0005515;	-	-	S	0UGQW;0A2S8;1B10U;0DP93;1CZUM;0RXSZ;166X3;0VCE9;0IDX8;13GFN	family with sequence similarity 221 member A [Source:HGNC Symbol;Acc:HGNC:27977]	340277	A4D161
ENSG00000184992	202.476	232.242	172.71	0.743662	-0.42728	0.0331837	1	12	124993645	125031231	+	6703	BRI3BP	GO:0005515;GO:0005739;GO:0005739;GO:0005739;GO:0005739;GO:0005741;GO:0016020;GO:0016021;GO:0005739;GO:0005739;GO:0016020;GO:0016021;GO:0005515;GO:0005739;GO:0005739;GO:0005739;GO:0005739;GO:0005741;GO:0016020;GO:0016021;	-	-	U	09TX3;13CTN;16GXW;1CPX3;1AS6K;0UGE5;0DF7J;0V4W7;0RUKE;0IJ5B	BRI3 binding protein [Source:HGNC Symbol;Acc:HGNC:14251]	140707	Q8WY22
ENSG00000114861	696.557	604.734	788.381	1.30368	0.382594	0.0334491	1	3	70954708	71583989	-	34819	FOXP1	GO:0000122;GO:0000790;GO:0000976;GO:0000981;GO:0000981;GO:0001046;GO:0002903;GO:0003677;GO:0003700;GO:0003700;GO:0005515;GO:0005515;GO:0005634;GO:0005634;GO:0005654;GO:0005654;GO:0006355;GO:0006355;GO:0006974;GO:0010468;GO:0010595;GO:0010629;GO:0030316;GO:0032496;GO:0032625;GO:0032651;GO:0032655;GO:0032680;GO:0035019;GO:0036035;GO:0042116;GO:0042117;GO:0042118;GO:0042802;GO:0043565;GO:0043565;GO:…	K23582	-	K	1CREW;0RXR7;12PAE;09U0J;0DFAA;16CGT;1ARMZ;0V4ZA;KOG4385;0UHRX	forkhead box P1 [Source:HGNC Symbol;Acc:HGNC:3823]	27086	Q9H334;Q548T7;Q8TEA2
ENSG00000156966	208.503	242.698	174.309	0.718216	-0.477509	0.033825	1	2	231395710	231401164	+	3639	B3GNT7	GO:0000139;GO:0000139;GO:0005515;GO:0005794;GO:0005794;GO:0006486;GO:0006486;GO:0006486;GO:0006486;GO:0008375;GO:0008376;GO:0008532;GO:0016020;GO:0016020;GO:0016020;GO:0016021;GO:0016266;GO:0016740;GO:0016757;GO:0016758;GO:0018146;GO:0030311;	K09664	EC:2.4.1.-	G	0UHX9;KOG2287;13HI7;0V5YE;0RY2G;0DG7Z;09UYH;1B2PX;16BAZ;1CQXF	UDP-GlcNAc:betaGal beta-1,3-N- acetylglucosaminyltransferase 7 [Source:HGNC Symbol;Acc:HGNC:18811]	93010	Q8NFL0
ENSG00000144843	144.012	168.724	119.3	0.707075	-0.500065	0.0340195	1	3	119579268	119589945	+	4615	ADPRH	GO:0000287;GO:0000287;GO:0000287;GO:0003875;GO:0003875;GO:0003875;GO:0003875;GO:0003875;GO:0005096;GO:0005515;GO:0005615;GO:0005776;GO:0005829;GO:0006464;GO:0006464;GO:0006464;GO:0006886;GO:0016787;GO:0017137;GO:0030955;GO:0046872;GO:0051725;GO:0051725;GO:0051725;GO:0055037;GO:0090630;GO:2000785;GO:0000287;GO:0000287;GO:0000287;GO:0003875;GO:0003875;GO:0003875;GO:0005096;GO:0005515;GO:0005776;GO:…	K01245	EC:3.2.2.19	O	0V259;1BAII;0E75X;12RJJ;0IEA9;16NDA;1DE1Y;0APEM;0S2F1;0W1RF	ADP-ribosylarginine hydrolase [Source:HGNC Symbol;Acc:HGNC:269]	141	P54922
ENSG00000112305	59.8467	74.1165	45.5769	0.614936	-0.701492	0.0341792	1	6	70667776	70862011	+	4157	SMAP1	GO:0005096;GO:0005096;GO:0005096;GO:0005096;GO:0005886;GO:0016020;GO:0043547;GO:0046872;GO:2000369;GO:0005096;GO:0005096;GO:0005096;GO:0005096;GO:0005515;GO:0005886;GO:0016020;GO:0043547;GO:0046872;GO:2000369;GO:0005096;GO:0005096;GO:0005096;GO:0005096;GO:0005096;GO:0005737;GO:0005886;GO:0016020;GO:0030276;GO:0043547;GO:0045648;GO:0046872;GO:2000369;GO:2000369;GO:0005096;GO:0005096;GO:0043547;	K12486	-	T	KOG0703;0UPBT;0RMYG;1CZNT;13KQR;0A2YC;0DQK2;1AX1X;16CDI;0VEAK	small ArfGAP 1 [Source:HGNC Symbol;Acc:HGNC:19651]	60682	Q8IYB5
ENSG00000167461	190.53	219.842	161.217	0.733333	-0.447459	0.0343493	1	19	16111889	16134234	+	4931	RAB8A	GO:0000139;GO:0000166;GO:0003924;GO:0003924;GO:0003924;GO:0005515;GO:0005515;GO:0005515;GO:0005525;GO:0005525;GO:0005525;GO:0005737;GO:0005768;GO:0005768;GO:0005794;GO:0005794;GO:0005813;GO:0005813;GO:0005814;GO:0005829;GO:0005856;GO:0005886;GO:0005886;GO:0005886;GO:0005886;GO:0005929;GO:0005929;GO:0005929;GO:0006904;GO:0006904;GO:0006914;GO:0007409;GO:0007409;GO:0008021;GO:0009306;GO:0010506;GO:…	K07901	-	T;U	0DJYH;09YQS;0V9NP;1CUS4;12RDJ;1B484;0UN5K;16CYD;KOG0078;0RPGR	RAB8A, member RAS oncogene family [Source:HGNC Symbol;Acc:HGNC:7007]	4218	P61006;A0A024R7I3
ENSG00000149806	1013.79	866.199	1161.38	1.34078	0.423069	0.0345736	1	11	65120630	65122177	-	1548	FAU	GO:0000184;GO:0002227;GO:0003723;GO:0003723;GO:0003735;GO:0003735;GO:0003735;GO:0005515;GO:0005575;GO:0005615;GO:0005654;GO:0005829;GO:0005840;GO:0005840;GO:0005840;GO:0006412;GO:0006412;GO:0006412;GO:0006413;GO:0006614;GO:0008150;GO:0015935;GO:0019083;GO:0019731;GO:0022627;GO:0050830;GO:0061844;GO:0000184;GO:0002227;GO:0003723;GO:0003723;GO:0003735;GO:0003735;GO:0003735;GO:0005515;GO:0005575;GO:…	K02983	-	O;J	16HNT;0A7FT;1D3KH;KOG0009;KOG0001;0UV94;0RYV0;13WJJ;0DU8M;1B5NZ;0VIAG	FAU ubiquitin like and ribosomal protein S30 fusion [Source:HGNC Symbol;Acc:HGNC:3597]	2197	P35544
ENSG00000143207	104.857	83.8167	125.897	1.50205	0.586934	0.0350461	1	1	175944831	176207286	-	4177	COP1	GO:0016567;GO:0046872;GO:0061630;GO:0000139;GO:0004842;GO:0005515;GO:0005515;GO:0005515;GO:0005634;GO:0005654;GO:0005737;GO:0005829;GO:0010212;GO:0016567;GO:0016607;GO:0016740;GO:0031464;GO:0032436;GO:0043161;GO:0043687;GO:0046872;GO:0061630;GO:0061630;GO:0061630;GO:0005515;GO:0016567;GO:0046872;GO:0061630;GO:0061630;GO:0004842;GO:0005515;GO:0005515;GO:0005515;GO:0005634;GO:0005654;GO:0005737;GO:…	K10143	EC:2.3.2.27	O	0V58W;1CQ95;12NMJ;165G2;1AVAX;0RVGU;09U9Q;0DFJE;0IE71;0UJTZ	COP1 E3 ubiquitin ligase [Source:HGNC Symbol;Acc:HGNC:17440]	64326	Q8NHY2
ENSG00000173334	2639.52	2378.7	2900.35	1.2193	0.286055	0.035178	1	8	125430358	125438403	+	4099	TRIB1	GO:0004672;GO:0004860;GO:0004860;GO:0005515;GO:0005524;GO:0005634;GO:0005634;GO:0005737;GO:0006468;GO:0006469;GO:0007254;GO:0008134;GO:0008134;GO:0014912;GO:0031434;GO:0031434;GO:0031625;GO:0031625;GO:0031665;GO:0032436;GO:0032436;GO:0032436;GO:0032496;GO:0032496;GO:0043405;GO:0043405;GO:0043433;GO:0043433;GO:0045645;GO:0045651;GO:0045659;GO:0048662;GO:0055106;GO:0055106;GO:0004672;GO:0004860;GO:…	K08814	-	T	1CTRK;KOG0583;12P1G;16E2H;0V8UE;09XWW;1B3UK;0RW8T;0UQNY;0DJ05	tribbles pseudokinase 1 [Source:HGNC Symbol;Acc:HGNC:16891]	10221	Q96RU8
ENSG00000110427	249.898	284.573	215.222	0.756299	-0.402971	0.0353164	1	11	33376108	33674102	+	13498	KIAA1549L	GO:0016020;GO:0016021;GO:0016020;GO:0016021;GO:0016020;GO:0016021;GO:0016020;GO:0016021;	-	-	S	1AW0S;0DI59;1695X;1CSVP;0RNM6;0IVCV;0V7T6;13IK1;0UKID;09WV8	KIAA1549 like [Source:HGNC Symbol;Acc:HGNC:24836]	25758	Q6ZVL6;Q12914
ENSG00000099337	98.5613	121.344	75.7784	0.624491	-0.679248	0.0353283	1	19	38319845	38332076	+	6168	KCNK6	GO:0003073;GO:0003085;GO:0005242;GO:0005244;GO:0005267;GO:0005267;GO:0005267;GO:0005886;GO:0005887;GO:0006811;GO:0006813;GO:0006813;GO:0006813;GO:0006813;GO:0008076;GO:0016020;GO:0016020;GO:0016020;GO:0016021;GO:0016021;GO:0016021;GO:0022841;GO:0030322;GO:0034765;GO:0060075;GO:0061337;GO:0071805;GO:0071805;GO:0071805;GO:0071805;	K04917	-	P	1CV8E;12RIZ;09YZD;0RR6P;0DKEC;1AUP9;0V9X0;KOG1418;0UJ6F;167K4	potassium two pore domain channel subfamily K member 6 [Source:HGNC Symbol;Acc:HGNC:6281]	9424	Q9Y257;B2RDS2
ENSG00000188549	5800.91	6438.18	5163.64	0.802034	-0.318265	0.0353464	1	15	40331452	40340967	-	7510	CCDC9B	GO:0003723;GO:0003723;	-	-	S	164F4;0IKY1;1ARIJ;0UFP4;0A3TU;0RPW9;1CX40;0VEN8;12RG7;0DNC3	coiled-coil domain containing 9B [Source:HGNC Symbol;Acc:HGNC:33488]	388115	Q6ZUT6
ENSG00000126217	190.716	218.488	162.943	0.745777	-0.423184	0.0356211	1	13	112894378	113099742	+	23158	MCF2L	GO:0005085;GO:0005085;GO:0005085;GO:0005515;GO:0005615;GO:0005737;GO:0005829;GO:0005886;GO:0007186;GO:0008289;GO:0012505;GO:0016020;GO:0035091;GO:0035556;GO:0035556;GO:0043065;GO:0051056;GO:0005085;GO:0005085;GO:0005085;GO:0005515;GO:0005615;GO:0005737;GO:0005829;GO:0005886;GO:0007186;GO:0008289;GO:0012505;GO:0016020;GO:0035091;GO:0035556;GO:0035556;GO:0043065;GO:0051056;GO:0005085;GO:0005085;GO:…	K20685	-	T	1DF2B;0E835;0V30Y;16NP4;0S2NB;0WGJR;0B43P;13CJC;0IPNH;1BAX6	MCF.2 cell line derived transforming sequence like [Source:HGNC Symbol;Acc:HGNC:14576]	23263	O15068
ENSG00000066651	316.903	274.593	359.212	1.30817	0.387545	0.0357705	1	6	125986479	126203817	+	5722	TRMT11	GO:0000049;GO:0003676;GO:0003723;GO:0004809;GO:0004809;GO:0005515;GO:0005737;GO:0008033;GO:0008168;GO:0008168;GO:0008168;GO:0016740;GO:0030488;GO:0032259;GO:0032259;GO:0000049;GO:0003676;GO:0003676;GO:0003723;GO:0004809;GO:0004809;GO:0005515;GO:0005737;GO:0008033;GO:0008168;GO:0008168;GO:0008168;GO:0008168;GO:0016740;GO:0030488;GO:0032259;GO:0032259;GO:0032259;GO:0000049;GO:0003676;GO:0003676;GO:…	K15430	EC:2.1.1.214	J	1B3KU;KOG2671;0V657;0DMVT;0RVDA;12P4S;09V5K;1CWRG;16G86;0UMNF	tRNA methyltransferase 11 homolog [Source:HGNC Symbol;Acc:HGNC:21080]	60487	Q7Z4G4
ENSG00000186185	1169.88	1290.61	1049.16	0.812918	-0.298818	0.0358443	1	17	44924709	44947773	-	4717	KIF18B	GO:0000070;GO:0000166;GO:0000235;GO:0000278;GO:0003774;GO:0003777;GO:0003777;GO:0003777;GO:0005515;GO:0005524;GO:0005524;GO:0005524;GO:0005634;GO:0005634;GO:0005654;GO:0005737;GO:0005829;GO:0005856;GO:0005871;GO:0005874;GO:0005874;GO:0007018;GO:0007018;GO:0007018;GO:0007019;GO:0007019;GO:0007049;GO:0008017;GO:0008017;GO:0008017;GO:0008574;GO:0016604;GO:0016887;GO:0019894;GO:0035371;GO:0051301;GO:…	-	-	-	-	kinesin family member 18B [Source:HGNC Symbol;Acc:HGNC:27102]	146909	Q86Y91;Q6NWY8
ENSG00000164976	190.993	223.822	158.164	0.706652	-0.500927	0.0358558	1	9	34366666	34376898	-	6447	MYORG	GO:0004553;GO:0004553;GO:0005634;GO:0005783;GO:0005789;GO:0005789;GO:0005975;GO:0005975;GO:0008152;GO:0016020;GO:0016021;GO:0016787;GO:0016798;GO:0031965;GO:0031965;GO:0043568;GO:0043568;GO:0048741;GO:0048741;GO:0048741;GO:0051897;GO:0051897;GO:0016020;GO:0016021;	-	-	G	12N4M;0V888;0DIMD;1CTC8;16DF1;KOG1065;09X9Y;0RXSP;0UM3S;1AWN2	myogenesis regulating glycosidase (putative) [Source:HGNC Symbol;Acc:HGNC:19918]	57462	Q6NSJ0
ENSG00000229474	125.838	98.1099	153.566	1.56525	0.64639	0.0359781	1	15	44665732	44711316	-	4771	PATL2	GO:0000290;GO:0000290;GO:0000290;GO:0000932;GO:0000932;GO:0003723;GO:0003723;GO:0005515;GO:0005634;GO:0005634;GO:0005737;GO:0005737;GO:0010607;GO:0017148;GO:0033962;GO:1990904;GO:0000290;GO:0000290;GO:0000290;GO:0000290;GO:0003723;GO:0005737;GO:0000290;GO:0000290;GO:0000290;	-	-	S;K	169Y1;0IJI7;0UR3J;1AX40;0VD72;0A2B4;1CYZC;12NG1;0DKZC;0RRQR	PAT1 homolog 2 [Source:HGNC Symbol;Acc:HGNC:33630]	197135	C9JE40
ENSG00000131737	44.1175	32.301	55.934	1.73165	0.792147	0.0359792	1	17	41377650	41382403	-	1751	KRT34	GO:0005198;GO:0005198;GO:0005198;GO:0005515;GO:0005615;GO:0005829;GO:0005882;GO:0008544;GO:0031424;GO:0070268;	K07604	-	Z	0DKRV;0A3WZ;1AZF3;13KRM;0VBAA;1CVKG;0S08V;0IF9P;0UIA0;168VQ	keratin 34 [Source:HGNC Symbol;Acc:HGNC:6452]	3885	-
ENSG00000196542	4304.57	3767.96	4841.17	1.28483	0.361573	0.0360748	1	3	161344792	161372880	-	3745	SPTSSB	GO:0004758;GO:0004758;GO:0005515;GO:0005783;GO:0005789;GO:0005789;GO:0006629;GO:0006665;GO:0007029;GO:0007029;GO:0016020;GO:0016021;GO:0017059;GO:0017059;GO:0030148;GO:0030148;GO:0046513;GO:0046513;GO:1904220;GO:1904220;GO:0004758;GO:0004758;GO:0005515;GO:0005783;GO:0005789;GO:0005789;GO:0006629;GO:0006665;GO:0007029;GO:0007029;GO:0016020;GO:0016021;GO:0017059;GO:0017059;GO:0030148;GO:0030148;GO:…	-	-	U	0J16P;0DVH3;0UW89;13UW1;0A99G;1B6JT;0RZVJ;1D4TP;0VK63;16IH9	serine palmitoyltransferase small subunit B [Source:HGNC Symbol;Acc:HGNC:24045]	165679	Q8NFR3;Q6ZWB5
ENSG00000137752	101.828	80.7785	122.877	1.52116	0.605168	0.0360964	1	11	105025443	105035250	-	3698	CASP1	GO:0004197;GO:0004197;GO:0006508;GO:0006508;GO:0006508;GO:0008233;GO:0008234;GO:0008234;GO:0008234;GO:0016787;GO:0004175;GO:0004197;GO:0004197;GO:0004197;GO:0004197;GO:0004197;GO:0004197;GO:0005515;GO:0005515;GO:0005515;GO:0005515;GO:0005737;GO:0005737;GO:0005829;GO:0005886;GO:0006508;GO:0006508;GO:0006508;GO:0006508;GO:0006508;GO:0006915;GO:0006919;GO:0007165;GO:0008233;GO:0008234;GO:0008234;GO:…	K01370	EC:3.4.22.36	D	0RTZM;16GDD;0VAES;1CVVC;12S0S;0UFW8;0DM0G;09WHC;KOG3573;1AZ8D	caspase 1 [Source:HGNC Symbol;Acc:HGNC:1499]	834	P29466;A8K249
ENSG00000079308	461.284	529.469	393.1	0.742442	-0.429651	0.0361837	1	2	217799588	218033982	-	16281	TNS1	GO:0005515;GO:0005925;GO:0005925;GO:0007044;GO:0010761;GO:0030054;GO:0030055;GO:0035556;GO:0035556;GO:0003723;GO:0003779;GO:0005515;GO:0005515;GO:0005515;GO:0005737;GO:0005856;GO:0005925;GO:0005925;GO:0005925;GO:0009986;GO:0030054;GO:0005515;GO:0005925;GO:0030054;GO:0035556;GO:0035556;GO:0005515;GO:0005925;GO:0005925;GO:0030054;GO:0005515;GO:0005925;GO:0005925;GO:0030054;GO:0005515;GO:0005925;GO:…	K18080	-	Z;T	1DGKN;16PAA;KOG1930;KOG2283;0B6UQ;0E9SG;0S34I;13GTS;0WJKZ;1BBNH;0V411	tensin 1 [Source:HGNC Symbol;Acc:HGNC:11973]	7145	Q9HBL0;Q86VB0;Q59G71;A1L0S7
ENSG00000173401	19.6944	12.1166	27.2722	2.25081	1.17045	0.0362972	1	12	75334670	75370560	+	1353	GLIPR1L1	GO:0001669;GO:0005576;GO:0005576;GO:0005615;GO:0005886;GO:0007338;GO:0016020;GO:0031225;GO:0031410;GO:0045121;GO:0001669;GO:0005576;GO:0005576;GO:0005615;GO:0005886;GO:0007338;GO:0016020;GO:0031225;GO:0031410;GO:0045121;	-	-	S;T	13RCA;0DRRH;KOG3017;0RVDE;1D0ZG;0UP1C;0VF1M;1B3A2;0A46I;16G4C	GLIPR1 like 1 [Source:HGNC Symbol;Acc:HGNC:28392]	256710	Q6UWM5
ENSG00000133639	1773.02	1595.67	1950.36	1.22228	0.289575	0.0364496	1	12	92140278	92145846	-	4855	BTG1	GO:0003712;GO:0005515;GO:0005515;GO:0005634;GO:0005634;GO:0005634;GO:0005634;GO:0005654;GO:0005737;GO:0005737;GO:0005737;GO:0006355;GO:0006479;GO:0006979;GO:0007283;GO:0008285;GO:0008285;GO:0008285;GO:0008285;GO:0008285;GO:0008285;GO:0016477;GO:0019899;GO:0019900;GO:0030308;GO:0043434;GO:0045603;GO:0045663;GO:0045663;GO:0045766;GO:0045930;GO:2000271;	K14443	-	T;K	0DKFG;1AXSM;KOG4006;164GK;0VFYS;0UUGW;1CV9H;13KDS;0RYST;0A53C	BTG anti-proliferation factor 1 [Source:HGNC Symbol;Acc:HGNC:1130]	694	P62324;Q6IBC8
ENSG00000163738	545.46	480.423	610.496	1.27075	0.345676	0.0365879	1	4	74114174	74303099	+	9819	MTHFD2L	GO:0000105;GO:0003824;GO:0003824;GO:0004477;GO:0004477;GO:0004487;GO:0004487;GO:0004488;GO:0004488;GO:0005515;GO:0005739;GO:0005739;GO:0005743;GO:0005759;GO:0006164;GO:0006730;GO:0006730;GO:0008152;GO:0008652;GO:0009086;GO:0016020;GO:0016491;GO:0016787;GO:0035999;GO:0035999;GO:0046655;GO:0055114;GO:0055114;GO:0004488;GO:0055114;GO:0004488;GO:0004488;GO:0006730;GO:0055114;GO:0055114;GO:0004488;GO:…	K13403	-	H	KOG0089;0DKXC;1ASSN;0APE9;1CVSJ;0RXKT;0W1R2;165PI;12RHN;0UG7R	methylenetetrahydrofolate dehydrogenase (NADP+ dependent) 2 like [Source:HGNC Symbol;Acc:HGNC:31865]	441024	Q9H903
ENSG00000104529	1975.23	2212.23	1738.23	0.785735	-0.347886	0.0370312	1	8	143579697	143599541	-	9390	EEF1D	GO:0001650;GO:0003677;GO:0003746;GO:0003746;GO:0003746;GO:0005085;GO:0005515;GO:0005634;GO:0005654;GO:0005737;GO:0005783;GO:0005829;GO:0005829;GO:0005829;GO:0005853;GO:0005853;GO:0005853;GO:0006412;GO:0006414;GO:0006414;GO:0006414;GO:0006414;GO:0006414;GO:0008135;GO:0043123;GO:0045296;GO:0071479;GO:0001650;GO:0003677;GO:0003746;GO:0003746;GO:0003746;GO:0005085;GO:0005515;GO:0005634;GO:0005654;GO:…	K15410	-	K	0RS3G;0V58S;1AXSH;1CQ90;KOG1668;09U9K;16BF2;0DFJ8;12S1V;0UN5U	eukaryotic translation elongation factor 1 delta [Source:HGNC Symbol;Acc:HGNC:3211]	1936	P29692
ENSG00000077616	45.5018	57.0412	33.9624	0.595402	-0.748064	0.0370618	1	11	90131515	90192894	+	7168	NAALAD2	GO:0016020;GO:0016021;GO:0016020;GO:0016021;GO:0003824;GO:0004180;GO:0004180;GO:0004180;GO:0004181;GO:0005515;GO:0005886;GO:0005886;GO:0006508;GO:0006508;GO:0008152;GO:0008233;GO:0008233;GO:0008236;GO:0008237;GO:0008239;GO:0008652;GO:0016020;GO:0016021;GO:0016021;GO:0016787;GO:0016805;GO:0042135;GO:0046872;GO:0050129;GO:0005886;GO:0016020;GO:0016021;GO:0005886;GO:0016020;GO:0016021;GO:0003824;GO:…	K01301	EC:3.4.17.21	O;P	1CPF8;166T4;1AWF8;0RWV6;0V4DJ;0UFS2;KOG2195;12N6T;0DERF;09TED	N-acetylated alpha-linked acidic dipeptidase 2 [Source:HGNC Symbol;Acc:HGNC:14526]	10003	Q9Y3Q0
ENSG00000158825	564.307	637.117	491.498	0.771441	-0.374372	0.0373043	1	1	20589086	20618903	+	820	CDA	GO:0001882;GO:0003824;GO:0003824;GO:0004126;GO:0004126;GO:0004126;GO:0004126;GO:0005515;GO:0005576;GO:0005829;GO:0005829;GO:0005829;GO:0007166;GO:0008270;GO:0008270;GO:0008270;GO:0008270;GO:0008655;GO:0009972;GO:0009972;GO:0009972;GO:0009972;GO:0016787;GO:0016787;GO:0016787;GO:0019858;GO:0030308;GO:0034774;GO:0042802;GO:0042802;GO:0042802;GO:0042803;GO:0043097;GO:0043312;GO:0045980;GO:0046872;GO:…	K01489	EC:3.5.4.5	F	1AW4Q;0UUTA;0VKHV;KOG0833;0RWBI;0A9KJ;13UAH;0DUEM;1D37X;16H4X	cytidine deaminase [Source:HGNC Symbol;Acc:HGNC:1712]	978	P32320
ENSG00000138032	365.116	317.203	413.028	1.30209	0.380832	0.0373525	1	2	44167969	44244384	+	7105	PPM1B	GO:0000287;GO:0000287;GO:0003824;GO:0004721;GO:0004721;GO:0004721;GO:0004722;GO:0004722;GO:0004722;GO:0005737;GO:0005829;GO:0006470;GO:0006470;GO:0006470;GO:0016020;GO:0016787;GO:0016791;GO:0030145;GO:0030145;GO:0043169;GO:0043169;GO:0046872;GO:0106306;GO:0106307;GO:0000287;GO:0000287;GO:0003824;GO:0004721;GO:0004721;GO:0004721;GO:0004722;GO:0004722;GO:0004722;GO:0004722;GO:0005515;GO:0005515;GO:…	K04461	EC:3.1.3.16	T	0RS1X;1653P;KOG0697;0DPME;12REK;09ZAC;0VCUS;1CYKD;1B378;0UQBE	protein phosphatase, Mg2+/Mn2+ dependent 1B [Source:HGNC Symbol;Acc:HGNC:9276]	5495	O75688
ENSG00000138623	1828.6	2069.46	1587.75	0.767231	-0.382267	0.0376586	1	15	74409289	74433958	-	3800	SEMA7A	GO:0001649;GO:0001755;GO:0001934;GO:0005178;GO:0005178;GO:0005515;GO:0005515;GO:0005615;GO:0005886;GO:0005886;GO:0005887;GO:0006954;GO:0006955;GO:0007229;GO:0007229;GO:0007229;GO:0007275;GO:0007399;GO:0007411;GO:0009897;GO:0009897;GO:0009897;GO:0016020;GO:0021988;GO:0030154;GO:0030215;GO:0030215;GO:0030215;GO:0030335;GO:0031175;GO:0031225;GO:0045499;GO:0045773;GO:0045773;GO:0045773;GO:0048675;GO:…	K06529	-	T	0RM10;0VAR6;1CQCG;0UK9P;16EYC;12T9R;1B4V9;0DFP0;KOG3611;09ZUM	semaphorin 7A (John Milton Hagen blood group) [Source:HGNC Symbol;Acc:HGNC:10741]	8482	O75326;B3KMH6
ENSG00000130307	15.3853	21.6494	9.12114	0.421311	-1.24704	0.0380132	1	19	17249171	17282786	-	5137	USHBP1	GO:0005515;GO:0030165;GO:0005515;GO:0030165;	K21881	-	S	0A1XA;16D39;0VCSU;1CYI6;0IGFX;0DPJD;0UP63;1AYRI;13N6M;0RXK4	USH1 protein network component harmonin binding protein 1 [Source:HGNC Symbol;Acc:HGNC:24058]	83878	Q8N6Y0;A0A024R7H3
ENSG00000118971	36.79	67.5098	6.07026	0.0899167	-3.47527	0.0381264	1	12	4269771	4305353	+	7988	CCND2	GO:0042025;GO:0042025;GO:0005634;GO:0005737;GO:0007616;GO:0008344;GO:0042025;GO:0051726;GO:0071481;GO:0097129;GO:0000079;GO:0000307;GO:0000307;GO:0000307;GO:0000785;GO:0001934;GO:0005515;GO:0005634;GO:0005634;GO:0005654;GO:0005730;GO:0005737;GO:0005737;GO:0005829;GO:0007049;GO:0008284;GO:0016020;GO:0016538;GO:0019901;GO:0031965;GO:0042025;GO:0043066;GO:0044772;GO:0045737;GO:0051301;GO:1900087;GO:…	K10151	-	D	09WBY;0V7AD;1AVB1;0RWRE;1CSBQ;0DHMA;0UIEE;1686V;12TGV;KOG0656	cyclin D2 [Source:HGNC Symbol;Acc:HGNC:1583]	894	P30279
ENSG00000106546	745.146	663.183	827.109	1.24718	0.31867	0.0382954	1	7	16916359	17346152	+	8051	AHR	GO:0003700;GO:0003700;GO:0005515;GO:0005634;GO:0005737;GO:0006355;GO:0006355;GO:0006805;GO:0006805;GO:0009410;GO:0009410;GO:0034751;GO:0034751;GO:0046983;GO:0046983;GO:0048511;GO:0000122;GO:0000790;GO:0000976;GO:0000981;GO:0000987;GO:0001094;GO:0001223;GO:0001568;GO:0003677;GO:0003677;GO:0003677;GO:0003700;GO:0003700;GO:0003700;GO:0003700;GO:0003700;GO:0004879;GO:0004879;GO:0005515;GO:0005515;GO:…	K09093	-	K	167DW;12T8X;KOG3560;0RK05;1AVZ3;0UP67;0V93S;09Y67;1CUKP;0DJTJ	aryl hydrocarbon receptor [Source:HGNC Symbol;Acc:HGNC:348]	196	P35869;A0A024R9Z8
ENSG00000005513	2.89414	5.41735	0.370932	0.0684711	-3.86836	0.0383033	1	16	981770	986979	+	4470	SOX8	GO:0000122;GO:0000790;GO:0000978;GO:0000978;GO:0000981;GO:0000981;GO:0000981;GO:0000981;GO:0000987;GO:0000987;GO:0001228;GO:0001649;GO:0001649;GO:0001701;GO:0001701;GO:0001755;GO:0001755;GO:0002009;GO:0003677;GO:0003700;GO:0005634;GO:0005634;GO:0005634;GO:0005667;GO:0005737;GO:0005737;GO:0006355;GO:0006355;GO:0007165;GO:0007165;GO:0007283;GO:0007283;GO:0007422;GO:0007422;GO:0007422;GO:0008134;GO:…	K09270	-	K	0URGZ;0RSCU;0A0UM;0DN73;KOG0527;0VBR9;1B1EV;1CX3Q;16E4G;13I1A	SRY-box transcription factor 8 [Source:HGNC Symbol;Acc:HGNC:11203]	30812	P57073
ENSG00000198597	5.88226	9.5839	2.18062	0.227529	-2.13587	0.0383841	1	19	30228290	30713538	+	8659	ZNF536	GO:0003676;GO:0000122;GO:0000978;GO:0000978;GO:0000981;GO:0001227;GO:0003676;GO:0003677;GO:0005634;GO:0005634;GO:0006355;GO:0044323;GO:0045665;GO:0046872;GO:0048387;	-	-	K	0DK4I;09YQ1;0UG5V;0RUW0;1ARYZ;16GA4;13JIJ;0V9MT;KOG1721;1CUYA	zinc finger protein 536 [Source:HGNC Symbol;Acc:HGNC:29025]	9745	O15090
ENSG00000100092	18.7905	25.8291	11.7519	0.454987	-1.1361	0.0385098	1	22	37634654	37656117	+	4890	SH3BP1	GO:0000145;GO:0001891;GO:0005096;GO:0005096;GO:0005515;GO:0005515;GO:0005634;GO:0005737;GO:0005737;GO:0005829;GO:0005829;GO:0005912;GO:0005923;GO:0006909;GO:0006911;GO:0007015;GO:0007165;GO:0016477;GO:0017124;GO:0030027;GO:0030054;GO:0030215;GO:0030834;GO:0031252;GO:0032956;GO:0032956;GO:0034329;GO:0035020;GO:0042995;GO:0043535;GO:0043547;GO:0043547;GO:0045198;GO:0048365;GO:0051058;GO:0071526;GO:…	K20652	-	-	-	SH3 domain binding protein 1 [Source:HGNC Symbol;Acc:HGNC:10824]	23616	Q9Y3L3;A0A2X0SFX7
ENSG00000108797	343.545	387.046	300.044	0.775216	-0.36733	0.0386352	1	17	42682531	42699993	+	6306	CNTNAP1	GO:0002175;GO:0002175;GO:0005515;GO:0005887;GO:0007010;GO:0007010;GO:0007155;GO:0007165;GO:0016020;GO:0016021;GO:0016021;GO:0016021;GO:0016021;GO:0016021;GO:0017124;GO:0017124;GO:0017124;GO:0019227;GO:0019227;GO:0022010;GO:0022011;GO:0030054;GO:0030424;GO:0030913;GO:0030913;GO:0030913;GO:0030913;GO:0030913;GO:0031175;GO:0033010;GO:0033270;GO:0033270;GO:0033270;GO:0033270;GO:0033270;GO:0038023;GO:…	K07379	-	W;T	0DI2H;12Q3Q;168AJ;0UFSG;KOG3516;0V5DY;1CVRW;1ARMD;09VPX;0RN4P	contactin associated protein 1 [Source:HGNC Symbol;Acc:HGNC:8011]	8506	P78357
ENSG00000080298	163.623	138.302	188.944	1.36617	0.450138	0.0386929	1	9	3218297	3526004	-	11169	RFX3	GO:0000790;GO:0000790;GO:0000790;GO:0000976;GO:0000976;GO:0000978;GO:0000981;GO:0000981;GO:0003677;GO:0003677;GO:0003677;GO:0003677;GO:0003700;GO:0003700;GO:0003700;GO:0003700;GO:0003700;GO:0005515;GO:0005515;GO:0005576;GO:0005634;GO:0005634;GO:0005634;GO:0005634;GO:0005634;GO:0005667;GO:0006351;GO:0006355;GO:0006355;GO:0006355;GO:0006355;GO:0006357;GO:0007275;GO:0007368;GO:0030154;GO:0031018;GO:…	K09173	-	K	12TQY;16BMJ;KOG3712;0DIA9;1CT0R;1AW7H;09WZW;0UKR3;0RMW6;0V7XX	regulatory factor X3 [Source:HGNC Symbol;Acc:HGNC:9984]	5991	P48380
ENSG00000142156	20278.4	22952.2	17604.5	0.767009	-0.382684	0.0387603	1	21	45981769	46005050	+	5311	COL6A1	GO:0001649;GO:0005518;GO:0005576;GO:0005576;GO:0005576;GO:0005576;GO:0005581;GO:0005589;GO:0005615;GO:0005765;GO:0005788;GO:0007155;GO:0016020;GO:0030020;GO:0030198;GO:0031012;GO:0032991;GO:0035987;GO:0042383;GO:0048407;GO:0062023;GO:0062023;GO:0062023;GO:0070062;GO:0071230;	K06238	-	W	1BB9G;0S2W2;0V3HW;0B5J5;1DFV6;KOG3544;0WI6P;0E8YT;16NZH;13EUI	collagen type VI alpha 1 chain [Source:HGNC Symbol;Acc:HGNC:2211]	1291	P12109;A0A384P5H7
ENSG00000110400	383.495	431.715	335.274	0.776611	-0.364737	0.0388286	1	11	119623408	119729200	-	7817	NECTIN1	GO:0001618;GO:0005515;GO:0005515;GO:0005576;GO:0005886;GO:0005886;GO:0005911;GO:0005911;GO:0005912;GO:0005912;GO:0005912;GO:0006955;GO:0007155;GO:0007155;GO:0007155;GO:0007156;GO:0007156;GO:0007157;GO:0007157;GO:0015026;GO:0016020;GO:0016020;GO:0016021;GO:0016021;GO:0016021;GO:0016032;GO:0019062;GO:0019062;GO:0030054;GO:0034332;GO:0042734;GO:0042802;GO:0042803;GO:0042803;GO:0042803;GO:0042995;GO:…	K06081	-	W;T	1ASVF;0V6TR;0S04Y;1CXZZ;1648N;0DP21;13KX8;0IF17;0A1EH;0UH71	nectin cell adhesion molecule 1 [Source:HGNC Symbol;Acc:HGNC:9706]	5818	Q15223
ENSG00000128340	515.29	575.766	454.815	0.78993	-0.340203	0.0394197	1	22	37225270	37244448	-	2523	RAC2	GO:0000166;GO:0003924;GO:0003924;GO:0003924;GO:0003924;GO:0003924;GO:0005515;GO:0005525;GO:0005525;GO:0005525;GO:0005525;GO:0005635;GO:0005737;GO:0005737;GO:0005737;GO:0005829;GO:0005829;GO:0005856;GO:0005884;GO:0005886;GO:0005886;GO:0005925;GO:0005938;GO:0006935;GO:0007015;GO:0007015;GO:0007163;GO:0007165;GO:0007186;GO:0007264;GO:0007264;GO:0008045;GO:0008284;GO:0008360;GO:0010310;GO:0010592;GO:…	K07860	-	Z;S;T	0V62F;1CTM0;0DIVP;1AVAT;09V2T;0UK54;0RX2X;KOG0393;16BMT;12N5X	Rac family small GTPase 2 [Source:HGNC Symbol;Acc:HGNC:9802]	5880	P15153;A0A024R1P2;V9H0H7
ENSG00000154040	66.5978	80.9354	52.2602	0.645702	-0.631059	0.0394202	1	18	24138987	24161600	+	3484	CABYR	GO:0005509;GO:0005509;GO:0005654;GO:0005829;GO:0048240;GO:0048240;GO:0003351;GO:0005509;GO:0005509;GO:0005509;GO:0005509;GO:0005576;GO:0005634;GO:0005654;GO:0005737;GO:0005737;GO:0005737;GO:0005829;GO:0005856;GO:0005929;GO:0017124;GO:0031514;GO:0031514;GO:0035686;GO:0035686;GO:0042995;GO:0046872;GO:0048240;GO:0048240;GO:0048240;GO:0003351;GO:0005509;GO:0005509;GO:0005509;GO:0005509;GO:0005515;GO:…	-	-	T	13K03;0V73R;167YJ;0DHES;0IFPT;1AUXJ;0RQWZ;09W5G;1CS4U;0UJJQ	calcium binding tyrosine phosphorylation regulated [Source:HGNC Symbol;Acc:HGNC:15569]	26256	O75952;A0A024RC21
ENSG00000104823	324.956	281.96	367.953	1.30498	0.384031	0.0394414	1	19	38815422	38831841	-	2303	ECH1	GO:0003824;GO:0003824;GO:0005515;GO:0005739;GO:0005739;GO:0005739;GO:0005777;GO:0005782;GO:0005829;GO:0006625;GO:0006629;GO:0006631;GO:0006635;GO:0016020;GO:0016853;GO:0051750;GO:0070062;GO:0003824;GO:0003824;GO:0003824;GO:0003824;	K12663	EC:5.3.3.21	C;I	KOG1681;0DRZQ;0UU4J;16GYN;1B4R0;0RQRE;0VB6H;12SHU;0A0AJ;1D18K	enoyl-CoA hydratase 1 [Source:HGNC Symbol;Acc:HGNC:3149]	1891	Q13011;A0A384MR44
ENSG00000089159	3396.03	3724.67	3067.39	0.823534	-0.2801	0.039631	1	12	120210439	120265771	-	7460	PXN	GO:0001725;GO:0003712;GO:0005515;GO:0005515;GO:0005515;GO:0005737;GO:0005829;GO:0005829;GO:0005829;GO:0005856;GO:0005875;GO:0005886;GO:0005886;GO:0005886;GO:0005911;GO:0005925;GO:0005925;GO:0005925;GO:0005925;GO:0005925;GO:0005938;GO:0006936;GO:0007155;GO:0007155;GO:0007165;GO:0007172;GO:0007179;GO:0007179;GO:0008013;GO:0017166;GO:0019903;GO:0030027;GO:0030054;GO:0034446;GO:0034614;GO:0038191;GO:…	K05760	-	Z;T	0DGSR;0V6HB;KOG1703;12Q3X;0RY39;16DN6;1CVWQ;09VI1;1B4V5;0UQ4K	paxillin [Source:HGNC Symbol;Acc:HGNC:9718]	5829	P49023;A0A140VJQ8
ENSG00000115963	3474.52	3143.91	3805.12	1.21032	0.275383	0.0397058	1	2	150468195	150539011	-	3594	RND3	GO:0000139;GO:0000166;GO:0003924;GO:0003924;GO:0003924;GO:0003924;GO:0005515;GO:0005525;GO:0005525;GO:0005525;GO:0005525;GO:0005525;GO:0005737;GO:0005794;GO:0005856;GO:0005886;GO:0005925;GO:0005938;GO:0007015;GO:0007155;GO:0007163;GO:0007264;GO:0007264;GO:0008360;GO:0016020;GO:0016477;GO:0019901;GO:0030036;GO:0030036;GO:0030865;GO:0031410;GO:0031982;GO:0032956;GO:0042995;GO:0043231;GO:0000139;GO:…	K07859	-	Z;S	0A27X;1B0WV;1CWQ4;0VB41;0DMUP;0RU19;0UR1Q;16CDF;KOG0393;138RW	Rho family GTPase 3 [Source:HGNC Symbol;Acc:HGNC:671]	390	P61587;B2R838
ENSG00000197937	244.304	278.173	210.436	0.756491	-0.402605	0.0398178	1	19	53124072	53159075	-	9133	ZNF347	GO:0000978;GO:0000981;GO:0003676;GO:0003677;GO:0005634;GO:0005634;GO:0006355;GO:0006355;GO:0006357;GO:0046872;GO:0000978;GO:0000981;GO:0003676;GO:0003677;GO:0005634;GO:0005634;GO:0006355;GO:0006355;GO:0006357;GO:0046872;GO:0000978;GO:0000981;GO:0003676;GO:0003677;GO:0005634;GO:0005634;GO:0006355;GO:0006355;GO:0006357;GO:0046872;GO:0003676;GO:0006355;GO:0006355;GO:0003676;GO:0006355;GO:0006355;	K09228	-	K	0RPAH;0UJ5U;169A8;1B3PM;0V4DW;09TES;KOG1721;12PGP;1CPIM;0DERT	zinc finger protein 347 [Source:HGNC Symbol;Acc:HGNC:16447]	84671	Q96SE7
ENSG00000150527	624.447	553.322	695.572	1.25708	0.33008	0.0400023	1	14	39230231	39388513	+	10539	MIA2	GO:0005515;GO:0005515;GO:0005783;GO:0016020;GO:0016021;GO:0005515;GO:0005515;GO:0005783;GO:0005783;GO:0005789;GO:0005789;GO:0006888;GO:0009306;GO:0016020;GO:0016021;GO:0035459;GO:0070971;GO:0070971;GO:0005515;GO:0005515;GO:0005515;GO:0005783;GO:0005783;GO:0005789;GO:0005789;GO:0006888;GO:0006888;GO:0006897;GO:0009306;GO:0016020;GO:0016021;GO:0035459;GO:0035459;GO:0038024;GO:0042953;GO:0070971;GO:…	K23703	-	T	0UZIF;0DN2T;1B52D;0VE8Y;16H29;1D05V;0IIF2;0A3E7;13CNM;1CXPX;0VC10;16G6W;0UNM0;0IJV2;0A14S;1B05Y;13I5S;0DNSN;0RP5B;1CXPX;0VC10;16G6W;0UNM0;0IJV2;0A14S;1B05Y;13I5S;0DNSN;0RP5B	MIA SH3 domain ER export factor 2 [Source:HGNC Symbol;Acc:HGNC:18432]	4253	Q96PC5
ENSG00000124942	10257.7	11262.5	9253.02	0.82158	-0.283527	0.0401486	1	11	62433542	62556235	-	19466	AHNAK	GO:0005515;GO:0003723;GO:0005515;GO:0005515;GO:0005515;GO:0005515;GO:0005634;GO:0005634;GO:0005737;GO:0005737;GO:0005765;GO:0005829;GO:0005829;GO:0005886;GO:0005886;GO:0005925;GO:0015629;GO:0016020;GO:0030315;GO:0031982;GO:0042383;GO:0042802;GO:0043034;GO:0043034;GO:0043484;GO:0043484;GO:0044291;GO:0044548;GO:0045121;GO:0045296;GO:0070062;GO:0097493;GO:1901385;GO:0005515;GO:0003723;GO:0005515;GO:…	K23934	-	S;U	0E6GM;0V1RB;0WDRJ;14F8N;0JR2V;0B16W;1DDF5	AHNAK nucleoprotein [Source:HGNC Symbol;Acc:HGNC:347]	79026	Q09666
ENSG00000162645	303.054	264.031	342.077	1.29559	0.373614	0.0404077	1	1	89106132	89150456	-	7223	GBP2	GO:0000139;GO:0000166;GO:0003924;GO:0003924;GO:0005515;GO:0005515;GO:0005525;GO:0005525;GO:0005525;GO:0005525;GO:0005634;GO:0005654;GO:0005737;GO:0005794;GO:0005829;GO:0005829;GO:0006955;GO:0015629;GO:0016020;GO:0016787;GO:0031410;GO:0034504;GO:0042803;GO:0042832;GO:0048471;GO:0050830;GO:0060333;GO:0060337;GO:0071346;GO:0071346;GO:0071347;GO:0071356;GO:0000139;GO:0000166;GO:0003924;GO:0003924;GO:…	K20897	-	S;O;T;D;C;K	1AVYD;0UI2K;0RPW4;0V9BC;134KU;09XSJ;KOG2037;1CUKV;16H8P;0DJTQ	guanylate binding protein 2 [Source:HGNC Symbol;Acc:HGNC:4183]	2634	P32456;Q8TCE5
ENSG00000126746	408.82	469.033	348.606	0.743244	-0.428093	0.0408034	1	12	6666477	6689572	-	5181	ZNF384	GO:0000978;GO:0001228;GO:0003676;GO:0003677;GO:0005634;GO:0005634;GO:0006357;GO:0045944;GO:0046872;GO:1990837;GO:0000978;GO:0001228;GO:0003676;GO:0003677;GO:0005634;GO:0005634;GO:0006357;GO:0045944;GO:0046872;GO:1990837;GO:0000978;GO:0001228;GO:0003676;GO:0003677;GO:0005634;GO:0005634;GO:0006357;GO:0045944;GO:0046872;GO:1990837;GO:0000978;GO:0001228;GO:0003676;GO:0003677;GO:0005634;GO:0005634;GO:…	K23480	-	K	0VACB;13EA5;0DKXU;16A6U;1AXCS;0RWRP;KOG1721;1CVSV;0UQ00;09ZFC	zinc finger protein 384 [Source:HGNC Symbol;Acc:HGNC:11955]	171017	Q8TF68
ENSG00000109667	6.17485	2.26015	10.0896	4.46411	2.15837	0.0409017	1	4	9771153	10054936	-	6628	SLC2A9	GO:0005351;GO:0005355;GO:0005515;GO:0005886;GO:0005886;GO:0005886;GO:0008645;GO:0015143;GO:0015143;GO:0015747;GO:0015747;GO:0015755;GO:0016020;GO:0016020;GO:0016020;GO:0016021;GO:0016021;GO:0016021;GO:0016323;GO:0016323;GO:0016324;GO:0016324;GO:0022857;GO:0022857;GO:0022857;GO:0046415;GO:0046415;GO:0055085;GO:0055085;GO:1902600;GO:1904659;GO:1904659;GO:1904659;GO:0005351;GO:0005515;GO:0005886;GO:…	K08146	-	P;G	0RUTR;1B1FY;1CS6Q;16FE2;0V4US;0UTZA;09TVJ;0DF60;KOG0569;12P9V	solute carrier family 2 member 9 [Source:HGNC Symbol;Acc:HGNC:13446]	56606	Q9NRM0
ENSG00000197905	237.01	270.221	203.8	0.754196	-0.406989	0.0409371	1	12	2959330	3040676	+	2275	TEAD4	GO:0003677;GO:0003700;GO:0003700;GO:0003700;GO:0005634;GO:0006355;GO:0006355;GO:0035329;GO:0035329;GO:0003677;GO:0003677;GO:0003677;GO:0003700;GO:0003700;GO:0005634;GO:0005654;GO:0006351;GO:0006351;GO:0006355;GO:0006355;GO:0035329;GO:0035329;GO:0003700;GO:0003700;GO:0005634;GO:0006355;GO:0006355;GO:0003700;GO:0003700;GO:0005634;GO:0006355;GO:0006355;GO:0000790;GO:0000978;GO:0000981;GO:0001228;GO:…	K09448	-	K	16FW9;12RVX;09THZ;0UPSI;KOG3841;1CPIE;0DEUQ;0V4GX;0RUC6;1B37V	TEA domain transcription factor 4 [Source:HGNC Symbol;Acc:HGNC:11717]	7004	Q15561
ENSG00000186496	34.2356	24.5417	43.9294	1.78999	0.83995	0.0411593	1	18	35366694	35377337	-	6080	ZNF396	GO:0000790;GO:0000790;GO:0000978;GO:0000981;GO:0000981;GO:0003676;GO:0003677;GO:0003700;GO:0005634;GO:0005737;GO:0006355;GO:0006357;GO:0042803;GO:0045892;GO:0046872;GO:0046982;GO:1990837;GO:0000790;GO:0000790;GO:0000978;GO:0000981;GO:0000981;GO:0003676;GO:0003677;GO:0003700;GO:0005515;GO:0005634;GO:0005737;GO:0006355;GO:0006357;GO:0046872;GO:1990837;GO:0000790;GO:0000790;GO:0000978;GO:0000981;GO:…	K09230	-	K	0A3WX;0RUPU;0DRET;0UNJP;1D0KT;1B099;0VERV;KOG1721;16JSN;13S3K	zinc finger protein 396 [Source:HGNC Symbol;Acc:HGNC:18824]	252884	Q96N95
ENSG00000164327	1748.83	1577.86	1919.8	1.21671	0.28299	0.0412977	1	5	38937920	39074399	-	13540	RICTOR	GO:0005515;GO:0005515;GO:0005515;GO:0005829;GO:0007275;GO:0008047;GO:0009792;GO:0016032;GO:0018105;GO:0019901;GO:0019901;GO:0030010;GO:0030950;GO:0031532;GO:0031532;GO:0031929;GO:0031929;GO:0031932;GO:0031932;GO:0031932;GO:0031932;GO:0032008;GO:0032148;GO:0032956;GO:0032956;GO:0042325;GO:0051896;GO:0051897;GO:0005515;GO:0005515;GO:0005515;GO:0005829;GO:0007275;GO:0008047;GO:0009792;GO:0016032;GO:…	K08267	-	T;D	KOG3694;0DFQI;0V5E2;1AS2N;12QR9;1676H;0UH51;0RS0M;09UEQ;1CQE6	RPTOR independent companion of MTOR complex 2 [Source:HGNC Symbol;Acc:HGNC:28611]	253260	Q6R327
ENSG00000067066	2493	2249.95	2736.06	1.21606	0.282209	0.0413725	1	2	230415942	230545606	+	14134	SP100	GO:0000122;GO:0000723;GO:0000784;GO:0000981;GO:0003677;GO:0003677;GO:0003677;GO:0005515;GO:0005515;GO:0005515;GO:0005634;GO:0005634;GO:0005634;GO:0005634;GO:0005634;GO:0005654;GO:0005654;GO:0005730;GO:0005737;GO:0006357;GO:0006978;GO:0008134;GO:0010596;GO:0016032;GO:0016604;GO:0016605;GO:0016605;GO:0016605;GO:0019900;GO:0019904;GO:0030870;GO:0032897;GO:0034340;GO:0034341;GO:0042802;GO:0042803;GO:…	K15413	-	O;K	KOG2177;1D0GQ;13UYR;0A4TK;1B35S;0UUA4;0RNEW;0DRB8;0VFNG;16G0E	SP100 nuclear antigen [Source:HGNC Symbol;Acc:HGNC:11206]	6672	P23497
ENSG00000126583	18.9703	25.8693	12.0714	0.466628	-1.09966	0.0414339	1	19	53879190	53907652	+	3397	PRKCG	GO:0035556;GO:0035556;GO:0000166;GO:0004672;GO:0004672;GO:0004672;GO:0004674;GO:0004674;GO:0004674;GO:0004674;GO:0004697;GO:0004697;GO:0004697;GO:0004697;GO:0004697;GO:0004698;GO:0004698;GO:0004712;GO:0005515;GO:0005524;GO:0005524;GO:0005524;GO:0005634;GO:0005737;GO:0005737;GO:0005829;GO:0005829;GO:0005829;GO:0005886;GO:0005886;GO:0005886;GO:0005911;GO:0006468;GO:0006468;GO:0006468;GO:0007268;GO:…	K19663	EC:2.7.11.13	T	KOG0694;1B201;0DJ1V;09V0U;0RQTG;1CX64;0URYG;16EF7;12NBF;0V6DY	protein kinase C gamma [Source:HGNC Symbol;Acc:HGNC:9402]	5582	P05129
ENSG00000147166	19.9298	26.931	12.9286	0.480064	-1.0587	0.0415108	1	X	71301750	71305371	+	2185	ITGB1BP2	GO:0005178;GO:0005509;GO:0005515;GO:0007165;GO:0007517;GO:0008270;GO:0008270;GO:0017124;GO:0030018;GO:0030018;GO:0046872;GO:0005515;GO:0007165;GO:0007517;GO:0008270;GO:0017124;GO:0030018;GO:0046872;	K16735	-	S;Q;W	12S34;1B2ZB;0DJAU;09XXQ;16FMT;KOG1667;0USY6;0RV6M;0V8VG;1CWI9	integrin subunit beta 1 binding protein 2 [Source:HGNC Symbol;Acc:HGNC:6154]	26548	Q9UKP3
ENSG00000184524	8.67037	13.4671	3.87366	0.287639	-1.79767	0.0415174	1	11	787115	790113	-	1628	CEND1	GO:0003674;GO:0005515;GO:0005739;GO:0007628;GO:0008150;GO:0016020;GO:0016021;GO:0021549;GO:0021549;GO:0021686;GO:0021686;GO:0021702;GO:0021702;GO:0021933;GO:0021933;GO:0021941;GO:0030154;GO:0030182;GO:0030182;GO:0030182;GO:0030182;GO:0031982;	-	-	T	0RZ98;0JCHN;0UVPM;145MN;16I84;0VK3A;1B66C;0A965;1D4KB;0DVFG	cell cycle exit and neuronal differentiation 1 [Source:HGNC Symbol;Acc:HGNC:24153]	51286	Q8N111
ENSG00000100764	524.264	588.023	460.506	0.783142	-0.352654	0.0415291	1	14	90256527	90275429	+	6129	PSMC1	GO:0005524;GO:0005524;GO:0016887;GO:0036402;GO:0036402;GO:1901800;GO:0000165;GO:0000166;GO:0000209;GO:0000502;GO:0000502;GO:0002223;GO:0002479;GO:0003723;GO:0005515;GO:0005515;GO:0005524;GO:0005524;GO:0005524;GO:0005634;GO:0005634;GO:0005654;GO:0005654;GO:0005737;GO:0005737;GO:0005737;GO:0005829;GO:0005829;GO:0005838;GO:0006457;GO:0006521;GO:0008540;GO:0010972;GO:0016020;GO:0016579;GO:0016787;GO:…	K03062	-	O	168F5;1B3VV;0RP6J;12NMH;0V58P;0DNPN;09U9I;1CXKZ;KOG0726;0US0K	proteasome 26S subunit, ATPase 1 [Source:HGNC Symbol;Acc:HGNC:9547]	5700	P62191;Q53XL8
ENSG00000101955	28.5756	39.4415	17.7097	0.449013	-1.15517	0.0419501	1	X	38149336	38220924	-	1987	SRPX	GO:0005201;GO:0005515;GO:0007155;GO:0009986;GO:0016020;GO:0062023;GO:0005201;GO:0005515;GO:0007155;GO:0009986;GO:0016020;GO:0062023;GO:0005201;GO:0005515;GO:0007155;GO:0009986;GO:0016020;GO:0062023;GO:0001845;GO:0005201;GO:0005515;GO:0005776;GO:0005783;GO:0006914;GO:0007155;GO:0009986;GO:0016020;GO:0034976;GO:0060244;GO:0062023;GO:2001241;	K23818	-	S;W	0UIBH;09WFQ;0V7E8;0RQPF;1AT5U;1CSFG;0DHR5;0IEWW;12PX1;1662E	sushi repeat containing protein X-linked [Source:HGNC Symbol;Acc:HGNC:11309]	8406	P78539
ENSG00000151883	15.4757	21.8024	9.14887	0.419626	-1.25282	0.0420354	1	5	50665899	50846519	+	10104	PARP8	GO:0003950;GO:0003950;GO:0003950;GO:0006471;GO:0016740;GO:0016757;GO:0070213;GO:0140289;GO:1990404;GO:0003950;GO:0003950;GO:0003950;GO:0006471;GO:0016740;GO:0016757;GO:0070213;GO:0140289;GO:1990404;GO:0003950;GO:0003950;GO:0003950;GO:0016740;GO:0016757;GO:0003950;GO:0003950;GO:0003950;GO:0006471;GO:0016740;GO:0016757;GO:0070213;GO:0140289;GO:1990404;GO:0003950;GO:0003950;GO:0003950;GO:0016740;GO:…	K15258	EC:2.4.2.30	S	0RTCG;0IE5T;0VB80;1AV6W;0A0BU;0DJS9;1682N;13I21;0UJPT;1CUJB	poly(ADP-ribose) polymerase family member 8 [Source:HGNC Symbol;Acc:HGNC:26124]	79668	Q8N3A8;B2RB27
ENSG00000001630	17.7176	24.3902	11.045	0.452844	-1.14291	0.042051	1	7	92112153	92134803	-	3529	CYP51A1	GO:0004497;GO:0004497;GO:0004497;GO:0005506;GO:0005506;GO:0005783;GO:0008398;GO:0016020;GO:0016021;GO:0016491;GO:0016705;GO:0016705;GO:0020037;GO:0020037;GO:0033488;GO:0042177;GO:0043231;GO:0046872;GO:0050709;GO:0055114;GO:0055114;GO:0055114;GO:0070988;GO:1900222;GO:0004497;GO:0004497;GO:0004497;GO:0004497;GO:0005506;GO:0005506;GO:0005783;GO:0005783;GO:0005789;GO:0005789;GO:0006629;GO:0006694;GO:…	K05917	-	Q	12NXY;16CFB;09UTX;KOG0684;0UPIP;0V5TF;1CVDS;0RYG0;0DKJH;1AZ6H	cytochrome P450 family 51 subfamily A member 1 [Source:HGNC Symbol;Acc:HGNC:2649]	1595	Q16850;A0A0C4DFL7
ENSG00000197405	10.6297	15.886	5.37336	0.338245	-1.56386	0.0423894	1	19	47290023	47322066	+	2964	C5AR1	GO:0000187;GO:0001774;GO:0001774;GO:0001856;GO:0002430;GO:0004875;GO:0004875;GO:0004875;GO:0004878;GO:0004878;GO:0004878;GO:0004878;GO:0004878;GO:0004878;GO:0004878;GO:0004930;GO:0004930;GO:0004930;GO:0004930;GO:0005886;GO:0005886;GO:0005886;GO:0005886;GO:0005886;GO:0005887;GO:0006915;GO:0006935;GO:0006935;GO:0006935;GO:0006935;GO:0006954;GO:0006954;GO:0006955;GO:0006968;GO:0007165;GO:0007165;GO:…	K04010	-	M;T;V	12Q2R;0IF0K;16FBS;1AV8R;1CSRE;0V7PH;0DI0R;0UPIB;0RNQI;09WR1	complement C5a receptor 1 [Source:HGNC Symbol;Acc:HGNC:1338]	728	P21730
ENSG00000228716	472.656	528.839	416.474	0.787525	-0.344603	0.0423917	1	5	80626226	80654983	-	4411	DHFR	GO:0000083;GO:0000900;GO:0003723;GO:0003729;GO:0004146;GO:0004146;GO:0004146;GO:0004146;GO:0004146;GO:0005515;GO:0005542;GO:0005737;GO:0005739;GO:0005739;GO:0005739;GO:0005829;GO:0006729;GO:0006730;GO:0008144;GO:0016491;GO:0017148;GO:0031103;GO:0031427;GO:0031427;GO:0046452;GO:0046452;GO:0046653;GO:0046654;GO:0046654;GO:0046654;GO:0046654;GO:0046654;GO:0046655;GO:0046655;GO:0046655;GO:0050661;GO:…	K00287	EC:1.5.1.3	H	0UKWD;13IMJ;0RPNQ;1AS3X;KOG1324;1CZV6;16EWR;0A348;0DQRW;0VDZ7	dihydrofolate reductase [Source:HGNC Symbol;Acc:HGNC:2861]	1719	P00374;B0YJ76
ENSG00000167985	95.1248	77.4341	112.816	1.45692	0.542925	0.0427449	1	11	61430042	61446733	+	1696	SDHAF2	GO:0005515;GO:0005515;GO:0005730;GO:0005739;GO:0005739;GO:0005739;GO:0005739;GO:0005739;GO:0005759;GO:0005829;GO:0006099;GO:0006121;GO:0006121;GO:0006470;GO:0006470;GO:0010719;GO:0010719;GO:0018293;GO:0018293;GO:0018293;GO:0018293;GO:0034553;GO:0090090;GO:0090090;	K18168	-	S;U	0DQMG;13STI;0UH6A;0RUSP;0A2ZT;1B03F;KOG3326;1CZQ3;0VDUZ;16CV4	succinate dehydrogenase complex assembly factor 2 [Source:HGNC Symbol;Acc:HGNC:26034]	54949	Q9NX18
ENSG00000129484	691.046	613.926	768.166	1.25124	0.323353	0.0428347	1	14	20343615	20357904	+	4062	PARP2	GO:0003677;GO:0003950;GO:0003950;GO:0003950;GO:0003950;GO:0003950;GO:0005515;GO:0005515;GO:0005634;GO:0005634;GO:0005634;GO:0005654;GO:0005654;GO:0005654;GO:0005730;GO:0005730;GO:0005730;GO:0005730;GO:0006281;GO:0006281;GO:0006284;GO:0006302;GO:0006471;GO:0006471;GO:0006471;GO:0006974;GO:0016740;GO:0016757;GO:0018312;GO:0030592;GO:0061051;GO:0070212;GO:0070212;GO:0097191;GO:0140294;GO:1901215;GO:…	K10798	EC:2.4.2.30	O;K;L	12NSW;0V5IH;0DFUZ;09UJA;16C2G;0UHB0;1AVK7;KOG1037;0RNID;1CQIC	poly(ADP-ribose) polymerase 2 [Source:HGNC Symbol;Acc:HGNC:272]	10038	Q9UGN5
ENSG00000080200	173.523	204.586	142.46	0.696332	-0.522153	0.042943	1	3	97822011	97944984	+	10979	CRYBG3	GO:0002088;GO:0005212;GO:0007601;GO:0008150;GO:0030246;GO:0032991;GO:0051018;	-	-	-	-	crystallin beta-gamma domain containing 3 [Source:HGNC Symbol;Acc:HGNC:34427]	131544	Q68DQ2
ENSG00000126001	1961.24	2224.17	1698.31	0.763572	-0.389164	0.0429522	1	20	35455164	35519280	+	16215	CEP250	GO:0000086;GO:0000278;GO:0001750;GO:0001917;GO:0005515;GO:0005515;GO:0005737;GO:0005813;GO:0005813;GO:0005814;GO:0005814;GO:0005815;GO:0005829;GO:0005856;GO:0005929;GO:0007049;GO:0008022;GO:0008104;GO:0008104;GO:0010389;GO:0010457;GO:0010457;GO:0019901;GO:0019904;GO:0030030;GO:0030997;GO:0032991;GO:0033365;GO:0036064;GO:0042995;GO:0048471;GO:0050908;GO:0060271;GO:0070062;GO:0097711;GO:1904781;GO:…	K16464	-	Z;S	0V8DF;12QI5;1B3C5;0US64;0IFAN;0DMD8;0RKEZ;1CXRV;09XBI;16935	centrosomal protein 250 [Source:HGNC Symbol;Acc:HGNC:1859]	11190	Q9BV73
ENSG00000283297	15.0893	21.2853	8.89333	0.417815	-1.25906	0.0430801	1	12	2849046	2857039	-	1116	TEX52	-	-	-	-	-	testis expressed 52 [Source:HGNC Symbol;Acc:HGNC:53643]	101929469	-
ENSG00000070961	1942.04	1759.43	2124.64	1.20757	0.272108	0.0432792	1	12	89588049	89709300	-	9500	ATP2B1	GO:0000166;GO:0000166;GO:0000166;GO:0001772;GO:0001818;GO:0003056;GO:0005388;GO:0005388;GO:0005388;GO:0005388;GO:0005388;GO:0005515;GO:0005515;GO:0005515;GO:0005516;GO:0005524;GO:0005524;GO:0005524;GO:0005654;GO:0005886;GO:0005886;GO:0005886;GO:0005886;GO:0005887;GO:0006811;GO:0006816;GO:0006874;GO:0008217;GO:0015085;GO:0016020;GO:0016020;GO:0016020;GO:0016021;GO:0016021;GO:0016021;GO:0016323;GO:…	K05850	EC:7.2.2.10	P	0DJY0;0RQQ6;0UQ5P;1AXDM;12P5I;09YFF;1CURI;KOG0204;0V9D9;166ZM	ATPase plasma membrane Ca2+ transporting 1 [Source:HGNC Symbol;Acc:HGNC:814]	490	P20020;A0A024RBC7
ENSG00000167548	1434.21	1590.15	1278.28	0.803872	-0.314962	0.0433858	1	12	49018978	49060794	-	21502	KMT2D	GO:0000976;GO:0001555;GO:0003677;GO:0003713;GO:0005515;GO:0005515;GO:0005515;GO:0005634;GO:0005634;GO:0005634;GO:0005654;GO:0006325;GO:0006342;GO:0006355;GO:0008168;GO:0008284;GO:0016740;GO:0032259;GO:0033148;GO:0035097;GO:0035097;GO:0035097;GO:0042393;GO:0042800;GO:0042800;GO:0042800;GO:0042800;GO:0043627;GO:0044648;GO:0044666;GO:0044666;GO:0045652;GO:0045944;GO:0045944;GO:0046872;GO:0048477;GO:…	K09187	EC:2.1.1.354	S;K;B;U	0RX08;16BZK;12NU0;1ATF4;0DM12;1CVW0;0V8V3;0UHV0;KOG4443;09XXE	lysine methyltransferase 2D [Source:HGNC Symbol;Acc:HGNC:7133]	8085	O14686;Q6PIA1;Q59FG6
ENSG00000184110	162.678	192.843	132.512	0.687151	-0.5413	0.0434263	1	16	28688558	28735727	+	6925	EIF3C	GO:0001732;GO:0002183;GO:0003723;GO:0003723;GO:0003723;GO:0003743;GO:0003743;GO:0003743;GO:0003743;GO:0005515;GO:0005515;GO:0005737;GO:0005829;GO:0005852;GO:0005852;GO:0005852;GO:0005852;GO:0006412;GO:0006413;GO:0006413;GO:0006413;GO:0006413;GO:0006413;GO:0016282;GO:0031369;GO:0031369;GO:0031369;GO:0033290;GO:0043022;GO:0045727;GO:1902416;GO:0001732;GO:0002183;GO:0003723;GO:0003723;GO:0003723;GO:…	K03252	-	J	09TXE;1653D;0V4WH;1AS74;1CPXC;0UGEG;0DF7S;KOG1076;12S6R;0RSDV	eukaryotic translation initiation factor 3 subunit C [Source:HGNC Symbol;Acc:HGNC:3279]	8663	Q99613;A0A024QYU9
ENSG00000114378	14.9698	21.2226	8.71699	0.410741	-1.2837	0.043724	1	3	50299890	50312381	-	3085	HYAL1	GO:0000302;GO:0003824;GO:0003824;GO:0004415;GO:0004415;GO:0004415;GO:0005576;GO:0005615;GO:0005737;GO:0005764;GO:0005975;GO:0005975;GO:0006954;GO:0008134;GO:0008152;GO:0009615;GO:0009615;GO:0010634;GO:0016787;GO:0016798;GO:0030207;GO:0030212;GO:0030213;GO:0030214;GO:0030214;GO:0030307;GO:0030308;GO:0031410;GO:0036117;GO:0036120;GO:0043202;GO:0044344;GO:0045766;GO:0045785;GO:0045927;GO:0046677;GO:…	K01197	EC:3.2.1.35	H;O;W;G	1AS4P;0RRGK;16H4J;0V4NR;12R8I;09TVP;0DF64;0UFR8;0IECJ;1CPVQ	hyaluronidase 1 [Source:HGNC Symbol;Acc:HGNC:5320]	3373	Q12794;A0A024R2X3
ENSG00000160951	73.8078	59.0937	88.5219	1.49799	0.58303	0.0437449	1	19	14472466	14475354	-	1413	PTGER1	GO:0004930;GO:0004930;GO:0004930;GO:0004955;GO:0004955;GO:0004957;GO:0004957;GO:0004957;GO:0004957;GO:0004957;GO:0005886;GO:0005886;GO:0005886;GO:0005887;GO:0006954;GO:0007165;GO:0007186;GO:0007186;GO:0007186;GO:0007186;GO:0007186;GO:0007189;GO:0007191;GO:0007204;GO:0016020;GO:0016021;GO:0016021;GO:0016021;GO:0031748;GO:0032496;GO:0120061;	K04258	-	T	KOG3656;164M6;1ARQC;0VAVA;1CWD8;0USR2;0DMHX;13H9H;0RMTK;09ZYI	prostaglandin E receptor 1 [Source:HGNC Symbol;Acc:HGNC:9593]	5731	P34995
ENSG00000145241	397.426	349.129	445.724	1.27667	0.352391	0.0438684	1	4	67468762	67545503	-	8496	CENPC	GO:0000278;GO:0000775;GO:0000776;GO:0000776;GO:0000776;GO:0000776;GO:0000777;GO:0000778;GO:0000780;GO:0003677;GO:0003677;GO:0005515;GO:0005634;GO:0005654;GO:0005654;GO:0005694;GO:0005721;GO:0005829;GO:0007049;GO:0007059;GO:0016604;GO:0019237;GO:0019237;GO:0019237;GO:0030496;GO:0034080;GO:0042802;GO:0051301;GO:0051315;GO:0051382;GO:0051382;GO:0051382;GO:0051382;GO:0051455;GO:0000776;GO:0005634;GO:…	K11497	-	O;B	09XN4;16E8H;1CTRB;0IEH1;0DIZX;1B316;0RWRV;0V8JV;12QV4;0UMNA	centromere protein C [Source:HGNC Symbol;Acc:HGNC:1854]	1060	Q03188
ENSG00000157193	337.083	379.183	294.982	0.777942	-0.362265	0.0439571	1	1	53242364	53328469	-	19668	LRP8	GO:0001523;GO:0004888;GO:0005041;GO:0005509;GO:0005509;GO:0005515;GO:0005515;GO:0005515;GO:0005576;GO:0005875;GO:0005886;GO:0005886;GO:0005886;GO:0005901;GO:0006508;GO:0006629;GO:0006629;GO:0006897;GO:0007165;GO:0008035;GO:0014069;GO:0016020;GO:0016020;GO:0016021;GO:0019221;GO:0019894;GO:0021541;GO:0021987;GO:0030229;GO:0030424;GO:0030425;GO:0032793;GO:0034185;GO:0038024;GO:0038025;GO:0038026;GO:…	K20052	-	T	16NQ2;13CPX;1BAYB;0WGPP;0V32F;0IPT5;1DF4M;0S2P6;0E85N;0B47G	LDL receptor related protein 8 [Source:HGNC Symbol;Acc:HGNC:6700]	7804	Q14114
ENSG00000106290	495.306	553.354	437.258	0.790196	-0.339717	0.0440217	1	7	100107070	100119841	-	4060	TAF6	GO:0000124;GO:0000124;GO:0003677;GO:0003713;GO:0005515;GO:0005515;GO:0005634;GO:0005654;GO:0005654;GO:0005669;GO:0005669;GO:0005669;GO:0005669;GO:0005669;GO:0005669;GO:0005829;GO:0006352;GO:0006352;GO:0006352;GO:0006357;GO:0006366;GO:0006366;GO:0006367;GO:0006367;GO:0006367;GO:0006367;GO:0006367;GO:0006915;GO:0008285;GO:0016251;GO:0016251;GO:0016251;GO:0016573;GO:0017162;GO:0032991;GO:0033276;GO:…	K03131	-	K	16BVM;0RKBW;0DJ66;1AXBQ;12QR5;09UHQ;0V5GX;0UMV8;1CTY1;KOG2549	TATA-box binding protein associated factor 6 [Source:HGNC Symbol;Acc:HGNC:11540]	6878	P49848
ENSG00000168807	867.097	958.54	775.653	0.809203	-0.305427	0.0440551	1	16	69187129	69309052	+	9875	SNTB2	GO:0003723;GO:0003779;GO:0005198;GO:0005198;GO:0005515;GO:0005515;GO:0005515;GO:0005516;GO:0005737;GO:0005856;GO:0005874;GO:0005925;GO:0016010;GO:0016010;GO:0016020;GO:0016020;GO:0030054;GO:0030658;GO:0031410;GO:0032991;GO:0045202;GO:0045202;GO:0003723;GO:0003779;GO:0005198;GO:0005515;GO:0005515;GO:0005516;GO:0005737;GO:0005856;GO:0005874;GO:0005925;GO:0016010;GO:0016010;GO:0016020;GO:0016020;GO:…	K24064	-	W	0S2GN;1BANQ;0B36S;0WFIS;0V2PE;16NFW;0E7I4;13B0E;0IMRK;1DEIV	syntrophin beta 2 [Source:HGNC Symbol;Acc:HGNC:11169]	6645	Q13425;A0A024R732
ENSG00000196091	2.97536	5.64074	0.309984	0.0549544	-4.18562	0.0440799	1	12	101568353	101686028	+	7455	MYBPC1	GO:0003779;GO:0005515;GO:0005515;GO:0005829;GO:0007155;GO:0008307;GO:0030016;GO:0030049;GO:0031432;GO:0032982;GO:0003779;GO:0005515;GO:0005515;GO:0005829;GO:0006936;GO:0007155;GO:0008307;GO:0030016;GO:0030049;GO:0031432;GO:0032982;GO:0003779;GO:0005515;GO:0005515;GO:0005829;GO:0007155;GO:0008307;GO:0030016;GO:0030049;GO:0031432;GO:0032982;GO:0005515;GO:0003779;GO:0005515;GO:0005515;GO:0005829;GO:…	K12557	-	Z	12SX8;1B00S;09UGR;0V5G2;1CQG3;169FK;0DFSI;0RUC9;0UH7Z;0IFCI	myosin binding protein C1 [Source:HGNC Symbol;Acc:HGNC:7549]	4604	Q00872;Q86TA8;A8KAB1
ENSG00000249992	1541.35	1385.36	1697.35	1.2252	0.293022	0.0441489	1	3	45224466	45226287	-	1822	TMEM158	GO:0016020;GO:0016021;GO:0042277;GO:0042277;	-	-	U	0VGI9;0S0VT;16MFV;0IXR9;1D1HV;13RTW;0UU9M;0A5P6;1B7MT;0DMFA	transmembrane protein 158 [Source:HGNC Symbol;Acc:HGNC:30293]	25907	Q8WZ71
ENSG00000138646	414.01	354.215	473.805	1.33762	0.419666	0.0442508	1	4	88457119	88506163	+	4764	HERC5	GO:0000079;GO:0000209;GO:0002376;GO:0003723;GO:0004842;GO:0004842;GO:0004842;GO:0005515;GO:0005515;GO:0005737;GO:0005737;GO:0005829;GO:0016567;GO:0016740;GO:0032020;GO:0032020;GO:0032480;GO:0042296;GO:0042296;GO:0045087;GO:0048471;GO:0050688;GO:0050688;GO:0051607;GO:0061630;GO:0004842;GO:0004842;GO:0016567;	K22372	EC:2.3.2.-	O	0UGQB;KOG0941;0DFEK;0VCYN;1AXTH;0RWRZ;1CQ4C;16EFM;12NRN;09ZJH	HECT and RLD domain containing E3 ubiquitin protein ligase 5 [Source:HGNC Symbol;Acc:HGNC:24368]	51191	Q9UII4;B4DXV3
ENSG00000145911	9.66613	14.4345	4.89778	0.339311	-1.55932	0.044291	1	5	178113532	178126081	+	5985	N4BP3	GO:0005515;GO:0007275;GO:0007399;GO:0030424;GO:0030425;GO:0031410;GO:0031410;GO:0031410;GO:0042995;	-	-	Z;U	09UF4;0DFQX;16CSS;0IE8K;0UJRC;0RQ84;0V5EE;1B1V4;1CQEH;12NQI	NEDD4 binding protein 3 [Source:HGNC Symbol;Acc:HGNC:29852]	23138	O15049
ENSG00000146834	939.822	1039.16	840.484	0.80881	-0.306127	0.0445378	1	7	100428790	100434118	+	3212	MEPCE	GO:0001510;GO:0001510;GO:0003723;GO:0005515;GO:0005634;GO:0008168;GO:0008168;GO:0008168;GO:0008171;GO:0008173;GO:0008173;GO:0008757;GO:0016073;GO:0016740;GO:0017069;GO:0032259;GO:0040031;GO:0040031;GO:0097322;GO:0120259;GO:1904871;GO:1905382;GO:1990276;GO:1990276;GO:1990904;GO:0000122;GO:0001510;GO:0001510;GO:0003723;GO:0005515;GO:0005634;GO:0008168;GO:0008168;GO:0008168;GO:0008171;GO:0008173;GO:…	K15190	EC:2.1.1.-	S;A;D;K	0RMGT;0VCW0;16EP1;0DPNR;KOG2899;1B1DK;0A20U;0UT00;1CUF7;13CJ0	methylphosphate capping enzyme [Source:HGNC Symbol;Acc:HGNC:20247]	56257	Q7L2J0
ENSG00000010704	31.0603	42.1794	19.9413	0.472772	-1.08078	0.0445697	1	6	26087281	26098343	+	5675	HFE	GO:0002626;GO:0002626;GO:0002725;GO:0005102;GO:0005102;GO:0005515;GO:0005515;GO:0005615;GO:0005615;GO:0005654;GO:0005769;GO:0005886;GO:0005886;GO:0005886;GO:0005886;GO:0005887;GO:0006811;GO:0006879;GO:0006879;GO:0006879;GO:0009897;GO:0009897;GO:0010039;GO:0010628;GO:0010862;GO:0016020;GO:0016021;GO:0030509;GO:0030881;GO:0031410;GO:0031410;GO:0032092;GO:0032435;GO:0033572;GO:0034756;GO:0034756;GO:…	-	-	W;P;U	0IFNV;1CS5N;12T7A;16DQM;0UJKX;0DHFH;0RVA8;1AV3F;09W68;0V74I	homeostatic iron regulator [Source:HGNC Symbol;Acc:HGNC:4886]	3077	Q30201
ENSG00000236699	75.7923	60.1184	91.4661	1.52143	0.60543	0.0445749	1	4	105552620	105708093	+	7580	ARHGEF38	GO:0005085;GO:0005085;GO:0005085;GO:0005089;GO:0005515;GO:0005737;GO:0005085;GO:0005085;GO:0005085;GO:0005089;GO:0005515;GO:0005737;GO:0005737;	K20711	-	T	0S32G;0V3X7;1DGES;16P7T;KOG3519;0WJ76;13G6U;1BBJJ;0E9JT;0B6GP	Rho guanine nucleotide exchange factor 38 [Source:HGNC Symbol;Acc:HGNC:25968]	54848	Q9NXL2
ENSG00000151632	5.77257	9.42547	2.11967	0.224888	-2.15272	0.0447886	1	10	4987400	5018031	-	6461	AKR1C2	GO:0004032;GO:0004032;GO:0005496;GO:0005737;GO:0005829;GO:0006629;GO:0006693;GO:0006693;GO:0007186;GO:0007586;GO:0008106;GO:0008202;GO:0008202;GO:0008207;GO:0008284;GO:0016229;GO:0016491;GO:0016491;GO:0016491;GO:0016491;GO:0016655;GO:0018636;GO:0030855;GO:0031406;GO:0032052;GO:0032052;GO:0042448;GO:0042448;GO:0044597;GO:0044597;GO:0044598;GO:0044598;GO:0047023;GO:0047086;GO:0047086;GO:0047115;GO:…	K00089	-	C;K	1B2K4;09V48;0US6Y;0RM7P;0V63V;KOG1577;0DNV7;12P3Z;16DIY;1CSYT	aldo-keto reductase family 1 member C2 [Source:HGNC Symbol;Acc:HGNC:385]	1646	P52895
ENSG00000144231	455.799	509.448	402.15	0.789384	-0.341201	0.0450467	1	2	127843553	127858155	-	5222	POLR2D	GO:0000166;GO:0000166;GO:0000288;GO:0000398;GO:0000932;GO:0003697;GO:0003727;GO:0003824;GO:0003899;GO:0003899;GO:0005515;GO:0005634;GO:0005654;GO:0005654;GO:0005665;GO:0005665;GO:0005829;GO:0006283;GO:0006351;GO:0006352;GO:0006352;GO:0006366;GO:0006366;GO:0006367;GO:0006367;GO:0006368;GO:0006370;GO:0008543;GO:0016070;GO:0016607;GO:0030880;GO:0030880;GO:0031369;GO:0031990;GO:0034402;GO:0035019;GO:…	K03012	-	K	0DRQ2;0A455;0UUGV;16AW7;0RUSD;13SB0;KOG2351;0VIJD;1B06Q;1D0XF	RNA polymerase II subunit D [Source:HGNC Symbol;Acc:HGNC:9191]	5433	O15514
ENSG00000145495	3291.85	2981.97	3601.74	1.20784	0.272427	0.0451539	1	5	10353695	10440388	+	11344	MARCHF6	GO:0000835;GO:0004842;GO:0005515;GO:0005783;GO:0005783;GO:0005789;GO:0005789;GO:0008270;GO:0008270;GO:0010498;GO:0016020;GO:0016021;GO:0016021;GO:0016567;GO:0016740;GO:0019899;GO:0030176;GO:0030176;GO:0030433;GO:0031624;GO:0036503;GO:0043161;GO:0044322;GO:0046872;GO:0061630;GO:0061630;GO:0061630;GO:0070936;GO:1904380;GO:1990381;GO:0000835;GO:0004842;GO:0005515;GO:0005783;GO:0005783;GO:0005789;GO:…	K10661	EC:2.3.2.27	A;O	0A1VJ;1B1SB;12SER;0VCR5;0UU0M;1CYG7;KOG1609;0RNNJ;0DPHQ;16B4A	membrane associated ring-CH-type finger 6 [Source:HGNC Symbol;Acc:HGNC:30550]	10299	O60337
ENSG00000141505	71.7325	57.0827	86.3823	1.51328	0.597683	0.045276	1	17	7173431	7179564	-	3748	ASGR1	GO:0004873;GO:0004873;GO:0005515;GO:0005576;GO:0005886;GO:0005887;GO:0006897;GO:0006897;GO:0006898;GO:0016020;GO:0016021;GO:0016032;GO:0018279;GO:0030246;GO:0031668;GO:0046872;GO:0004873;GO:0005515;GO:0005576;GO:0005886;GO:0005887;GO:0006897;GO:0006898;GO:0016020;GO:0016021;GO:0016032;GO:0018279;GO:0030246;GO:0046872;GO:0030246;GO:0004873;GO:0005515;GO:0005576;GO:0005886;GO:0005887;GO:0006897;GO:…	K10063	-	T;V	0VDNS;1CQWT;13HQ6;09UXQ;0RNEG;16G7P;KOG4297;0DG79;1ATFR;0UHVT	asialoglycoprotein receptor 1 [Source:HGNC Symbol;Acc:HGNC:742]	432	P07306;Q6FGQ5
ENSG00000157570	12.3956	22.755	2.03624	0.0894855	-3.4822	0.0453281	1	11	44726465	44932423	+	6014	TSPAN18	GO:0016020;GO:0016021;GO:0016021;GO:0016021;GO:0016020;GO:0016021;GO:0016021;GO:0016021;GO:0005887;GO:0016020;GO:0016021;GO:0016021;GO:0016021;GO:0016020;GO:0016021;GO:0016021;GO:0016021;GO:0016020;GO:0016021;GO:0016021;GO:0016021;GO:0005887;GO:0016020;GO:0016021;GO:0016021;GO:0016021;GO:0016020;GO:0016021;GO:0016021;GO:0016021;GO:0016020;GO:0016021;GO:0016021;GO:0016021;	K17353	-	S;G	0RKZ1;0VD3J;1AUQ6;0DPVU;KOG3882;16F6S;12UZN;0UJ7B;1CUQF;09YKJ	tetraspanin 18 [Source:HGNC Symbol;Acc:HGNC:20660]	90139	Q96SJ8
ENSG00000204713	1488.38	1636.06	1340.71	0.819478	-0.287223	0.045364	1	6	28903002	28923988	-	7985	TRIM27	GO:0005515;GO:0000122;GO:0000122;GO:0000209;GO:0001650;GO:0002820;GO:0003676;GO:0003677;GO:0004842;GO:0005515;GO:0005515;GO:0005634;GO:0005654;GO:0005654;GO:0005654;GO:0005654;GO:0005730;GO:0005737;GO:0005737;GO:0005768;GO:0005769;GO:0005829;GO:0005829;GO:0006469;GO:0007283;GO:0008270;GO:0008270;GO:0010468;GO:0010508;GO:0016567;GO:0016605;GO:0016740;GO:0019901;GO:0030904;GO:0031965;GO:0032609;GO:…	K12009	EC:2.3.2.27	O;K	0S30K;0V3TA;0WIZR;1DGA2;16P55;0E9ES;1BBGB;0B69W;13FXV;0ITF0	tripartite motif containing 27 [Source:HGNC Symbol;Acc:HGNC:9975]	5987	P14373;A0A1U9X8R9
ENSG00000114554	2850.76	3142.29	2559.23	0.814449	-0.296104	0.0456939	1	3	126988594	127037392	+	10944	PLXNA1	GO:0002116;GO:0002116;GO:0005515;GO:0005654;GO:0005829;GO:0005886;GO:0005886;GO:0005887;GO:0007162;GO:0007165;GO:0007165;GO:0007275;GO:0008360;GO:0014910;GO:0016020;GO:0016020;GO:0016021;GO:0017154;GO:0017154;GO:0017154;GO:0017154;GO:0017154;GO:0030334;GO:0038023;GO:0043087;GO:0050772;GO:0060666;GO:0070062;GO:0071526;GO:0071526;GO:0097485;GO:1902287;GO:1990138;	K06820	-	T	0UPC4;12RMW;1AV16;1CQC8;09UD0;0V5C8;16DMM;0RS05;0DFNS;KOG3610	plexin A1 [Source:HGNC Symbol;Acc:HGNC:9099]	5361	Q9UIW2
ENSG00000197381	781.083	862.811	699.355	0.810554	-0.30302	0.0457581	1	21	45073853	45226560	+	10049	ADARB1	GO:0002376;GO:0003723;GO:0003723;GO:0003723;GO:0003723;GO:0003725;GO:0003726;GO:0003726;GO:0003726;GO:0003729;GO:0004000;GO:0004000;GO:0005515;GO:0005634;GO:0005634;GO:0005654;GO:0005654;GO:0005730;GO:0005730;GO:0005737;GO:0005829;GO:0006382;GO:0006382;GO:0006382;GO:0006396;GO:0006396;GO:0006396;GO:0006396;GO:0006396;GO:0006397;GO:0008251;GO:0008285;GO:0016553;GO:0016553;GO:0016787;GO:0030336;GO:…	K13194	EC:3.5.-.-	A	12U90;1CWEV;0VAB8;KOG2777;0UJKJ;0RV1Y;1B0J9;0A000;16G06;0DMJI	adenosine deaminase RNA specific B1 [Source:HGNC Symbol;Acc:HGNC:226]	104	P78563
ENSG00000164331	355.352	311.037	399.668	1.28495	0.361716	0.045914	1	5	73552190	73565667	-	2785	ANKRA2	GO:0005515;GO:0005515;GO:0005515;GO:0005634;GO:0005634;GO:0005737;GO:0005737;GO:0005829;GO:0005856;GO:0006357;GO:0016020;GO:0016020;GO:0019901;GO:0031625;GO:0032991;GO:0042826;GO:0042826;GO:0043254;GO:0050750;GO:1990393;GO:0005515;	K21486	-	S;K;B	1CQWZ;0RPDX;13IQ4;KOG0502;09UXX;0V5XV;0UHWA;0DG7F;1B3AK;16EKR	ankyrin repeat family A member 2 [Source:HGNC Symbol;Acc:HGNC:13208]	57763	Q9H9E1;A0A024RAN7
ENSG00000141682	2788.07	2528.99	3047.16	1.20489	0.268904	0.0461124	1	18	59899996	59904305	+	2186	PMAIP1	GO:0001836;GO:0001836;GO:0001844;GO:0005515;GO:0005515;GO:0005515;GO:0005634;GO:0005739;GO:0005739;GO:0005739;GO:0005741;GO:0005829;GO:0005829;GO:0005829;GO:0006915;GO:0006915;GO:0006915;GO:0006915;GO:0006919;GO:0006919;GO:0006974;GO:0006974;GO:0010498;GO:0010907;GO:0010917;GO:0042149;GO:0042981;GO:0043029;GO:0043065;GO:0043280;GO:0043331;GO:0043517;GO:0046902;GO:0051607;GO:0071456;GO:0072332;GO:…	K10131	-	T	1402J;16ITE;0J6XT;0S272;0ABEF;1B712;0UWVS;1D5UR;0DWJM;0VN9U	phorbol-12-myristate-13-acetate-induced protein 1 [Source:HGNC Symbol;Acc:HGNC:9108]	5366	Q13794;A0A0S2Z490
ENSG00000198727	41889.5	49149.1	34630	0.70459	-0.505145	0.0463286	1	MT	14747	15887	+	1141	MT-CYB	GO:0001666;GO:0005739;GO:0005739;GO:0005739;GO:0005743;GO:0005743;GO:0005743;GO:0005750;GO:0006122;GO:0006122;GO:0006122;GO:0007584;GO:0008121;GO:0008121;GO:0008121;GO:0009055;GO:0009055;GO:0009408;GO:0009636;GO:0009725;GO:0010243;GO:0014070;GO:0015990;GO:0016020;GO:0016020;GO:0016020;GO:0016020;GO:0016021;GO:0016491;GO:0016491;GO:0022904;GO:0022904;GO:0031100;GO:0031305;GO:0031305;GO:0032991;GO:…	-	-	C	0A1VS;0RNKX;0DPHX;0VCRC;16JPI;KOG4663;0UT93;1CYGF;1AW1U;13AUK	mitochondrially encoded cytochrome b [Source:HGNC Symbol;Acc:HGNC:7427]	-	-
ENSG00000197603	640.877	573.245	708.508	1.23596	0.305633	0.0466382	1	5	37106228	37249421	-	21352	CPLANE1	GO:0001736;GO:0001822;GO:0003279;GO:0003281;GO:0005515;GO:0005929;GO:0007507;GO:0016020;GO:0016021;GO:0021549;GO:0030030;GO:0035869;GO:0035869;GO:0042733;GO:0042995;GO:0060021;GO:0060271;GO:0060271;GO:0060976;GO:1904491;GO:0005929;GO:0016020;GO:0016021;GO:0030030;GO:0035869;GO:0042995;GO:0060271;GO:0005515;	K22859	-	S	0A03B;1AT01;166BQ;0UJHA;0IG9U;12VIN;0VAZI;0DMP2;1CWII;0RMS1	ciliogenesis and planar polarity effector 1 [Source:HGNC Symbol;Acc:HGNC:25801]	65250	Q9H799
ENSG00000178904	449.7	397.444	501.956	1.26296	0.336811	0.0472277	1	19	32405543	32485895	+	10781	DPY19L3	GO:0016020;GO:0016021;GO:0016021;GO:0016021;GO:0000030;GO:0005637;GO:0016020;GO:0016021;GO:0016021;GO:0016021;GO:0016740;GO:0016757;GO:0018406;GO:0016020;GO:0016021;GO:0016021;GO:0016021;GO:0000030;GO:0005637;GO:0016020;GO:0016021;GO:0016021;GO:0016021;GO:0016740;GO:0016757;GO:0018406;GO:0016020;GO:0016021;GO:0016021;GO:0016021;GO:0016020;GO:0016021;GO:0016021;GO:0016020;GO:0016021;GO:0016021;	K24553	EC:2.4.1.-	U	0DPC5;0UKSK;1CY4B;0RKNS;0V9UM;09ZGJ;1692M;KOG4587;1AW8S;12TYQ	dpy-19 like C-mannosyltransferase 3 [Source:HGNC Symbol;Acc:HGNC:27120]	147991	Q6ZPD9
ENSG00000070495	935.205	1029.7	840.705	0.816453	-0.292559	0.0473037	1	17	76712832	76726799	-	5969	JMJD6	GO:0001568;GO:0001822;GO:0002040;GO:0002040;GO:0003713;GO:0003723;GO:0003723;GO:0003727;GO:0005506;GO:0005515;GO:0005515;GO:0005634;GO:0005634;GO:0005634;GO:0005654;GO:0005654;GO:0005654;GO:0005654;GO:0005730;GO:0005730;GO:0005737;GO:0005829;GO:0005886;GO:0006325;GO:0006397;GO:0006482;GO:0007166;GO:0007275;GO:0007507;GO:0008380;GO:0016491;GO:0018395;GO:0030154;GO:0030324;GO:0032451;GO:0032452;GO:…	K11323	EC:1.14.11.-	T;K;B	0UKBP;12Q23;KOG2130;0V7NE;0RQMT;16D6U;09WPY;0DHZM;1CSQ9;1AZM5	jumonji domain containing 6, arginine demethylase and lysine hydroxylase [Source:HGNC Symbol;Acc:HGNC:19355]	23210	Q6NYC1
ENSG00000109321	342.377	289.849	394.905	1.36245	0.4462	0.0474155	1	4	74445136	74455005	+	1642	AREG	GO:0000139;GO:0000165;GO:0005125;GO:0005154;GO:0005515;GO:0005576;GO:0005615;GO:0005615;GO:0005615;GO:0005615;GO:0005789;GO:0006888;GO:0007165;GO:0007173;GO:0007173;GO:0007173;GO:0007186;GO:0007267;GO:0008083;GO:0008083;GO:0008083;GO:0008284;GO:0008284;GO:0009986;GO:0010838;GO:0012507;GO:0016020;GO:0016021;GO:0030665;GO:0033116;GO:0042059;GO:0045741;GO:0048208;GO:0051897;GO:0061024;GO:0005154;GO:…	K09782	-	-	-	amphiregulin [Source:HGNC Symbol;Acc:HGNC:651]	374	P15514
ENSG00000217128	1030.72	927.221	1134.23	1.22325	0.290725	0.047601	1	5	131641714	131797063	-	7942	FNIP1	GO:0000122;GO:0001932;GO:0001934;GO:0002327;GO:0002904;GO:0005085;GO:0005515;GO:0005515;GO:0005515;GO:0005737;GO:0005737;GO:0005764;GO:0005765;GO:0005829;GO:0009267;GO:0016020;GO:0019899;GO:0031334;GO:0031929;GO:0032007;GO:0032008;GO:0033138;GO:0042030;GO:0042030;GO:0043154;GO:0051087;GO:0051087;GO:2000973;GO:0005737;GO:0005764;GO:0005765;GO:0016020;GO:0000122;GO:0001932;GO:0001934;GO:0002327;GO:…	K20400	-	A;O;T	KOG3693;16CWT;0V8T9;1B3PC;0UGI0;1CU06;09XVQ;0RTYJ;0DJ88;12QSC	folliculin interacting protein 1 [Source:HGNC Symbol;Acc:HGNC:29418]	96459	Q8TF40
ENSG00000067992	139.664	168.177	111.151	0.660919	-0.597455	0.0476942	1	X	24465270	24550466	+	13506	PDK3	GO:0000166;GO:0004672;GO:0004672;GO:0004674;GO:0004674;GO:0004740;GO:0004740;GO:0005515;GO:0005515;GO:0005524;GO:0005730;GO:0005739;GO:0005739;GO:0005739;GO:0005739;GO:0005759;GO:0005759;GO:0005975;GO:0006006;GO:0010510;GO:0010510;GO:0010906;GO:0016301;GO:0016310;GO:0016740;GO:0018105;GO:0035357;GO:0042593;GO:0071333;GO:0071398;GO:0097411;GO:1904183;GO:2000377;GO:0000166;GO:0004672;GO:0004672;GO:…	K00898	EC:2.7.11.2	-	-	pyruvate dehydrogenase kinase 3 [Source:HGNC Symbol;Acc:HGNC:8811]	5165	Q15120
ENSG00000160862	4.64331	7.88633	1.40029	0.17756	-2.49362	0.0479719	1	7	99966720	99976042	-	2584	AZGP1	GO:0001580;GO:0001895;GO:0002476;GO:0004540;GO:0005515;GO:0005515;GO:0005515;GO:0005576;GO:0005576;GO:0005576;GO:0005615;GO:0005615;GO:0005634;GO:0007155;GO:0008285;GO:0008320;GO:0009897;GO:0055085;GO:0062023;GO:0070062;GO:0071806;GO:0090501;	-	-	W	0DPJC;0VCSS;1CYI5;0RQES;0J9FR;168HV;1AYCI;0A18W;0UJXQ;142MF	alpha-2-glycoprotein 1, zinc-binding [Source:HGNC Symbol;Acc:HGNC:910]	563	P25311;A0A140VK00
ENSG00000152495	15.3775	24.9497	5.80524	0.232678	-2.1036	0.0479981	1	5	111223653	111494886	+	13614	CAMK4	GO:0004672;GO:0004672;GO:0005524;GO:0005524;GO:0006468;GO:0006468;GO:0000166;GO:0001650;GO:0002250;GO:0002376;GO:0004672;GO:0004672;GO:0004674;GO:0004683;GO:0004683;GO:0005516;GO:0005516;GO:0005524;GO:0005524;GO:0005524;GO:0005634;GO:0005634;GO:0005654;GO:0005654;GO:0005737;GO:0005737;GO:0006468;GO:0006468;GO:0006468;GO:0006954;GO:0007165;GO:0007616;GO:0009931;GO:0016301;GO:0016310;GO:0016740;GO:…	K05869	EC:2.7.11.17	T	0UQ59;0DM29;0RSXX;0V97E;16DFR;KOG0032;1AYX5;09ZJ3;1CVX9;12S2G	calcium/calmodulin dependent protein kinase IV [Source:HGNC Symbol;Acc:HGNC:1464]	814	Q16566
ENSG00000081041	312.186	269.755	354.617	1.31459	0.394613	0.0481232	1	4	74097040	74099196	-	1398	CXCL2	GO:0002237;GO:0005125;GO:0005515;GO:0005576;GO:0005576;GO:0005576;GO:0005576;GO:0005615;GO:0005615;GO:0005615;GO:0006935;GO:0006935;GO:0006935;GO:0006935;GO:0006952;GO:0006952;GO:0006954;GO:0006954;GO:0006954;GO:0006955;GO:0006955;GO:0006955;GO:0007165;GO:0007186;GO:0008009;GO:0008009;GO:0008009;GO:0008009;GO:0019221;GO:0030593;GO:0030595;GO:0045236;GO:0060326;GO:0061844;GO:0070098;GO:0071222;	K05505	-	S;W	0DVJX;1D4WZ;0RZM3;0J3WE;16INK;1B6Q4;0VKBQ;13XHT;0A9A4;0UWC6	C-X-C motif chemokine ligand 2 [Source:HGNC Symbol;Acc:HGNC:4603]	2920	P19875;A0A024RDD9
ENSG00000172348	2.8154	5.32083	0.309984	0.0582586	-4.10139	0.0481505	1	6	46220736	46491972	-	3799	RCAN2	GO:0003676;GO:0003676;GO:0005575;GO:0005737;GO:0008597;GO:0019722;GO:0019722;GO:0043666;GO:0070884;GO:0003676;GO:0003676;GO:0005575;GO:0005737;GO:0008597;GO:0019722;GO:0019722;GO:0043666;GO:0070884;GO:0003676;GO:0003676;GO:0005575;GO:0005737;GO:0008597;GO:0019722;GO:0019722;GO:0043666;GO:0070884;GO:0003676;GO:0003676;GO:0019722;GO:0019722;	K17903	-	T	1CXE9;0VBS7;KOG4019;0RPNG;0A0VR;13Q4H;1AW6B;0UIP2;169GA;0DNGZ	regulator of calcineurin 2 [Source:HGNC Symbol;Acc:HGNC:3041]	10231	Q14206;B2R612
ENSG00000260314	3.41164	6.20331	0.619967	0.0999413	-3.32277	0.0481643	1	10	17809348	17911164	+	5188	MRC1	GO:0001618;GO:0004888;GO:0005515;GO:0005537;GO:0005537;GO:0005768;GO:0005886;GO:0005886;GO:0005887;GO:0006897;GO:0006898;GO:0006898;GO:0009986;GO:0010008;GO:0016020;GO:0016021;GO:0016032;GO:0030246;GO:0038023;GO:0038024;GO:0046718;GO:0071222;GO:0071346;GO:0071353;	K06560	-	W;T;V	0B5G4;16NYY;0V3GV;1BB8T;0E8WM;0IS47;0S2VQ;1DFT9;0WI3E;13EQD	mannose receptor C-type 1 [Source:HGNC Symbol;Acc:HGNC:7228]	4360	P22897
ENSG00000170734	183.978	210.28	157.677	0.749844	-0.415338	0.0481976	1	6	43576185	43620523	+	8368	POLH	GO:0000731;GO:0003677;GO:0003684;GO:0003684;GO:0003684;GO:0003887;GO:0003887;GO:0003887;GO:0003887;GO:0003887;GO:0005515;GO:0005634;GO:0005634;GO:0005654;GO:0005654;GO:0005654;GO:0005657;GO:0005829;GO:0006260;GO:0006281;GO:0006281;GO:0006281;GO:0006281;GO:0006282;GO:0006290;GO:0006301;GO:0006974;GO:0009314;GO:0010225;GO:0016740;GO:0016779;GO:0019985;GO:0035861;GO:0042276;GO:0046872;GO:0070987;GO:…	K03509	EC:2.7.7.7	L	0DKYF;KOG2095;16C2M;09ZSV;0S1E3;1CVTE;12NC8;0VAP4;0UPDF;1ARK8	DNA polymerase eta [Source:HGNC Symbol;Acc:HGNC:9181]	5429	Q9Y253;A0A024RD62
ENSG00000050405	1097.43	984.673	1210.19	1.22903	0.297515	0.0484056	1	12	50175788	50283546	-	6317	LIMA1	GO:0005886;GO:0005925;GO:0015629;GO:0030835;GO:0030835;GO:0046872;GO:0051015;GO:0051015;GO:0051017;GO:0051017;GO:0001725;GO:0001726;GO:0003779;GO:0003785;GO:0005515;GO:0005515;GO:0005737;GO:0005829;GO:0005856;GO:0005886;GO:0005886;GO:0005886;GO:0005925;GO:0005925;GO:0006629;GO:0008202;GO:0008203;GO:0015629;GO:0015629;GO:0015629;GO:0016020;GO:0016477;GO:0030054;GO:0030299;GO:0030835;GO:0030835;GO:…	K23026	-	Z;T	1BBID;0B6DD;0ITI7;0E9HJ;0WJ3G;1DGCS;0V3VN;16P6U;0S31U;13G1U	LIM domain and actin binding 1 [Source:HGNC Symbol;Acc:HGNC:24636]	51474	Q9UHB6
ENSG00000241343	113.959	94.1367	133.781	1.42113	0.507039	0.0484853	1	X	101390824	101396155	+	3965	RPL36A	GO:0003735;GO:0003735;GO:0005783;GO:0005829;GO:0005840;GO:0005840;GO:0005840;GO:0005886;GO:0006412;GO:0006412;GO:0003735;GO:0003735;GO:0005783;GO:0005829;GO:0005840;GO:0005840;GO:0005840;GO:0005886;GO:0006412;GO:0006412;GO:0003735;GO:0003735;GO:0005783;GO:0005829;GO:0005840;GO:0005840;GO:0005840;GO:0005886;GO:0006412;GO:0006412;GO:0000184;GO:0002181;GO:0002181;GO:0003723;GO:0003735;GO:0003735;GO:…	K02929	-	J	0UVH9;13SY1;KOG3464;1B5Z9;0VID2;16I2I;0DUB9;0RZ63;1D3NT;0A7ID	ribosomal protein L36a [Source:HGNC Symbol;Acc:HGNC:10359]	6173	P83881;J3KQN4
ENSG00000070731	65.03	79.2959	50.7641	0.640186	-0.643437	0.048489	1	17	76565377	76586956	-	3002	ST6GALNAC2	GO:0000139;GO:0000139;GO:0001665;GO:0005794;GO:0006486;GO:0006486;GO:0006486;GO:0006493;GO:0008373;GO:0008373;GO:0008373;GO:0016020;GO:0016021;GO:0016266;GO:0016740;GO:0016757;GO:0097503;GO:1990743;GO:0005794;GO:0006486;GO:0006486;GO:0008373;GO:0008373;GO:0016020;GO:0016021;GO:0016757;GO:0097503;	K06616	EC:2.4.99.-	G	0A3F9;16F3X;1B101;0DRSE;0RSAW;KOG2692;1D10I;13IKY;0UR4A;0VF2Q	ST6 N-acetylgalactosaminide alpha-2,6- sialyltransferase 2 [Source:HGNC Symbol;Acc:HGNC:10867]	10610	Q9UJ37;A0A024R8M1
ENSG00000119862	379.876	336.338	423.413	1.25889	0.332155	0.0484922	1	2	64453969	64461381	+	3933	LGALSL	GO:0030246;GO:0030246;GO:0030246;GO:0005515;GO:0030246;GO:0030246;GO:0030246;	-	-	W	09WGP;0UK14;164GG;0RPR7;1CSGE;12PXI;KOG3587;0DHS5;1B089;0V7F8	galectin like [Source:HGNC Symbol;Acc:HGNC:25012]	29094	Q3ZCW2
ENSG00000163521	125.152	145.037	105.266	0.725785	-0.462386	0.0485463	1	2	219236598	219245478	-	3419	GLB1L	GO:0004553;GO:0004553;GO:0004565;GO:0004565;GO:0004565;GO:0005576;GO:0005773;GO:0005975;GO:0005975;GO:0008152;GO:0016787;GO:0016798;GO:0004553;GO:0004553;GO:0004565;GO:0004565;GO:0004565;GO:0005576;GO:0005773;GO:0005975;GO:0005975;GO:0008152;GO:0016787;GO:0016798;GO:0004553;GO:0004553;GO:0004565;GO:0004565;GO:0004565;GO:0005576;GO:0005773;GO:0005975;GO:0005975;GO:0008152;GO:0016787;GO:0016798;GO:…	-	-	G	0UHXA;09W8S;0S0Q4;0V774;12QYB;1669F;0DG80;KOG0496;1ATGZ;1CQXG	galactosidase beta 1 like [Source:HGNC Symbol;Acc:HGNC:28129]	79411	Q6UWU2;A0A140VJK0
ENSG00000125409	17.291	10.8747	23.7073	2.18004	1.12435	0.0485886	1	17	15303811	15341632	-	2600	TEKT3	GO:0002080;GO:0002080;GO:0002081;GO:0003674;GO:0005515;GO:0005634;GO:0005737;GO:0005929;GO:0015630;GO:0016020;GO:0030317;GO:0030317;GO:0031410;GO:0031514;GO:0036126;GO:0036126;GO:0036126;GO:0042995;GO:0060271;GO:0060271;GO:0060271;GO:0060294;GO:0060378;GO:0060378;GO:0070062;GO:0002080;GO:0002081;GO:0003674;GO:0005515;GO:0005634;GO:0005929;GO:0015630;GO:0016020;GO:0030317;GO:0031410;GO:0031514;GO:…	K18630	-	Z	0UQRA;0RTRP;1B0HX;0DQE2;0V8EF;16FA4;1CZG1;12RGE;09XGD;KOG2685	tektin 3 [Source:HGNC Symbol;Acc:HGNC:14293]	64518	Q9BXF9
ENSG00000105662	293.017	327.919	258.115	0.78713	-0.345326	0.0487309	1	19	18683678	18782333	+	6964	CRTC1	GO:0005515;GO:0005515;GO:0005634;GO:0005634;GO:0005634;GO:0005634;GO:0005634;GO:0005634;GO:0005654;GO:0005737;GO:0005737;GO:0005737;GO:0005737;GO:0005737;GO:0005737;GO:0005829;GO:0005886;GO:0007613;GO:0008140;GO:0008140;GO:0008140;GO:0008140;GO:0014069;GO:0016032;GO:0016604;GO:0030425;GO:0032793;GO:0032793;GO:0032793;GO:0032793;GO:0032793;GO:0043025;GO:0043153;GO:0043153;GO:0045202;GO:0045944;GO:…	K15309	-	K	1669T;1CR2Z;0RU1Y;0V8UP;1AVJ0;13MQM;0IGNT;0UK2J;0A2TW;0DQG2	CREB regulated transcription coactivator 1 [Source:HGNC Symbol;Acc:HGNC:16062]	23373	Q6UUV9
ENSG00000119547	114.718	133.605	95.8307	0.717268	-0.479416	0.0488133	1	18	57435374	57491298	+	16546	ONECUT2	GO:0000790;GO:0000978;GO:0000978;GO:0000981;GO:0001228;GO:0001889;GO:0001952;GO:0002064;GO:0003677;GO:0003677;GO:0003677;GO:0003677;GO:0003700;GO:0005634;GO:0005634;GO:0005654;GO:0009653;GO:0009887;GO:0015629;GO:0030154;GO:0030335;GO:0030512;GO:0031016;GO:0031018;GO:0045165;GO:0045944;GO:0045944;GO:0045944;GO:0048935;GO:0060271;GO:1990837;	K24170	-	-	-	one cut homeobox 2 [Source:HGNC Symbol;Acc:HGNC:8139]	9480	O95948
ENSG00000105011	722.949	800.941	644.957	0.805249	-0.312493	0.0489893	1	19	14119512	14136613	-	1958	ASF1B	GO:0000785;GO:0000790;GO:0000790;GO:0001835;GO:0005515;GO:0005515;GO:0005634;GO:0005634;GO:0005634;GO:0005654;GO:0006325;GO:0006333;GO:0006333;GO:0006334;GO:0006335;GO:0006335;GO:0006336;GO:0006336;GO:0007275;GO:0007283;GO:0030154;GO:0032991;GO:0042393;GO:0042393;GO:0005634;GO:0005634;GO:0005634;GO:0005654;GO:0006333;GO:0006333;GO:0005634;GO:0005634;GO:0006333;GO:0005634;GO:0005634;GO:0006333;GO:…	K10753	-	B	1AT08;0UR37;16FJ6;12SNG;09XP8;0RUB8;1CRW1;KOG3265;0V8KU;0DJ0Y	anti-silencing function 1B histone chaperone [Source:HGNC Symbol;Acc:HGNC:20996]	55723	Q9NVP2;A0A024R7G4
ENSG00000150347	877.859	789.168	966.55	1.22477	0.292511	0.0492635	1	10	61901684	62096944	+	8760	ARID5B	GO:0003713;GO:0003713;GO:0005634;GO:0005634;GO:0051091;GO:0051091;GO:0060612;GO:0060612;GO:1903508;GO:0000122;GO:0000976;GO:0000976;GO:0001822;GO:0001889;GO:0003677;GO:0003677;GO:0003677;GO:0003677;GO:0003713;GO:0003713;GO:0003713;GO:0005515;GO:0005515;GO:0005634;GO:0005634;GO:0005634;GO:0005634;GO:0005654;GO:0006357;GO:0006807;GO:0008584;GO:0008585;GO:0009791;GO:0010761;GO:0030325;GO:0035264;GO:…	-	-	K	0B4GV;1DFA0;0WH03;0IQ7B;0E8BC;16MVX;1BB0R;0V35Y;13D46;0RT5K	AT-rich interaction domain 5B [Source:HGNC Symbol;Acc:HGNC:17362]	84159	Q14865
ENSG00000167553	1687.14	1850.24	1524.03	0.823691	-0.279825	0.04952	1	12	49188736	49274600	+	4454	TUBA1C	GO:0000166;GO:0003924;GO:0003924;GO:0003924;GO:0005200;GO:0005200;GO:0005525;GO:0005525;GO:0005525;GO:0005737;GO:0005856;GO:0005874;GO:0005874;GO:0005874;GO:0007010;GO:0007017;GO:0007017;GO:0015630;GO:0003924;GO:0003924;GO:0005200;GO:0005200;GO:0005525;GO:0005525;GO:0005525;GO:0005737;GO:0005856;GO:0005874;GO:0005874;GO:0005874;GO:0007010;GO:0007017;GO:0007017;GO:0015630;GO:0000166;GO:0000226;GO:…	K07374	-	Z	0DGS2;09VHD;12P5T;1B0UY;1CRG5;0V6GK;16DIK;0UIAH;KOG1376;0S10E	tubulin alpha 1c [Source:HGNC Symbol;Acc:HGNC:20768]	84790	Q9BQE3
ENSG00000143409	160.947	185.135	136.76	0.738701	-0.436938	0.0495704	1	1	150996086	151008375	-	3792	MINDY1	GO:0004843;GO:0004843;GO:0004843;GO:0005515;GO:0005654;GO:0005829;GO:0006508;GO:0008150;GO:0008233;GO:0008234;GO:0016604;GO:0016787;GO:0016807;GO:0016807;GO:0036435;GO:0071108;GO:0071944;GO:1990380;GO:1990380;GO:1990380;GO:1990380;GO:0004843;GO:0004843;GO:0004843;GO:0005515;GO:0005654;GO:0005829;GO:0006508;GO:0008150;GO:0008233;GO:0008234;GO:0016604;GO:0016787;GO:0016807;GO:0016807;GO:0036435;GO:…	K01309	EC:3.4.19.12	S;T;P;I;U	09U3P;0DFDD;13HJT;1B0NR;0V52T;KOG2427;169GR;0RSDB;0UN3Q;1CQ35	MINDY lysine 48 deubiquitinase 1 [Source:HGNC Symbol;Acc:HGNC:25648]	55793	Q8N5J2
ENSG00000085185	324.99	364.387	285.592	0.783761	-0.351514	0.0496639	1	X	129981107	130058083	+	7996	BCORL1	GO:0005515;GO:0005634;GO:0005654;GO:0005886;GO:0006325;GO:0005515;GO:0005634;GO:0005654;GO:0005886;GO:0006325;GO:0005515;GO:0005654;GO:0005886;GO:0005654;GO:0005886;	-	-	K;B	16E8G;0DPC9;0VCJV;1CYA5;12NPX;1AVV5;0UNFI;0A1Q7;0IFKH;0RR73	BCL6 corepressor like 1 [Source:HGNC Symbol;Acc:HGNC:25657]	63035	Q5H9F3
ENSG00000125730	28.3206	36.8953	19.746	0.53519	-0.901877	0.049716	1	19	6677704	6730562	-	8296	C3	GO:0001798;GO:0001934;GO:0001970;GO:0002376;GO:0004866;GO:0004866;GO:0005102;GO:0005515;GO:0005515;GO:0005515;GO:0005515;GO:0005515;GO:0005576;GO:0005576;GO:0005576;GO:0005576;GO:0005576;GO:0005615;GO:0005615;GO:0005615;GO:0005615;GO:0005615;GO:0005788;GO:0005886;GO:0006629;GO:0006631;GO:0006954;GO:0006954;GO:0006954;GO:0006955;GO:0006956;GO:0006956;GO:0006956;GO:0006956;GO:0006956;GO:0006956;GO:…	K03990	-	O;T	1CWM0;1AZ7Z;0V9VN;0RR6A;0URWM;16FAG;13MNB;KOG1366;09YXX;0DKCZ	complement C3 [Source:HGNC Symbol;Acc:HGNC:1318]	718	P01024;B4DR57;V9HWA9
ENSG00000198804	187995	222623	153367	0.68891	-0.537613	0.0499337	1	MT	5904	7445	+	1542	MT-CO1	GO:0004129;GO:0004129;GO:0004129;GO:0004129;GO:0004129;GO:0005515;GO:0005515;GO:0005515;GO:0005739;GO:0005739;GO:0005739;GO:0005743;GO:0005743;GO:0005743;GO:0005750;GO:0005751;GO:0005751;GO:0005751;GO:0005751;GO:0006119;GO:0006123;GO:0006123;GO:0006979;GO:0007568;GO:0009060;GO:0009060;GO:0009060;GO:0015990;GO:0016020;GO:0016021;GO:0016021;GO:0016021;GO:0020037;GO:0020037;GO:0021549;GO:0022900;GO:…	-	-	C	13HZ5;1AWXX;KOG4769;0RKQB;0VFUZ;1D1QB;0A46J;16J3K;0UTKN;0DSEN	mitochondrially encoded cytochrome c oxidase I [Source:HGNC Symbol;Acc:HGNC:7419]	-	-
ENSG00000161654	848.826	936.737	760.915	0.812304	-0.299909	0.0501053	1	17	44034328	44067619	-	3116	LSM12	GO:0005515;GO:0005515;	K23643	-	S;J	13R7N;16DRD;0VDT7;1CZNB;0A2Y0;1B4MX;0RVQM;0DQJN;0UTTI;KOG4401	LSM12 homolog [Source:HGNC Symbol;Acc:HGNC:26407]	124801	Q3MHD2
ENSG00000007171	16.0552	29.4927	2.61774	0.0887591	-3.49396	0.0503593	1	17	27756766	27800529	-	4399	NOS2	GO:0001666;GO:0001912;GO:0002227;GO:0003958;GO:0004517;GO:0004517;GO:0004517;GO:0004517;GO:0004517;GO:0004517;GO:0005515;GO:0005515;GO:0005516;GO:0005516;GO:0005516;GO:0005634;GO:0005634;GO:0005737;GO:0005737;GO:0005737;GO:0005777;GO:0005782;GO:0005829;GO:0005829;GO:0005829;GO:0005829;GO:0005886;GO:0006527;GO:0006527;GO:0006527;GO:0006625;GO:0006801;GO:0006801;GO:0006809;GO:0006809;GO:0006809;GO:…	K13241	EC:1.14.13.39	C	1AWYU;166E3;09TG9;1CPGY;0V4FA;0UK24;0RXG0;12PXV;KOG1158;0DET5	nitric oxide synthase 2 [Source:HGNC Symbol;Acc:HGNC:7873]	4843	P35228
ENSG00000204611	431.511	482.703	380.318	0.787891	-0.343931	0.0504233	1	19	52113091	52139938	-	4907	ZNF616	GO:0000978;GO:0000981;GO:0003676;GO:0003677;GO:0005634;GO:0005634;GO:0006355;GO:0006355;GO:0006357;GO:0046872;GO:0003676;GO:0006355;GO:0006355;GO:0003676;GO:0006355;GO:0006355;GO:0003676;GO:0006355;GO:0006355;GO:0003676;GO:0006355;GO:0006355;	K09228	-	K	0UUUR;167KW;0V4DW;1AUPV;09TES;0DSW9;KOG1721;12PGP;0S10D;1D25Q	zinc finger protein 616 [Source:HGNC Symbol;Acc:HGNC:28062]	90317	Q08AN1
ENSG00000135406	49.7685	38.306	61.231	1.59847	0.676691	0.0504526	1	12	49293252	49298686	+	3182	PRPH	GO:0005198;GO:0005198;GO:0005198;GO:0005515;GO:0005515;GO:0005737;GO:0005856;GO:0005882;GO:0005882;GO:0005882;GO:0005882;GO:0016020;GO:0030424;GO:0042995;GO:0043204;GO:0045098;GO:0045098;GO:0045104;GO:0045104;GO:0070062;GO:0005515;GO:0005882;GO:0045098;GO:0045098;GO:0045104;GO:0045104;GO:0005515;GO:0005882;GO:0045098;GO:0045098;GO:0045104;GO:0045104;	K07607	-	Z	12NER;09TWW;1CPWV;1AW7J;0UGDM;0V4VZ;0DF7A;0IE39;16CEX;0RPQV	peripherin [Source:HGNC Symbol;Acc:HGNC:9461]	5630	P41219;B3KWQ6
ENSG00000107201	1486.58	1341.32	1631.84	1.21659	0.282844	0.0504952	1	9	32455302	32526208	-	4640	DDX58	GO:0000166;GO:0002230;GO:0002376;GO:0002735;GO:0002735;GO:0003676;GO:0003676;GO:0003690;GO:0003723;GO:0003724;GO:0003725;GO:0003725;GO:0003725;GO:0003725;GO:0003727;GO:0003727;GO:0003727;GO:0004386;GO:0005515;GO:0005515;GO:0005515;GO:0005524;GO:0005524;GO:0005524;GO:0005737;GO:0005737;GO:0005829;GO:0005829;GO:0005856;GO:0005886;GO:0005886;GO:0005923;GO:0008270;GO:0008270;GO:0009597;GO:0009615;GO:…	K12646	EC:3.6.4.13	A;K	1ATHZ;0V4TZ;KOG0354;0DQ4Z;12NQ7;0RSSU;0UTEU;1CZ68;09TUS;165N2	DExD/H-box helicase 58 [Source:HGNC Symbol;Acc:HGNC:19102]	23586	O95786
ENSG00000136783	484.377	428.784	539.97	1.25931	0.332629	0.0505524	1	9	104747683	104760120	+	2588	NIPSNAP3A	GO:0005515;GO:0005634;GO:0005737;GO:0005739;GO:0005829;	-	-	S	1AXWG;12RQ3;0RKFH;0VADI;09ZGF;0DKZ3;KOG2883;1CSJM;16CZY;0UND1	nipsnap homolog 3A [Source:HGNC Symbol;Acc:HGNC:23619]	25934	Q9UFN0
ENSG00000042317	178.708	152.496	204.921	1.34378	0.426294	0.0506458	1	14	88384924	88470350	+	6872	SPATA7	GO:0000226;GO:0001750;GO:0005515;GO:0005654;GO:0005737;GO:0005739;GO:0005829;GO:0005856;GO:0005930;GO:0005930;GO:0007601;GO:0015630;GO:0032391;GO:0036064;GO:0036064;GO:0042995;GO:0045494;GO:0045494;GO:0050896;GO:0120200;GO:0120206;GO:1903546;GO:1903546;GO:1903621;GO:1903621;GO:0000226;GO:0000226;GO:0001750;GO:0005515;GO:0005654;GO:0005737;GO:0005739;GO:0005829;GO:0005856;GO:0005930;GO:0005930;GO:…	K19655	-	S	0IKU4;0RUV5;09ZBU;1680V;13N8C;0DHI7;1CS8E;0VA91;0UJMZ;1AV4Z	spermatogenesis associated 7 [Source:HGNC Symbol;Acc:HGNC:20423]	55812	Q9P0W8;V9HVY9
ENSG00000116991	267.669	232.806	302.531	1.2995	0.377953	0.0506814	1	1	232397965	232630571	-	8552	SIPA1L2	GO:0005096;GO:0005096;GO:0005096;GO:0005515;GO:0005575;GO:0008150;GO:0043547;GO:0051056;GO:0051056;GO:0005096;GO:0005515;GO:0051056;GO:0005096;GO:0005515;GO:0051056;GO:0005096;GO:0005515;GO:0051056;GO:0005096;GO:0005096;GO:0005096;GO:0005515;GO:0005575;GO:0008150;GO:0043547;GO:0051056;GO:0051056;GO:0005096;GO:0005515;GO:0051056;GO:0005096;GO:0005515;GO:0051056;GO:0005096;GO:0005096;GO:0005515;GO:…	K17702	-	T	12P2U;0DGA6;0RPAR;09V0S;16H1C;KOG3686;1CT8Y;0V60F;0UQJV;1B2HY	signal induced proliferation associated 1 like 2 [Source:HGNC Symbol;Acc:HGNC:23800]	57568	Q9P2F8
ENSG00000261832	1.91497	0	3.82995	Inf	Inf	0.0507703	1	16	28456371	28492098	-	4192	AC138894.1	GO:0005765;GO:0016020;GO:0016020;GO:0016021;GO:0005765;GO:0016020;GO:0016020;GO:0016021;GO:0005765;GO:0016020;GO:0016020;GO:0016021;GO:0005654;GO:0016020;GO:0016020;GO:0016020;GO:0016021;GO:0005765;GO:0016020;GO:0016020;GO:0016021;GO:0005765;GO:0016020;GO:0016020;GO:0016021;GO:0016020;GO:0016020;GO:0005765;GO:0016020;GO:0016020;GO:0016021;GO:0005765;GO:0016020;GO:0016020;GO:0016021;GO:0005765;GO:…	-	-	I;U	09U7V;1D11G;0VF3P;KOG3880;0UJUI;0DNVP;12P8F	novel protein	-	-
ENSG00000162738	19.12	32.13	6.10998	0.190164	-2.39468	0.0508503	1	1	160400564	160428670	+	5354	VANGL2	GO:0001725;GO:0001736;GO:0001736;GO:0001736;GO:0001843;GO:0001843;GO:0001942;GO:0001947;GO:0001947;GO:0003149;GO:0003150;GO:0003402;GO:0005515;GO:0005515;GO:0005886;GO:0005886;GO:0005886;GO:0005886;GO:0005911;GO:0005911;GO:0007266;GO:0007275;GO:0007275;GO:0007275;GO:0009952;GO:0015012;GO:0016020;GO:0016021;GO:0016021;GO:0016021;GO:0016323;GO:0016324;GO:0016324;GO:0016328;GO:0016328;GO:0022007;GO:…	K04510	-	T	09W7T;13CDM;1CS77;1AXC9;16AKZ;KOG3814;0V765;0UNAA;0DHGV;0RNV5	VANGL planar cell polarity protein 2 [Source:HGNC Symbol;Acc:HGNC:15511]	57216	Q9ULK5;A8K4L6
ENSG00000154122	192.264	220.871	163.657	0.740961	-0.432531	0.0510505	1	5	14704800	14871778	-	12695	ANKH	GO:0001501;GO:0005315;GO:0005315;GO:0005886;GO:0005886;GO:0005886;GO:0005887;GO:0005887;GO:0005887;GO:0006817;GO:0007626;GO:0015114;GO:0015114;GO:0016020;GO:0016021;GO:0016021;GO:0016021;GO:0016021;GO:0019867;GO:0030500;GO:0030500;GO:0030504;GO:0030504;GO:0030504;GO:0030504;GO:0030505;GO:0035435;GO:0035435;GO:0055085;GO:0006817;GO:0015114;GO:0015114;GO:0016020;GO:0016021;GO:0016021;GO:0016021;GO:…	K22734	-	P	0V5ZS;166FR;0IH1E;0DG9H;1ATIP;09V00;13I7C;0RMTT;1CQYV;0UHZ3	ANKH inorganic pyrophosphate transport regulator [Source:HGNC Symbol;Acc:HGNC:15492]	56172	Q9HCJ1
ENSG00000135392	264.372	301.415	227.329	0.754206	-0.40697	0.0511318	1	12	55820960	55830824	-	4190	DNAJC14	GO:0016020;GO:0016021;GO:0005783;GO:0005789;GO:0015031;GO:0016020;GO:0016021;GO:0016020;GO:0016021;GO:0016020;GO:0016021;GO:0005783;GO:0005789;GO:0015031;GO:0016020;GO:0016021;	K09534	-	-	-	DnaJ heat shock protein family (Hsp40) member C14 [Source:HGNC Symbol;Acc:HGNC:24581]	85406	Q6Y2X3;A0A024RB64
ENSG00000255150	21.7695	13.7974	29.7416	2.1556	1.10809	0.0512597	1	12	104303739	104305205	+	1467	EID3	GO:0000781;GO:0005515;GO:0005634;GO:0005634;GO:0005634;GO:0005634;GO:0005654;GO:0005654;GO:0005694;GO:0005730;GO:0005737;GO:0006281;GO:0006281;GO:0006281;GO:0006281;GO:0006310;GO:0006974;GO:0030915;GO:0030915;GO:0030915;GO:0030915;GO:2001022;	K22826	-	S;K;B;U	12RZE;0DFYA;16BH1;0V7IR;KOG2866;1CSK6;0UUIM;09WK5;1B5A0	EP300 interacting inhibitor of differentiation 3 [Source:HGNC Symbol;Acc:HGNC:32961]	493861	Q8N140;A0A140VJI9
ENSG00000149968	26.0593	18	34.1186	1.89548	0.92256	0.0514904	1	11	102835801	102843609	-	1854	MMP3	GO:0004175;GO:0004222;GO:0004222;GO:0004222;GO:0004222;GO:0004222;GO:0004252;GO:0005515;GO:0005515;GO:0005576;GO:0005576;GO:0005615;GO:0006508;GO:0006508;GO:0006508;GO:0006508;GO:0006508;GO:0008233;GO:0008237;GO:0008237;GO:0008237;GO:0008270;GO:0008270;GO:0010727;GO:0016787;GO:0019221;GO:0022617;GO:0030198;GO:0030574;GO:0030574;GO:0030574;GO:0031012;GO:0031012;GO:0031334;GO:0046872;GO:0071492;GO:…	K01394	EC:3.4.24.17	O;W	0DGSQ;KOG1565;0V6HA;0RR96;09U0I;16KRA;13GUN;1CRGU;0UI0N;1ATK7	matrix metallopeptidase 3 [Source:HGNC Symbol;Acc:HGNC:7173]	4314	P08254
ENSG00000152804	83.642	68.2182	99.0659	1.45219	0.538231	0.0515569	1	10	92689955	92695647	+	2522	HHEX	GO:0000122;GO:0000122;GO:0000790;GO:0000976;GO:0000977;GO:0000978;GO:0000981;GO:0000981;GO:0001227;GO:0001227;GO:0003677;GO:0003677;GO:0003677;GO:0003713;GO:0005515;GO:0005515;GO:0005515;GO:0005634;GO:0005634;GO:0005634;GO:0005634;GO:0005737;GO:0006355;GO:0006355;GO:0006406;GO:0007275;GO:0008134;GO:0008190;GO:0008301;GO:0009611;GO:0009952;GO:0010621;GO:0010944;GO:0016055;GO:0016525;GO:0016973;GO:…	K08024	-	K	0RX4W;16A17;1B00D;0VB07;0DMPK;1CWJ8;0A040;13W9A;0UQ8R;KOG0483	hematopoietically expressed homeobox [Source:HGNC Symbol;Acc:HGNC:4901]	3087	Q03014
ENSG00000253305	29.0535	20.3517	37.7552	1.85514	0.891525	0.0516621	1	5	141408021	141512979	+	6782	PCDHGB6	GO:0005509;GO:0005509;GO:0005886;GO:0005886;GO:0005886;GO:0005887;GO:0007155;GO:0007155;GO:0007155;GO:0007155;GO:0007156;GO:0007156;GO:0016020;GO:0016020;GO:0016020;GO:0016021;GO:0005509;GO:0005509;GO:0005886;GO:0005886;GO:0005886;GO:0005887;GO:0007155;GO:0007155;GO:0007155;GO:0007155;GO:0007156;GO:0007156;GO:0016020;GO:0016020;GO:0016020;GO:0016020;GO:0016021;	K16496	-	Z;W;U	0V7YJ;0DEQG;1B0RA;12Q85;0URE3;KOG3594;16J3A;09W6T;1CPAT	protocadherin gamma subfamily B, 6 [Source:HGNC Symbol;Acc:HGNC:8713]	56100	Q9Y5F9
ENSG00000136367	41.6275	51.7157	31.5393	0.60986	-0.713451	0.0516965	1	14	23520857	23556192	-	10242	ZFHX2	GO:0000122;GO:0000790;GO:0000976;GO:0000978;GO:0000981;GO:0000981;GO:0003676;GO:0003676;GO:0003677;GO:0003677;GO:0003677;GO:0005515;GO:0005634;GO:0005634;GO:0005634;GO:0006355;GO:0006355;GO:0006357;GO:0007420;GO:0008270;GO:0008270;GO:0030534;GO:0043565;GO:0045664;GO:0045893;GO:0046872;GO:0051930;GO:0051930;GO:0003676;GO:0005515;GO:0003676;	K09379	-	O;K	13DYZ;KOG1146;0E8NJ;16NWQ;0V3CP;1DFK4;0B51T;0WHMJ;0S2U3;1BB60	zinc finger homeobox 2 [Source:HGNC Symbol;Acc:HGNC:20152]	85446	Q9C0A1;B7ZM83;B9EK48;A0A2P1H683
ENSG00000033122	45.3401	34.3955	56.2847	1.6364	0.710524	0.0519238	1	1	69567922	70151945	+	30043	LRRC7	GO:0005515;GO:0005515;GO:0005654;GO:0005813;GO:0005829;GO:0005886;GO:0005515;GO:0005515;	K24055	-	-	-	leucine rich repeat containing 7 [Source:HGNC Symbol;Acc:HGNC:18531]	57554	A0A075B6E9
ENSG00000276043	1122.22	1235.18	1009.27	0.817098	-0.291419	0.0521186	1	19	4903080	4962154	+	5145	UHRF1	GO:0000122;GO:0000790;GO:0000790;GO:0000791;GO:0000792;GO:0000987;GO:0003677;GO:0004842;GO:0005515;GO:0005515;GO:0005515;GO:0005515;GO:0005634;GO:0005634;GO:0005654;GO:0005657;GO:0005720;GO:0006281;GO:0006325;GO:0006511;GO:0006974;GO:0007049;GO:0008270;GO:0008327;GO:0008327;GO:0010216;GO:0010216;GO:0010390;GO:0010390;GO:0016363;GO:0016567;GO:0016567;GO:0016574;GO:0016740;GO:0031493;GO:0032270;GO:…	K10638	EC:2.3.2.27	-	-	ubiquitin like with PHD and ring finger domains 1 [Source:HGNC Symbol;Acc:HGNC:12556]	29128	Q96T88
ENSG00000276231	1.91678	3.83356	0	0	-Inf	0.052129	1	17	8802722	8867677	-	3565	PIK3R6	GO:0001525;GO:0005515;GO:0005737;GO:0005829;GO:0005886;GO:0005942;GO:0005944;GO:0005944;GO:0005944;GO:0005944;GO:0006661;GO:0007186;GO:0007186;GO:0007186;GO:0016020;GO:0016020;GO:0030168;GO:0042269;GO:0043406;GO:0043406;GO:0043406;GO:0043551;GO:0045582;GO:0045766;GO:0046854;GO:0046934;GO:0046934;GO:0046935;GO:0046935;GO:0046935;GO:0046935;GO:0046935;GO:0005944;GO:0043551;GO:0046935;GO:0005944;GO:…	K21290	-	-	-	phosphoinositide-3-kinase regulatory subunit 6 [Source:HGNC Symbol;Acc:HGNC:27101]	146850	Q5UE93;B3KRK9
ENSG00000147536	120.385	140.05	100.719	0.719162	-0.475611	0.0522973	1	8	41529218	41545030	+	5447	GINS4	GO:0005634;GO:0006260;GO:0006261;GO:0000727;GO:0000811;GO:0005515;GO:0005634;GO:0005654;GO:0005737;GO:0006260;GO:0006261;GO:0006261;GO:0006271;GO:0031298;GO:0032508;GO:0043138;GO:0071162;GO:0000727;GO:0000811;GO:0005515;GO:0005634;GO:0005654;GO:0005737;GO:0006260;GO:0006261;GO:0006261;GO:0006271;GO:0031298;GO:0032508;GO:0043138;GO:0071162;GO:0005634;GO:0006260;GO:0006261;GO:0006261;GO:0000727;GO:…	K10735	-	L	0DJVR;1CUP1;0UT6X;0RUWP;16FZZ;KOG3176;09YFI;12NRS;1B3I9;0V9DC	GINS complex subunit 4 [Source:HGNC Symbol;Acc:HGNC:28226]	84296	Q9BRT9
ENSG00000131759	255.186	288.193	222.18	0.770941	-0.375307	0.0533976	1	17	40309180	40357643	+	4743	RARA	GO:0000122;GO:0000790;GO:0000790;GO:0000790;GO:0000977;GO:0000977;GO:0000978;GO:0000978;GO:0000981;GO:0001972;GO:0003677;GO:0003677;GO:0003677;GO:0003682;GO:0003700;GO:0003700;GO:0003700;GO:0003707;GO:0004879;GO:0004879;GO:0004879;GO:0004879;GO:0004879;GO:0005102;GO:0005515;GO:0005515;GO:0005515;GO:0005634;GO:0005634;GO:0005634;GO:0005654;GO:0005654;GO:0005737;GO:0005829;GO:0006355;GO:0006355;GO:…	K08527	-	K	0A2S1;0VCMW;1CUZC;16636;13J5G;1AT6T;0S07F;0DK5J;KOG3575;0UIJW	retinoic acid receptor alpha [Source:HGNC Symbol;Acc:HGNC:9864]	5914	P10276;Q6I9R7
ENSG00000169592	579.247	640.821	517.673	0.807828	-0.30788	0.0534411	1	16	29995715	30005793	+	5655	INO80E	GO:0005634;GO:0005634;GO:0005654;GO:0005730;GO:0006338;GO:0006338;GO:0031011;GO:0031011;GO:0005515;GO:0005634;GO:0005634;GO:0005634;GO:0005654;GO:0005654;GO:0005730;GO:0006281;GO:0006310;GO:0006338;GO:0006338;GO:0006974;GO:0016579;GO:0031011;GO:0031011;GO:0031011;GO:0031011;GO:0005515;GO:0005634;GO:0005634;GO:0005634;GO:0005654;GO:0005654;GO:0005730;GO:0006281;GO:0006310;GO:0006338;GO:0006338;GO:…	K11669	-	S;K;B	16ET2;0RZ9S;0VAV1;138HU;1B0GI;0DMHM;1CWCX;0IIN3;0UQQ9;09ZYA	INO80 complex subunit E [Source:HGNC Symbol;Acc:HGNC:26905]	283899	Q8NBZ0
ENSG00000171793	1149.95	1263.04	1036.85	0.820914	-0.284697	0.0536174	1	1	40979688	41012565	+	11164	CTPS1	GO:0000166;GO:0002376;GO:0003883;GO:0003883;GO:0003883;GO:0003883;GO:0003883;GO:0005515;GO:0005524;GO:0005737;GO:0005737;GO:0005829;GO:0005829;GO:0006139;GO:0006221;GO:0006221;GO:0006221;GO:0006241;GO:0006241;GO:0006241;GO:0006241;GO:0006541;GO:0015949;GO:0016020;GO:0016874;GO:0019856;GO:0042098;GO:0042100;GO:0042493;GO:0042802;GO:0042802;GO:0044210;GO:0097268;GO:0097268;GO:0000166;GO:0003883;GO:…	K01937	EC:6.3.4.2	F	0DGB4;1CR0J;KOG2387;0V8AV;12RU0;1B033;0UTUN;16DQ4;09XCT;0RQNV	CTP synthase 1 [Source:HGNC Symbol;Acc:HGNC:2519]	1503	P17812
ENSG00000213977	4.98111	8.33537	1.62684	0.195174	-2.35717	0.0536286	1	17	3662895	3668679	-	1381	TAX1BP3	GO:0001650;GO:0005515;GO:0005515;GO:0005515;GO:0005515;GO:0005634;GO:0005634;GO:0005737;GO:0005737;GO:0005829;GO:0005886;GO:0007266;GO:0007266;GO:0008013;GO:0008022;GO:0008285;GO:0015629;GO:0016020;GO:0016055;GO:0030178;GO:0030178;GO:0043231;GO:0070062;GO:0090630;GO:0090630;GO:2000009;GO:2000009;GO:0005515;	K24067	-	M	0RYR0;1B5G4;16HEG;0UUY0;KOG3553;0DUIM;0A6NK;0VIMV;13R8S;1D2ZW	Tax1 binding protein 3 [Source:HGNC Symbol;Acc:HGNC:30684]	30851	O14907
ENSG00000215262	22.6057	15.4357	29.7756	1.929	0.947856	0.0537968	1	8	36784324	36936125	+	3966	KCNU1	GO:0005216;GO:0005216;GO:0006811;GO:0006811;GO:0006811;GO:0016020;GO:0016020;GO:0016020;GO:0016021;GO:0034220;GO:0055085;GO:0055085;GO:0005216;GO:0005216;GO:0005244;GO:0005267;GO:0005886;GO:0005886;GO:0006811;GO:0006811;GO:0006811;GO:0006813;GO:0006813;GO:0006813;GO:0016020;GO:0016020;GO:0016020;GO:0016021;GO:0022414;GO:0034765;GO:0035036;GO:0055085;GO:0055085;GO:0071805;GO:0005216;GO:0005267;GO:…	K05274	-	P	KOG1420;0US59;12SEI;0RQ4Y;0DNTS;0VAV5;16D9C;1CXR3;09ZYD;1AXQ9	potassium calcium-activated channel subfamily U member 1 [Source:HGNC Symbol;Acc:HGNC:18867]	157855	A8MYU2
ENSG00000229637	22.2685	14.6813	29.8557	2.03358	1.02402	0.0538226	1	17	48723185	48724758	+	640	PRAC2	GO:0005634;GO:0016020;GO:0016021;	-	-	-	-	PRAC2 small nuclear protein [Source:HGNC Symbol;Acc:HGNC:30143]	360205	D3DTV9
ENSG00000112033	1027.62	1130.3	924.943	0.818313	-0.289275	0.053884	1	6	35342558	35428191	+	4457	PPARD	GO:0000122;GO:0000122;GO:0000790;GO:0000790;GO:0000978;GO:0000981;GO:0001103;GO:0001223;GO:0001227;GO:0001227;GO:0003677;GO:0003677;GO:0003677;GO:0003700;GO:0003700;GO:0003700;GO:0003707;GO:0003707;GO:0004879;GO:0004879;GO:0004879;GO:0004879;GO:0005515;GO:0005634;GO:0005634;GO:0005634;GO:0005654;GO:0006006;GO:0006091;GO:0006355;GO:0006355;GO:0006357;GO:0006367;GO:0006629;GO:0006629;GO:0006631;GO:…	K04504	-	K	0RYB3;0A23N;1B24F;0VCZ3;0DPRR;1CPXP;0URS3;12RCV;16EVA;KOG3575	peroxisome proliferator activated receptor delta [Source:HGNC Symbol;Acc:HGNC:9235]	5467	Q03181;A0A024RCW6
ENSG00000154721	10.6507	15.6564	5.64488	0.360547	-1.47174	0.0541722	1	21	25639258	25717562	+	5947	JAM2	GO:0005178;GO:0005515;GO:0005515;GO:0005515;GO:0005886;GO:0005886;GO:0005887;GO:0005923;GO:0007286;GO:0007520;GO:0009986;GO:0016020;GO:0016021;GO:0030054;GO:0030198;GO:0031642;GO:0035633;GO:0036477;GO:0044291;GO:0045123;GO:0050900;GO:0050901;GO:0070160;GO:0071593;GO:0097241;GO:0098609;GO:0098636;GO:2000403;GO:0005178;GO:0005515;GO:0005515;GO:0005515;GO:0005886;GO:0005886;GO:0005887;GO:0005923;GO:…	K06735	-	T	0V5DI;1B526;1CQDI;12NPU;0RWJD;0DFPY;0UQXY;0IDXS;09UE4;16CV2	junctional adhesion molecule 2 [Source:HGNC Symbol;Acc:HGNC:14686]	58494	P57087
ENSG00000126003	659.368	728.736	590	0.809621	-0.304681	0.0543732	1	20	32192504	32207743	-	5656	PLAGL2	GO:0000981;GO:0001228;GO:0003676;GO:0003677;GO:0003700;GO:0005515;GO:0005634;GO:0005634;GO:0005634;GO:0006351;GO:0006351;GO:0006357;GO:0006629;GO:0009791;GO:0034378;GO:0043565;GO:0043565;GO:0045944;GO:0046872;GO:2001244;	K19486	-	K	0V4UC;09TV4;13M37;0RP80;KOG1721;0UI01;1AUWF;0DGA0;16AE7;1CQZE	PLAG1 like zinc finger 2 [Source:HGNC Symbol;Acc:HGNC:9047]	5326	Q9UPG8
ENSG00000142798	1447.35	1780.33	1114.37	0.625934	-0.675917	0.0543761	1	1	21822244	21937310	-	18118	HSPG2	GO:0001523;GO:0001525;GO:0001540;GO:0005509;GO:0005509;GO:0005515;GO:0005515;GO:0005515;GO:0005576;GO:0005576;GO:0005576;GO:0005604;GO:0005604;GO:0005604;GO:0005604;GO:0005615;GO:0005615;GO:0005796;GO:0005886;GO:0005925;GO:0006024;GO:0006027;GO:0006629;GO:0006898;GO:0006954;GO:0007420;GO:0008022;GO:0009887;GO:0009888;GO:0016525;GO:0030021;GO:0030154;GO:0030198;GO:0043202;GO:0044267;GO:0046872;GO:…	K06255	-	W;T	0V44A;12UAG;0RMI1;1CP6C;1AWW0;KOG3509;09T5K;0DEGQ;0UFEJ;167PG	heparan sulfate proteoglycan 2 [Source:HGNC Symbol;Acc:HGNC:5273]	3339	P98160
ENSG00000155974	42.2358	52.9378	31.5338	0.595677	-0.747398	0.0544377	1	12	66347431	67069162	-	6570	GRIP1	GO:0005515;GO:0005515;GO:0005515;GO:0005737;GO:0005783;GO:0005789;GO:0005829;GO:0005886;GO:0005886;GO:0005886;GO:0008013;GO:0008022;GO:0012505;GO:0014069;GO:0016020;GO:0016358;GO:0016358;GO:0030054;GO:0030159;GO:0030159;GO:0030159;GO:0030425;GO:0031410;GO:0035259;GO:0035259;GO:0035556;GO:0042995;GO:0043005;GO:0043204;GO:0045202;GO:0045211;GO:0098887;GO:0150012;GO:0005515;GO:0005515;GO:0005515;GO:…	K20251	-	O;W;T	1DG7W;0E9CI;16P4D;KOG3528;13FU0;0B66T;0V3S7;0S300;0WIWH;1BBFG	glutamate receptor interacting protein 1 [Source:HGNC Symbol;Acc:HGNC:18708]	23426	Q9Y3R0
ENSG00000153391	203.433	175.317	231.549	1.32075	0.401354	0.0547037	1	18	35452230	35497979	-	5073	INO80C	GO:0003674;GO:0005515;GO:0005634;GO:0005654;GO:0006281;GO:0006310;GO:0006338;GO:0006338;GO:0006338;GO:0006974;GO:0008150;GO:0016579;GO:0031011;GO:0031011;GO:0031011;GO:0031011;GO:0071339;GO:0003674;GO:0005515;GO:0005634;GO:0005654;GO:0006281;GO:0006310;GO:0006338;GO:0006338;GO:0006338;GO:0006974;GO:0008150;GO:0016579;GO:0031011;GO:0031011;GO:0031011;GO:0031011;GO:0071339;GO:0005634;GO:0006338;GO:…	K11667	-	S;K;U	13NGA;0VF10;0DNMP;KOG4137;0A2CR;1B2JA;0RYDY;165F0;1CY1P;0UP42	INO80 complex subunit C [Source:HGNC Symbol;Acc:HGNC:26994]	125476	Q6PI98
ENSG00000119946	108.546	127.1	89.9914	0.708034	-0.49811	0.0548824	1	10	99329356	99394330	+	6156	CNNM1	GO:0005515;GO:0005886;GO:0005886;GO:0005886;GO:0006811;GO:0016020;GO:0016021;GO:0022857;GO:0030425;GO:0043025;GO:0043231;GO:0055085;	K16302	-	P	165IR;1CU92;1B4NR;KOG2118;0DJGJ;09Y3N;0RW0H;13KHV;0V910;0UP8S	cyclin and CBS domain divalent metal cation transport mediator 1 [Source:HGNC Symbol;Acc:HGNC:102]	26507	Q9NRU3
ENSG00000103145	314.254	351.513	276.996	0.788011	-0.343713	0.0553475	1	16	3022625	3024286	-	1428	HCFC1R1	GO:0005634;GO:0005654;GO:0005737;GO:0005634;GO:0005654;GO:0005737;GO:0005634;GO:0005654;GO:0005737;GO:0005654;	-	-	K	0DU4G;0UVBP;0RYTA;0A81Y;13TWP;1D41Z;0VIW8;16HP6;0IZTH;1B5JP	host cell factor C1 regulator 1 [Source:HGNC Symbol;Acc:HGNC:21198]	54985	Q9NWW0
ENSG00000179008	153.22	123.957	182.483	1.47215	0.557925	0.0555128	1	14	60396469	60515543	-	3431	C14orf39	GO:0000801;GO:0000801;GO:0000801;GO:0003674;GO:0005515;GO:0005575;GO:0005694;GO:0006310;GO:0007129;GO:0007129;GO:0007129;GO:0007275;GO:0007283;GO:0007283;GO:0007283;GO:0010705;GO:0010705;GO:0010705;GO:0048477;GO:0048477;GO:0048477;GO:0051090;GO:0051321;	-	-	S;K	0VA0C;1AZ4A;0IJEE;1CZ69;0RUI9;13N78;0UPH5;16FRK;0DQ52;0A2HE	chromosome 14 open reading frame 39 [Source:HGNC Symbol;Acc:HGNC:19849]	317761	Q8N1H7
ENSG00000221944	336.189	297.105	375.273	1.2631	0.336969	0.0555258	1	2	232543883	232550557	-	6675	TIGD1	GO:0003676;GO:0003676;GO:0003677;GO:0003677;GO:0003677;GO:0003677;GO:0005515;GO:0005634;GO:0005634;	-	-	D;B	KOG3105;1CPB2;0VE8H;0DEM7;1ARGA;0A3DK;164CY;12TEH;0RPDD;0UFKJ	tigger transposable element derived 1 [Source:HGNC Symbol;Acc:HGNC:14523]	200765	Q96MW7
ENSG00000135454	162.366	185.939	138.793	0.746443	-0.421897	0.0556545	1	12	57623409	57633239	-	7888	B4GALNT1	GO:0000139;GO:0000139;GO:0000139;GO:0001574;GO:0001574;GO:0001574;GO:0001574;GO:0003947;GO:0003947;GO:0003947;GO:0003947;GO:0005794;GO:0005794;GO:0005886;GO:0005975;GO:0006629;GO:0006665;GO:0006687;GO:0006687;GO:0006687;GO:0006687;GO:0006688;GO:0007283;GO:0008376;GO:0008376;GO:0016020;GO:0016020;GO:0016021;GO:0016740;GO:0016757;GO:0016758;GO:0016758;GO:0019915;GO:0030173;GO:0030173;GO:0030259;GO:…	K00725	EC:2.4.1.92	O;G	1CT51;0UQG4;09WSZ;12QA5;0DHWI;1AV17;0RR3P;0V81Y;0IF61;16ECZ	beta-1,4-N-acetyl-galactosaminyltransferase 1 [Source:HGNC Symbol;Acc:HGNC:4117]	2583	Q00973;B4DSP5
ENSG00000136003	2474.01	2247.5	2700.53	1.20157	0.264921	0.0559484	1	12	108562582	108569368	+	4423	ISCU	GO:0005506;GO:0005506;GO:0005506;GO:0005515;GO:0005515;GO:0005515;GO:0005634;GO:0005634;GO:0005737;GO:0005737;GO:0005737;GO:0005739;GO:0005739;GO:0005759;GO:0005759;GO:0005829;GO:0005829;GO:0006879;GO:0008198;GO:0016226;GO:0016226;GO:0016226;GO:0044281;GO:0046872;GO:0051536;GO:0051536;GO:0051537;GO:0051539;GO:0060090;GO:1902958;GO:1904234;GO:1904439;GO:0005506;GO:0005506;GO:0005506;GO:0016226;GO:…	K22068	-	C	0UGF2;0VBDB;0DF84;0A0H8;1AS7S;1CPXQ;13RD6;KOG3361;16542;0RM58	iron-sulfur cluster assembly enzyme [Source:HGNC Symbol;Acc:HGNC:29882]	23479	Q9H1K1;B3KQ30
ENSG00000198832	717.046	634.011	800.082	1.26194	0.33564	0.056421	1	22	31104772	31120069	-	3187	SELENOM	GO:0005515;GO:0005737;GO:0005783;GO:0005783;GO:0005788;GO:0005794;GO:0005794;GO:0010269;GO:0016491;GO:0035264;GO:0035934;GO:0042445;GO:0048471;GO:0055114;GO:0060612;GO:0005515;GO:0005737;GO:0005783;GO:0005788;GO:0005794;GO:0016491;GO:0048471;GO:0055114;	-	-	S	0VIY6;0DUPC;16JUX;1D42U;0UVQX;0IZY6;0A840;0RZ7B;13TZC;1B6I8	selenoprotein M [Source:HGNC Symbol;Acc:HGNC:30397]	140606	Q8WWX9
ENSG00000174720	315.803	278.245	353.361	1.26996	0.344786	0.0566093	1	4	112637107	112657592	+	3996	LARP7	GO:0003723;GO:0000122;GO:0000494;GO:0003676;GO:0003676;GO:0003723;GO:0003723;GO:0003723;GO:0005515;GO:0005515;GO:0005634;GO:0005634;GO:0005634;GO:0005654;GO:0005654;GO:0005829;GO:0006396;GO:0006396;GO:0006397;GO:0007283;GO:0008380;GO:0017070;GO:0030154;GO:0032897;GO:0034244;GO:0048024;GO:0097322;GO:0097322;GO:0120259;GO:1904871;GO:1905382;GO:1990438;GO:1990904;GO:1990904;GO:1990904;GO:0000122;GO:…	K15191	-	A	0B4U7;16NUG;13DNF;0V39Q;0S2S4;0WHCX;0IQXQ;1BB3J;0E8HJ;1DFFP	La ribonucleoprotein 7, transcriptional regulator [Source:HGNC Symbol;Acc:HGNC:24912]	51574	Q4G0J3
ENSG00000148513	121.702	93.3937	150.01	1.60622	0.683665	0.0567354	1	10	37125725	37384111	+	5078	ANKRD30A	GO:0005515;GO:0005515;GO:0005515;GO:0005515;	-	-	Z;K;E	0AF5K;KOG0504;0DX3A;16J49;1B79V;0UX5J;0VI4U;0S07J;1D68X;13N7V	ankyrin repeat domain 30A [Source:HGNC Symbol;Acc:HGNC:17234]	91074	Q9BXX3;R4GNA2
ENSG00000143353	439.573	390.28	488.867	1.25261	0.324935	0.0567628	1	1	219173869	219212865	+	2941	LYPLAL1	GO:0002084;GO:0004622;GO:0005515;GO:0005737;GO:0005737;GO:0005829;GO:0005829;GO:0008150;GO:0008474;GO:0016787;GO:0016787;GO:0016787;GO:0052689;GO:0002084;GO:0004622;GO:0005515;GO:0005737;GO:0005737;GO:0005829;GO:0005829;GO:0008150;GO:0008474;GO:0016787;GO:0016787;GO:0016787;GO:0052689;	K06999	-	I	0VEP3;0UU6N;168FY;1D0KI;0DREJ;0RQM5;13HXF;KOG2112;0A3UP;1AVKW	lysophospholipase like 1 [Source:HGNC Symbol;Acc:HGNC:20440]	127018	Q5VWZ2
ENSG00000137968	18.0613	24.3902	11.7324	0.481029	-1.05581	0.0571468	1	1	75202131	75611116	-	6299	SLC44A5	GO:0005515;GO:0005886;GO:0006656;GO:0016020;GO:0016020;GO:0016021;GO:0022857;GO:0055085;GO:0055085;GO:0005515;GO:0005886;GO:0006656;GO:0016020;GO:0016020;GO:0016021;GO:0022857;GO:0055085;GO:0055085;	K15377	-	I;P	09TWG;16B61;1CPWG;0UGD7;1B58Q;KOG1362;0DF6Y;0V4VM;12T8W;0RUHA	solute carrier family 44 member 5 [Source:HGNC Symbol;Acc:HGNC:28524]	204962	Q8NCS7
ENSG00000164659	505.907	446.79	565.024	1.26463	0.338716	0.0571756	1	7	86876906	87059654	-	8070	ELAPOR2	GO:0005886;GO:0016020;GO:0016021;GO:0030513;GO:0030513;GO:0045684;GO:0051961;GO:0070700;GO:0005886;GO:0016020;GO:0016021;GO:0005886;GO:0016020;GO:0016021;GO:0030513;GO:0045684;GO:0051961;GO:0070700;GO:0005886;GO:0016020;GO:0016021;	-	-	T	1DFIZ;0S2TE;0B4ZR;0WHJC;0E8M7;0IR7A;13DX0;1BB52;16NVV;0V3BR	endosome-lysosome associated apoptosis and autophagy regulator family member 2 [Source:HGNC Symbol;Acc:HGNC:21945]	222223	A8MWY0
ENSG00000175793	1666.27	1844.16	1488.38	0.807076	-0.309224	0.0572597	1	1	26863149	26864456	+	1308	SFN	GO:0000079;GO:0001836;GO:0003334;GO:0005515;GO:0005515;GO:0005515;GO:0005576;GO:0005615;GO:0005634;GO:0005634;GO:0005737;GO:0005737;GO:0005739;GO:0005829;GO:0005829;GO:0006469;GO:0006977;GO:0007165;GO:0008426;GO:0008630;GO:0010482;GO:0010482;GO:0010839;GO:0019901;GO:0030216;GO:0030307;GO:0031424;GO:0042802;GO:0043154;GO:0043588;GO:0045296;GO:0045606;GO:0045606;GO:0046827;GO:0051219;GO:0051726;GO:…	K06644	-	O	0UNW5;1CUTR;KOG0841;1AYDP;16B6A;09YJE;0DJZU;13HCJ;0RN0U;0V9H4	stratifin [Source:HGNC Symbol;Acc:HGNC:10773]	2810	P31947
ENSG00000180287	4.18288	7.64637	0.719379	0.094081	-3.40995	0.0572761	1	1	242082986	242524697	-	9546	PLD5	GO:0003824;GO:0003824;GO:0016020;GO:0016021;GO:0016020;GO:0016021;GO:0003824;GO:0003824;GO:0016020;GO:0016021;GO:0003824;GO:0003824;GO:0016020;GO:0016021;GO:0016020;GO:0016021;GO:0016020;GO:0016021;	K16861	-	I	12TU7;1CRNM;0DGYD;09VPT;0V6NV;1AYV1;16BNB;KOG3603;0UP9H;0RS0B	phospholipase D family member 5 [Source:HGNC Symbol;Acc:HGNC:26879]	200150	Q8N7P1
ENSG00000181029	40.2981	50.378	30.2182	0.599829	-0.737376	0.0575226	1	19	7680833	7687703	+	5679	TRAPPC5	GO:0000139;GO:0005515;GO:0005783;GO:0005794;GO:0005829;GO:0006888;GO:0016192;GO:0030008;GO:0030008;GO:0030008;GO:0030008;GO:0030008;GO:0048193;GO:0048193;GO:0048208;GO:1990070;GO:1990071;GO:1990072;GO:0000139;GO:0005515;GO:0005783;GO:0005794;GO:0005829;GO:0006888;GO:0016192;GO:0030008;GO:0030008;GO:0030008;GO:0030008;GO:0048193;GO:0048193;GO:0048208;GO:1990070;GO:1990071;GO:1990072;GO:0000139;GO:…	K20280	-	U	0V4YQ;1CW7E;0UQHQ;09TZV;0RN71;12NG8;0DMC7;1AWCS;KOG3315;1689C	trafficking protein particle complex 5 [Source:HGNC Symbol;Acc:HGNC:23067]	126003	Q8IUR0
ENSG00000060982	18.1053	32.5635	3.64711	0.112	-3.15843	0.0579693	1	12	24810024	24949101	-	11415	BCAT1	GO:0000082;GO:0003824;GO:0003824;GO:0004084;GO:0004084;GO:0004084;GO:0004084;GO:0004084;GO:0005737;GO:0005739;GO:0005829;GO:0008483;GO:0008652;GO:0009081;GO:0009081;GO:0009082;GO:0009082;GO:0009083;GO:0009098;GO:0009099;GO:0016740;GO:0052654;GO:0052655;GO:0052656;GO:0000082;GO:0003824;GO:0003824;GO:0004084;GO:0004084;GO:0004084;GO:0004084;GO:0004084;GO:0005515;GO:0005737;GO:0005739;GO:0005829;GO:…	K00826	EC:2.6.1.42	E	09U0U;0DFAJ;0V4ZK;1CQ0B;12NGR;1ASHQ;KOG0975;0UGIW;16E07;0RM5N	branched chain amino acid transaminase 1 [Source:HGNC Symbol;Acc:HGNC:976]	586	P54687;A0A024RAV0
ENSG00000164951	2011.81	1830.15	2193.47	1.19852	0.261259	0.0580402	1	8	93857807	93926068	+	5604	PDP1	GO:0004722;GO:0004722;GO:0006470;GO:0006470;GO:0003824;GO:0004721;GO:0004722;GO:0004722;GO:0004722;GO:0004722;GO:0004724;GO:0004741;GO:0004741;GO:0005515;GO:0005739;GO:0005739;GO:0005759;GO:0005759;GO:0006470;GO:0006470;GO:0010510;GO:0016787;GO:0016791;GO:0035970;GO:0043169;GO:0043169;GO:0046872;GO:1904184;GO:0003824;GO:0004721;GO:0004722;GO:0004722;GO:0004722;GO:0004722;GO:0004724;GO:0004741;GO:…	K01102	EC:3.1.3.43	T;C	13A7V;0UU66;1CWAY;0RUP9;1690E;KOG0700;09YR5;1AW6T;0VATK;0DMFM	pyruvate dehyrogenase phosphatase catalytic subunit 1 [Source:HGNC Symbol;Acc:HGNC:9279]	54704	Q9P0J1;A0A024R9C0
ENSG00000163618	2.53991	0.319914	4.7599	14.8787	3.89517	0.0582158	1	3	62398346	62875416	-	14665	CADPS	GO:0006887;GO:0015031;GO:0016079;GO:0016079;GO:0031410;GO:0045202;GO:0046872;GO:0098793;GO:1990504;GO:1990504;GO:0005515;GO:0005829;GO:0006887;GO:0006887;GO:0006887;GO:0008289;GO:0015031;GO:0016020;GO:0016079;GO:0016079;GO:0019901;GO:0030054;GO:0031410;GO:0045202;GO:0045921;GO:0046872;GO:0098793;GO:0098978;GO:0099012;GO:1990504;GO:1990504;GO:0006887;GO:0016079;GO:0016079;GO:0045202;GO:0098793;GO:…	K19933	-	T;U	0DK44;16BD3;1CUXW;0RW2P;0V6MU;12PDY;09VNY;0USAQ;KOG3543;1AYJ8	calcium dependent secretion activator [Source:HGNC Symbol;Acc:HGNC:1426]	8618	Q9ULU8
ENSG00000138496	3408.55	3102.05	3715.05	1.19761	0.260157	0.0582226	1	3	122527924	122564577	-	8938	PARP9	GO:0000122;GO:0002230;GO:0002376;GO:0003714;GO:0003714;GO:0003950;GO:0003950;GO:0003950;GO:0004857;GO:0005515;GO:0005634;GO:0005634;GO:0005654;GO:0005737;GO:0005737;GO:0005739;GO:0005829;GO:0005829;GO:0005829;GO:0006281;GO:0006302;GO:0006471;GO:0006974;GO:0010608;GO:0010629;GO:0010629;GO:0016020;GO:0016477;GO:0016740;GO:0019899;GO:0032991;GO:0034356;GO:0035563;GO:0042393;GO:0042531;GO:0043086;GO:…	K15260	EC:2.4.2.30	K;L;B	0VB7Q;KOG2633;1CWU7;16A6Q;0DMYD;0UR6C;0A0BJ;1B1IR;13JCG;0RWXA	poly(ADP-ribose) polymerase family member 9 [Source:HGNC Symbol;Acc:HGNC:24118]	83666	Q8IXQ6
ENSG00000114698	234.962	204.321	265.602	1.29992	0.378427	0.058563	1	3	146192335	146251179	-	4231	PLSCR4	GO:0005509;GO:0005515;GO:0005515;GO:0005886;GO:0005886;GO:0016020;GO:0016021;GO:0017121;GO:0017121;GO:0017121;GO:0017121;GO:0017124;GO:0017128;GO:0017128;GO:0017128;GO:0017128;GO:0019899;GO:0042609;GO:0071222;GO:0017121;GO:0017121;GO:0017128;GO:0017128;GO:0005509;GO:0005515;GO:0005515;GO:0005886;GO:0005886;GO:0016020;GO:0016021;GO:0017121;GO:0017121;GO:0017121;GO:0017121;GO:0017124;GO:0017128;GO:…	-	-	M	09WNV;1CSP3;13N4Y;0V7ME;1B27S;KOG0621;16DFB;0DHYI;0UI9Q;0RV0M	phospholipid scramblase 4 [Source:HGNC Symbol;Acc:HGNC:16497]	57088	Q9NRQ2
ENSG00000108784	222.085	193.509	250.661	1.29535	0.37334	0.0585787	1	17	42536241	42544449	+	2935	NAGLU	GO:0004561;GO:0004561;GO:0004561;GO:0005764;GO:0005764;GO:0006027;GO:0007040;GO:0007399;GO:0008152;GO:0016787;GO:0016798;GO:0021680;GO:0042474;GO:0043202;GO:0045475;GO:0046548;GO:0060119;GO:0070062;	K01205	EC:3.2.1.50	G;U	0V5IM;09UJE;166YU;0DFV2;0UNN7;KOG2233;12TZY;1AU1J;0RN0H;1CQIF	N-acetyl-alpha-glucosaminidase [Source:HGNC Symbol;Acc:HGNC:7632]	4669	P54802;A0A140VJE4
ENSG00000126709	7629.7	6774.28	8485.13	1.25255	0.324869	0.0586517	1	1	27666064	27672198	-	842	IFI6	GO:0001836;GO:0002376;GO:0005515;GO:0005739;GO:0005739;GO:0005739;GO:0005743;GO:0005886;GO:0006915;GO:0006955;GO:0016020;GO:0016021;GO:0016021;GO:0016021;GO:0031966;GO:0042058;GO:0043066;GO:0043154;GO:0043154;GO:0045087;GO:0051607;GO:0051902;GO:0051902;GO:0060337;GO:0072593;GO:0097190;GO:0097193;GO:0098586;GO:2001240;GO:2001240;GO:0001836;GO:0002376;GO:0005515;GO:0005739;GO:0005739;GO:0005739;GO:…	-	-	T	13TFE;1B5Z1;0A8WN;0RYVP;0DUB3;0J03X;1D3NP;16HX8;0UVH2;0VJEB	interferon alpha inducible protein 6 [Source:HGNC Symbol;Acc:HGNC:4054]	2537	P09912;A0A348GSI1
ENSG00000259431	62.9097	75.5048	50.3146	0.666376	-0.585592	0.0587183	1	14	23555988	23560271	+	2894	THTPA	GO:0000287;GO:0000287;GO:0005515;GO:0005737;GO:0005829;GO:0006091;GO:0006772;GO:0006772;GO:0006772;GO:0016311;GO:0016311;GO:0016787;GO:0042357;GO:0042357;GO:0042723;GO:0046872;GO:0050333;GO:0050333;GO:0050333;GO:0050333;GO:0050333;GO:0050333;GO:0000287;GO:0000287;GO:0005515;GO:0005737;GO:0005829;GO:0006091;GO:0006772;GO:0006772;GO:0016311;GO:0016311;GO:0016787;GO:0042357;GO:0042357;GO:0042723;GO:…	K05307	EC:3.6.1.28	H	16FW0;0V4MN;1CPNP;0RQ27;0UG23;0DEYZ;1ATAV;0J0T6;13VIR;09TNJ	thiamine triphosphatase [Source:HGNC Symbol;Acc:HGNC:18987]	79178	Q9BU02
ENSG00000092068	12.3732	17.7013	7.04518	0.398003	-1.32915	0.0587637	1	14	23125295	23183674	-	5991	SLC7A8	GO:0016020;GO:0016020;GO:0016021;GO:0022857;GO:0055085;GO:0005515;GO:0005515;GO:0005737;GO:0005886;GO:0005886;GO:0005886;GO:0005887;GO:0006865;GO:0006865;GO:0006865;GO:0006865;GO:0009636;GO:0009925;GO:0015101;GO:0015171;GO:0015171;GO:0015171;GO:0015175;GO:0015175;GO:0015175;GO:0015175;GO:0015179;GO:0015179;GO:0015180;GO:0015187;GO:0015187;GO:0015190;GO:0015349;GO:0015349;GO:0015695;GO:0015804;GO:…	K13781	-	P;E	12P2T;09V1W;1CWAQ;0DJGF;1B2NA;0V61J;1659R;0RX7R;0UKI7;KOG1287	solute carrier family 7 member 8 [Source:HGNC Symbol;Acc:HGNC:11066]	23428	Q9UHI5;Q53EM9
ENSG00000116574	43.9353	53.904	33.9667	0.630133	-0.666271	0.0589518	1	1	228735479	228746664	+	3965	RHOU	GO:0000082;GO:0000139;GO:0000166;GO:0002102;GO:0003924;GO:0003924;GO:0003924;GO:0003924;GO:0005515;GO:0005525;GO:0005525;GO:0005525;GO:0005525;GO:0005794;GO:0005829;GO:0005886;GO:0005886;GO:0005925;GO:0006897;GO:0007010;GO:0007264;GO:0007264;GO:0008360;GO:0008360;GO:0016020;GO:0016477;GO:0016601;GO:0019221;GO:0030031;GO:0030036;GO:0030054;GO:0032488;GO:0042995;GO:0046872;GO:0051056;GO:1903955;	K07865	-	Z;S	1CVAC;1B46M;16838;0V9YH;12RKB;0UU5H;0RXJP;KOG0393;0DKG9;09Z0X	ras homolog family member U [Source:HGNC Symbol;Acc:HGNC:17794]	58480	Q7L0Q8;A0A024R3Q7
ENSG00000108691	49.35	77.3285	21.3716	0.276374	-1.85531	0.0589752	1	17	34255218	34257203	+	1986	CCL2	GO:0005125;GO:0005576;GO:0005576;GO:0005576;GO:0005615;GO:0006955;GO:0006955;GO:0007165;GO:0008009;GO:0008009;GO:0060326;GO:0000165;GO:0001525;GO:0002548;GO:0002548;GO:0004672;GO:0005102;GO:0005125;GO:0005515;GO:0005576;GO:0005576;GO:0005576;GO:0005576;GO:0005576;GO:0005615;GO:0005615;GO:0005615;GO:0006468;GO:0006935;GO:0006935;GO:0006954;GO:0006954;GO:0006955;GO:0006955;GO:0006959;GO:0007010;GO:…	K14624	-	T;W	0A9MF;0RZ95;0J1ST;0VKCZ;13VZX;1D54A;16IKA;0DVIR;0UW9M;1B6T0	C-C motif chemokine ligand 2 [Source:HGNC Symbol;Acc:HGNC:10618]	6347	P13500
ENSG00000149483	826.287	741.759	910.815	1.22791	0.296207	0.0591738	1	11	61362344	61369509	+	6005	TMEM138	GO:0005773;GO:0005774;GO:0005929;GO:0005929;GO:0016020;GO:0016021;GO:0030030;GO:0042995;GO:0060271;GO:0005773;GO:0005774;GO:0005929;GO:0005929;GO:0016020;GO:0016021;GO:0030030;GO:0042995;GO:0060271;GO:0005773;GO:0005774;GO:0005929;GO:0016020;GO:0016021;GO:0030030;GO:0042995;	K22867	-	S	0UUKE;0IW1C;1B3XS;16DK0;13PSC;0RR9A;1D0VB;0VEYB;0DRXV;0A4EI	transmembrane protein 138 [Source:HGNC Symbol;Acc:HGNC:26944]	51524	Q9NPI0
ENSG00000102007	2530.46	2764.49	2296.43	0.830689	-0.26762	0.0592026	1	X	49171898	49175235	+	1303	PLP2	GO:0005515;GO:0005783;GO:0005789;GO:0005886;GO:0006811;GO:0006935;GO:0015075;GO:0016020;GO:0016020;GO:0016020;GO:0016020;GO:0016021;GO:0016021;GO:0019221;GO:0019956;GO:0034220;GO:0005515;GO:0005783;GO:0005789;GO:0005886;GO:0006811;GO:0006935;GO:0015075;GO:0016020;GO:0016020;GO:0016020;GO:0016020;GO:0016021;GO:0016021;GO:0019221;GO:0019956;GO:0034220;	-	-	P;V	KOG4788;1AYPN;0RN1S;13KCW;0UV1X;1D31I;0DTPT;0A2TR;16A73;0VFKT	proteolipid protein 2 [Source:HGNC Symbol;Acc:HGNC:9087]	5355	Q04941;A0A024QYW3
ENSG00000259120	5.32612	1.85409	8.79815	4.74527	2.24649	0.0593269	1	17	75646243	75647975	+	1149	SMIM6	GO:0016020;GO:0016021;GO:0016020;GO:0016021;	-	-	S	0JMQX;0VZ7S;14AUY;0UWYQ;0DWSU;1D612;0AKNC;16KGJ;1B736	small integral membrane protein 6 [Source:HGNC Symbol;Acc:HGNC:40032]	100130933	P0DI80
ENSG00000083444	2221.91	2614.76	1829.06	0.699515	-0.515573	0.0599648	1	1	11934205	11975538	+	5320	PLOD1	GO:0001666;GO:0005506;GO:0005506;GO:0005515;GO:0005783;GO:0005783;GO:0005789;GO:0008475;GO:0008475;GO:0008475;GO:0008475;GO:0008475;GO:0008544;GO:0016020;GO:0016491;GO:0016491;GO:0016491;GO:0016705;GO:0016705;GO:0017185;GO:0017185;GO:0017185;GO:0030867;GO:0031418;GO:0031418;GO:0031418;GO:0046872;GO:0051213;GO:0055114;GO:0055114;GO:0055114;GO:0070062;GO:1902494;	K00473	EC:1.14.11.4	O	0UGQS;KOG1971;0RUVN;1ASF4;12TXP;0DERA;165BV;1CQ4N;09TQH;0V5D9	procollagen-lysine,2-oxoglutarate 5-dioxygenase 1 [Source:HGNC Symbol;Acc:HGNC:9081]	5351	Q02809
ENSG00000143318	4.2675	1.31349	7.22151	5.49797	2.4589	0.0599718	1	1	160190575	160201886	+	2157	CASQ1	GO:0005509;GO:0005509;GO:0005509;GO:0005509;GO:0005509;GO:0005509;GO:0005515;GO:0005515;GO:0005737;GO:0005739;GO:0005759;GO:0005759;GO:0005759;GO:0005783;GO:0005783;GO:0005790;GO:0005794;GO:0007029;GO:0007519;GO:0009408;GO:0010033;GO:0010880;GO:0014802;GO:0014804;GO:0014809;GO:0014809;GO:0014809;GO:0014870;GO:0014894;GO:0016020;GO:0016529;GO:0016529;GO:0016529;GO:0030016;GO:0030018;GO:0030315;GO:…	K23468	-	O;W	0DF47;165QT;0IGY5;13NA1;0UH5H;0RM32;0V4T8;1ASU3;1CPU2;09TTX	calsequestrin 1 [Source:HGNC Symbol;Acc:HGNC:1512]	844	P31415
ENSG00000112406	243.245	214.455	272.035	1.26849	0.343116	0.0602506	1	6	139135080	139180802	+	5646	HECA	GO:0003674;GO:0005634;GO:0005737;GO:0007275;GO:0016020;GO:0030323;GO:0045930;	K23049	-	T	0RTGB;0UM5R;KOG3816;0VB5R;12XK2;1CWSA;168C0;1AVGF;0A09T;0DMWM	hdc homolog, cell cycle regulator [Source:HGNC Symbol;Acc:HGNC:21041]	51696	Q9UBI9
ENSG00000070601	6.27357	11.8887	0.658431	0.0553829	-4.17442	0.0604164	1	9	37650954	37746904	+	5913	FRMPD1	GO:0005515;GO:0005515;GO:0005515;GO:0005737;GO:0005829;GO:0005856;GO:0005856;GO:0005886;GO:0005886;GO:0005938;GO:0005938;GO:0008277;GO:0016020;GO:0032991;GO:0090150;GO:0005515;GO:0005515;GO:0005515;GO:0005737;GO:0005829;GO:0005856;GO:0005856;GO:0005886;GO:0005886;GO:0005938;GO:0005938;GO:0008277;GO:0016020;GO:0032991;GO:0090150;	K23954	-	S;O;T	1CV4E;0DKAH;KOG3552;0V7SU;12QFH;0UJ3R;169WK;0RV8Z;09WUV;1AWKT	FERM and PDZ domain containing 1 [Source:HGNC Symbol;Acc:HGNC:29159]	22844	Q5SYB0
ENSG00000205730	655.474	725.082	585.865	0.807998	-0.307576	0.060579	1	16	19113932	19121629	+	7440	ITPRIPL2	GO:0016020;GO:0016021;	-	-	T	16FW6;0URNY;0IFXY;1D0RP;13I6G;1B1MX;0RX9P;0A3ZC;0VEU4;0DRDV	ITPRIP like 2 [Source:HGNC Symbol;Acc:HGNC:27257]	162073	Q3MIP1
ENSG00000197226	2040.6	2226.42	1854.77	0.833071	-0.263489	0.060618	1	5	179862066	179907897	-	11511	TBC1D9B	GO:0005509;GO:0005509;GO:0005096;GO:0005096;GO:0005509;GO:0005509;GO:0005515;GO:0006886;GO:0016020;GO:0016021;GO:0017137;GO:0090630;GO:0005096;GO:0005096;GO:0005509;GO:0005509;GO:0005515;GO:0005515;GO:0006886;GO:0016020;GO:0016021;GO:0017137;GO:0090630;	K19951	-	S;Q;I	0DJDM;0UMTX;12QQU;0V8Y4;169FH;KOG4347;09WQB;0RUZI;1B52W;1CVMP	TBC1 domain family member 9B [Source:HGNC Symbol;Acc:HGNC:29097]	23061	Q66K14;Q9BW24;B3KM54
ENSG00000122420	288.241	254.429	322.053	1.26578	0.340031	0.0608509	1	1	78303884	78540701	+	5764	PTGFR	GO:0004930;GO:0004930;GO:0004930;GO:0004958;GO:0004958;GO:0004958;GO:0004958;GO:0004958;GO:0005576;GO:0005737;GO:0005886;GO:0005886;GO:0005886;GO:0005887;GO:0006954;GO:0007165;GO:0007186;GO:0007186;GO:0007186;GO:0007186;GO:0007186;GO:0007189;GO:0007204;GO:0007567;GO:0008284;GO:0016020;GO:0016021;GO:0016021;GO:0016021;GO:0035584;GO:0071799;GO:0004930;GO:0004930;GO:0004930;GO:0004958;GO:0004958;GO:…	K04262	-	T	KOG3656;0UJ5D;0RV6Z;0V9Z2;132M5;1CVB1;1651T;09Z1K;0DKH4;1AS5A	prostaglandin F receptor [Source:HGNC Symbol;Acc:HGNC:9600]	5737	P43088
ENSG00000221869	414.294	368.274	460.313	1.24992	0.321835	0.0611755	1	8	47736913	47738164	-	1252	CEBPD	GO:0000790;GO:0000976;GO:0000978;GO:0000978;GO:0000981;GO:0001228;GO:0001228;GO:0002244;GO:0003677;GO:0003677;GO:0003700;GO:0003700;GO:0005515;GO:0005634;GO:0005634;GO:0005634;GO:0005654;GO:0005654;GO:0006355;GO:0006355;GO:0006357;GO:0006366;GO:0019221;GO:0042802;GO:0043565;GO:0045444;GO:0045669;GO:0045892;GO:0045944;GO:0045944;GO:0048839;GO:1990837;	K10050	-	K	0ISXU	CCAAT enhancer binding protein delta [Source:HGNC Symbol;Acc:HGNC:1835]	1052	P49716
ENSG00000167779	1187.53	1396.71	978.338	0.700458	-0.51363	0.0612884	1	12	53097436	53102345	+	1346	IGFBP6	GO:0005520;GO:0005520;GO:0005576;GO:0005576;GO:0005576;GO:0019838;GO:0000187;GO:0001968;GO:0005102;GO:0005515;GO:0005515;GO:0005520;GO:0005520;GO:0005576;GO:0005576;GO:0005576;GO:0005576;GO:0005615;GO:0005615;GO:0005737;GO:0005794;GO:0007165;GO:0008285;GO:0016477;GO:0019838;GO:0031994;GO:0031994;GO:0031995;GO:0031995;GO:0031995;GO:0042568;GO:0042802;GO:0043567;GO:0044267;GO:0090090;GO:0005520;GO:…	K23579	-	A;T;K	0RWKD;167Q3;1CTFY;09XDF;0DIQX;0V8BI;0IVZ3;0UMAP;13PQS;1AY68	insulin like growth factor binding protein 6 [Source:HGNC Symbol;Acc:HGNC:5475]	3489	P24592
ENSG00000135899	970.05	832.552	1107.55	1.33031	0.411757	0.0613491	1	2	230165186	230225729	-	8849	SP110	GO:0003677;GO:0003677;GO:0003677;GO:0003677;GO:0005515;GO:0005634;GO:0005634;GO:0005634;GO:0005634;GO:0005654;GO:0016032;GO:0046872;GO:0003677;GO:0003677;GO:0003677;GO:0003677;GO:0005515;GO:0005634;GO:0005634;GO:0005634;GO:0005634;GO:0005654;GO:0016032;GO:0046872;GO:0003677;GO:0003677;GO:0005634;GO:0005634;GO:0005654;GO:0003677;GO:0003677;GO:0003677;GO:0003677;GO:0005634;GO:0005634;GO:0005634;GO:…	K24503	-	O;K	KOG2177;0UM76;0DIN3;09XAP;1CTCZ;0V891;13QZ7;1AVSY;0RSV5;16CPF	SP110 nuclear body protein [Source:HGNC Symbol;Acc:HGNC:5401]	3431	Q9HB58
ENSG00000162783	1147.55	1039.64	1255.45	1.20758	0.272116	0.0620523	1	1	181088700	181092900	+	4201	IER5	GO:0000159;GO:0005515;GO:0005515;GO:0005634;GO:0005654;GO:0005730;GO:0005737;GO:0034605;GO:0042127;GO:0042802;GO:0042802;GO:0045944;GO:1900036;	-	-	U	1CZ0D;16BZP;0RPFU;0VBN7;0A2UG;0DQGJ;0UTQR;0J10V;1B4H4;13UQ7	immediate early response 5 [Source:HGNC Symbol;Acc:HGNC:5393]	51278	Q5VY09
ENSG00000111087	4.1583	1.30041	7.01619	5.39538	2.43172	0.0621974	1	12	57459785	57472268	+	4560	GLI1	GO:0000976;GO:0000977;GO:0000977;GO:0000977;GO:0000978;GO:0000981;GO:0000981;GO:0001649;GO:0003676;GO:0003677;GO:0003677;GO:0003677;GO:0003682;GO:0003682;GO:0005515;GO:0005515;GO:0005634;GO:0005634;GO:0005634;GO:0005634;GO:0005654;GO:0005654;GO:0005737;GO:0005737;GO:0005737;GO:0005737;GO:0005829;GO:0005829;GO:0005829;GO:0005929;GO:0005930;GO:0006357;GO:0007224;GO:0007224;GO:0007224;GO:0007224;GO:…	K16797	-	K	0UTCF;12R27;0V98N;09YB3;KOG1721;1AZ1M;1CZ2Z;0DHR1;16BUD;0RSYQ	GLI family zinc finger 1 [Source:HGNC Symbol;Acc:HGNC:4317]	2735	P08151
ENSG00000134532	3.54889	6.74932	0.348447	0.0516269	-4.27573	0.06244	1	12	23529504	24562544	-	11062	SOX5	GO:0000790;GO:0000976;GO:0000976;GO:0000981;GO:0000987;GO:0001502;GO:0002062;GO:0003677;GO:0003677;GO:0003677;GO:0003700;GO:0005515;GO:0005634;GO:0005634;GO:0006355;GO:0006355;GO:0006366;GO:0030154;GO:0032332;GO:0032332;GO:0045165;GO:0045892;GO:0045944;GO:0051216;GO:0055059;GO:0061036;GO:0071560;GO:2000741;GO:0000790;GO:0000976;GO:0000976;GO:0000981;GO:0001502;GO:0002062;GO:0003677;GO:0003677;GO:…	K09269	-	K	09XQJ;0V5A3;KOG0528;0UR6Z;1B2JS;0DJ2H;12TZR;0RWDX;1CTU6;16H02	SRY-box transcription factor 5 [Source:HGNC Symbol;Acc:HGNC:11201]	6660	P35711;A0A024RB06
ENSG00000104808	14.0014	7.9478	20.0549	2.52333	1.33533	0.0625385	1	19	48933699	48944969	+	1064	DHDH	GO:0005975;GO:0008746;GO:0009055;GO:0016491;GO:0016491;GO:0016491;GO:0022900;GO:0042843;GO:0047115;GO:0047837;GO:0047837;GO:0055114;GO:0055114;GO:0016491;GO:0016491;GO:0016491;GO:0055114;GO:0016491;GO:0016491;GO:0016491;GO:0055114;	K00078	-	Q;C;G	0A0DH;0RX89;16530;0UNNI;0VB9N;0DN07;12TGW;1AXQ6;1CWWE;KOG2741	dihydrodiol dehydrogenase [Source:HGNC Symbol;Acc:HGNC:17887]	27294	Q9UQ10
ENSG00000116106	91.0296	106.621	75.4379	0.707531	-0.499135	0.0626101	1	2	221418027	221574202	-	7554	EPHA4	GO:0000166;GO:0001540;GO:0004672;GO:0004672;GO:0004672;GO:0004713;GO:0004713;GO:0004713;GO:0004714;GO:0004714;GO:0005003;GO:0005003;GO:0005004;GO:0005004;GO:0005005;GO:0005005;GO:0005005;GO:0005515;GO:0005515;GO:0005515;GO:0005524;GO:0005524;GO:0005524;GO:0005737;GO:0005737;GO:0005741;GO:0005768;GO:0005769;GO:0005783;GO:0005794;GO:0005886;GO:0005886;GO:0005886;GO:0005886;GO:0005887;GO:0005887;GO:…	K05105	EC:2.7.10.1	T	0RM89;16BS1;0DEEW;0UNNC;09T3T;1CP4M;KOG0196;0V42J;12PWI;1B4AC	EPH receptor A4 [Source:HGNC Symbol;Acc:HGNC:3388]	2043	P54764;A1MA61
ENSG00000161551	108.633	88.096	129.169	1.46623	0.552113	0.0626292	1	19	51804816	51890950	-	7510	ZNF577	GO:0006355;GO:0000978;GO:0000981;GO:0003676;GO:0003677;GO:0005634;GO:0005634;GO:0006355;GO:0006355;GO:0006357;GO:0046872;GO:0000978;GO:0000981;GO:0003676;GO:0003677;GO:0005634;GO:0005634;GO:0006355;GO:0006355;GO:0006357;GO:0046872;GO:0000978;GO:0000981;GO:0003676;GO:0003677;GO:0005634;GO:0005634;GO:0006355;GO:0006355;GO:0006357;GO:0046872;GO:0003676;GO:0006355;GO:0006355;GO:0046872;GO:0003676;GO:…	K09228	-	K	0RTZC;164V3;1ARY7;0A62N;0UP6G;142K0;0DT98;KOG1721;1D22B;0VGXE	zinc finger protein 577 [Source:HGNC Symbol;Acc:HGNC:28673]	84765	Q9BSK1;A0A024R4N6
ENSG00000060138	1928.95	1755.7	2102.19	1.19735	0.259849	0.0627199	1	12	10699089	10723323	-	8621	YBX3	GO:0003676;GO:0003676;GO:0003676;GO:0003677;GO:0003723;GO:0003730;GO:0005515;GO:0005634;GO:0005634;GO:0005634;GO:0005737;GO:0005737;GO:0005829;GO:0005923;GO:0010468;GO:0017048;GO:0048471;GO:0060546;GO:0070935;GO:0071356;GO:0071474;GO:1902219;GO:2000767;GO:0000122;GO:0000977;GO:0001227;GO:0001701;GO:0003676;GO:0003676;GO:0003676;GO:0003677;GO:0003677;GO:0003723;GO:0003730;GO:0003730;GO:0005515;GO:…	K06099	-	J;K	1AT05;0A4KQ;16FRS;0UNUU;0V4QF;0DS3I;0RV40;12U7H;KOG3070;1D0XA	Y-box binding protein 3 [Source:HGNC Symbol;Acc:HGNC:2428]	8531	P16989;A0A024RAQ1
ENSG00000007944	180.151	155.761	204.541	1.31317	0.393053	0.0627448	1	6	16129086	16148248	+	3072	MYLIP	GO:0000209;GO:0004842;GO:0004842;GO:0004842;GO:0005515;GO:0005515;GO:0005737;GO:0005829;GO:0005856;GO:0005856;GO:0005886;GO:0006511;GO:0006511;GO:0007399;GO:0008092;GO:0008092;GO:0008092;GO:0010977;GO:0010989;GO:0016020;GO:0016567;GO:0016740;GO:0031648;GO:0032802;GO:0032803;GO:0042632;GO:0045732;GO:0046872;GO:0061630;GO:0061630;GO:0005856;GO:0005856;GO:0016567;GO:0046872;	K10637	EC:2.3.2.27	Z	0RNT1;1CZR7;0US35;1AWS9;0A30W;16472;0IG7I;0DQND;0VDVX;12TAX	myosin regulatory light chain interacting protein [Source:HGNC Symbol;Acc:HGNC:21155]	29116	Q8WY64
ENSG00000123609	644.785	580.485	709.084	1.22154	0.288697	0.0630493	1	2	151270470	151289894	-	3312	NMI	GO:0003712;GO:0003712;GO:0003712;GO:0005515;GO:0005515;GO:0005654;GO:0005737;GO:0005737;GO:0005737;GO:0005829;GO:0006366;GO:0006366;GO:0006366;GO:0006954;GO:0007259;GO:0007259;GO:0032480;GO:0032687;GO:0032688;GO:0042802;GO:0045824;GO:0060333;GO:0060333;GO:1902524;GO:1903506;	-	-	S;K	1AYT0;0IFIM;0V97S;166IS;1CVGS;0DRJE;13NA5;0RW0P;0A3ZU;0UN9G	N-myc and STAT interactor [Source:HGNC Symbol;Acc:HGNC:7854]	9111	Q13287
ENSG00000132323	522.376	465.927	578.824	1.24231	0.313022	0.063178	1	2	238170402	238203708	-	4749	ILKAP	GO:0003824;GO:0004721;GO:0004722;GO:0004722;GO:0004722;GO:0004722;GO:0004724;GO:0005515;GO:0005634;GO:0005654;GO:0005737;GO:0005829;GO:0005829;GO:0006470;GO:0006470;GO:0016787;GO:0016791;GO:0043169;GO:0043169;GO:0046872;GO:0106306;GO:0106307;GO:0005654;GO:0005829;GO:0007229;GO:0016301;GO:0016310;GO:0003824;GO:0004722;GO:0004722;GO:0005654;GO:0006470;GO:0006470;GO:0007229;GO:0016301;GO:0016310;GO:…	K17500	EC:3.1.3.16	T	09XJV;0V8HT;0RRZW;0UMJS;1CTNZ;12T24;KOG0698;0DIXG;16BEH;1AX2D	ILK associated serine/threonine phosphatase [Source:HGNC Symbol;Acc:HGNC:15566]	80895	Q9H0C8
ENSG00000197261	1773.72	1571.23	1976.21	1.25775	0.330844	0.0633752	1	6	49550646	49561907	+	2940	C6orf141	GO:0001835;GO:0005515;GO:0001835;GO:0005515;GO:0001835;GO:0005515;	-	-	S	0A7ZT;0RU76;0IY9G;0DUPP;1D410;13RJM;16IBI;1B6J5;0UVS5;0VIV9	chromosome 6 open reading frame 141 [Source:HGNC Symbol;Acc:HGNC:21351]	135398	Q5SZD1;A0A024RD72
ENSG00000213918	305.777	340.499	271.054	0.79605	-0.32907	0.0635224	1	16	3611728	3680143	+	13801	DNASE1	GO:0004536;GO:0006308;GO:0000737;GO:0000737;GO:0000737;GO:0002283;GO:0002283;GO:0002673;GO:0002673;GO:0003677;GO:0003779;GO:0004518;GO:0004519;GO:0004530;GO:0004530;GO:0004530;GO:0004530;GO:0004536;GO:0004536;GO:0004536;GO:0004536;GO:0005515;GO:0005576;GO:0005576;GO:0005634;GO:0005634;GO:0005635;GO:0006308;GO:0006308;GO:0006308;GO:0006915;GO:0016787;GO:0070062;GO:0070948;GO:0070948;GO:0000737;GO:…	K11994	EC:3.1.21.1	S	0DFQN;0UQ6F;1B198;09UEU;16DYF;0RS03;13HWE;0V5E6;0IFZB;1CQEA	deoxyribonuclease 1 [Source:HGNC Symbol;Acc:HGNC:2956]	1773	P24855
ENSG00000168952	2.51894	4.72791	0.309984	0.0655647	-3.93094	0.0636022	1	14	24809656	25050297	-	8067	STXBP6	GO:0000145;GO:0005546;GO:0005737;GO:0005886;GO:0005912;GO:0006887;GO:0006893;GO:0016020;GO:0016021;GO:0016021;GO:0016192;GO:0016192;GO:0017049;GO:0035542;GO:0035542;GO:0035542;GO:0045920;GO:0051601;GO:0098609;GO:0098641;GO:0000145;GO:0005546;GO:0005737;GO:0005886;GO:0005912;GO:0006887;GO:0006893;GO:0016020;GO:0016021;GO:0016021;GO:0016192;GO:0016192;GO:0017049;GO:0035542;GO:0035542;GO:0035542;GO:…	K08519	-	U	14SZP;0KCU0;0E4Z2;0WCBD;16MIX;1DBQ1;0V0F9;0RQR2;1B91F;0AZUZ	syntaxin binding protein 6 [Source:HGNC Symbol;Acc:HGNC:19666]	29091	Q8NFX7
ENSG00000149557	18.6161	24.9024	12.3299	0.495128	-1.01413	0.0638225	1	11	125442881	125592568	-	9324	FEZ1	GO:0005080;GO:0005515;GO:0005737;GO:0005737;GO:0005737;GO:0005737;GO:0005739;GO:0005794;GO:0005813;GO:0005815;GO:0005856;GO:0005874;GO:0005886;GO:0005886;GO:0007155;GO:0007399;GO:0007411;GO:0010976;GO:0016020;GO:0021766;GO:0030010;GO:0030424;GO:0030424;GO:0030425;GO:0030426;GO:0042995;GO:0043015;GO:0043025;GO:0045666;GO:0047485;GO:0051654;GO:0061881;GO:0070584;GO:0071363;GO:1902902;GO:0005515;GO:…	-	-	Z;U	164CF;0DIBH;KOG3919;0UKSR;12X1J;1CT20;1ARFU;0V7Z1;0RV91;09X0V	fasciculation and elongation protein zeta 1 [Source:HGNC Symbol;Acc:HGNC:3659]	9638	Q99689
ENSG00000282988	13.6419	18.8502	8.43372	0.447409	-1.16034	0.0640898	1	6	26195595	26199293	-	2110	AL031777.2	GO:0000786;GO:0000786;GO:0003677;GO:0003677;GO:0005634;GO:0005694;GO:0046982;GO:0000786;GO:0000786;GO:0000786;GO:0003677;GO:0003677;GO:0003677;GO:0005634;GO:0005694;GO:0046982;GO:0046982;GO:0000786;GO:0000786;GO:0000786;GO:0003677;GO:0003677;GO:0003677;GO:0005634;GO:0005694;GO:0046982;GO:0046982;	-	-	-	-	novel protein	-	-
ENSG00000247595	30.187	38.1456	22.2284	0.582724	-0.779115	0.0641218	1	11	18588781	18610255	+	2283	SPTY2D1OS	GO:0016020;GO:0016021;GO:0016020;GO:0016021;GO:0016020;GO:0016021;GO:0016020;GO:0016021;	-	-	-	-	SPTY2D1 opposite strand [Source:HGNC Symbol;Acc:HGNC:44122]	100506540	-
ENSG00000104081	263.021	232.334	293.708	1.26416	0.338184	0.0641851	1	15	40087890	40108892	-	5447	BMF	GO:0001669;GO:0001844;GO:0005515;GO:0005515;GO:0005741;GO:0005829;GO:0005886;GO:0006915;GO:0006915;GO:0006915;GO:0010507;GO:0010507;GO:0016459;GO:0016459;GO:0031334;GO:0034644;GO:0043065;GO:0043065;GO:0043276;GO:0090200;GO:2001244;GO:0001844;GO:0005515;GO:0005515;GO:0005741;GO:0005829;GO:0005886;GO:0006915;GO:0006915;GO:0006915;GO:0010507;GO:0010507;GO:0016459;GO:0016459;GO:0031334;GO:0034644;GO:…	K17460	-	A;T;K	0IHFT;1CY47;0RUVD;1AXTF;16AKX;12TST;0VCDV;0DP69;0UNA9;0A1I8	Bcl2 modifying factor [Source:HGNC Symbol;Acc:HGNC:24132]	90427	Q96LC9
ENSG00000186230	257.369	292.166	222.573	0.761803	-0.392511	0.0642074	1	19	57435325	57447101	+	4637	ZNF749	GO:0000122;GO:0000790;GO:0000977;GO:0000981;GO:0001227;GO:0003676;GO:0003677;GO:0005634;GO:0006355;GO:0006355;GO:0006357;GO:0046872;	K09228	-	K	1D19R;0DNMC;14UM7;0B22K;1B1DU;166WZ;KOG1721;0UUM0;0WF4E;0RYKA	zinc finger protein 749 [Source:HGNC Symbol;Acc:HGNC:32783]	388567	O43361
ENSG00000261408	30.7956	39.0476	22.5436	0.577336	-0.792517	0.0642078	1	17	75979231	76005999	+	3898	TEN1-CDK3	-	-	-	-	-	TEN1-CDK3 readthrough (NMD candidate) [Source:HGNC Symbol;Acc:HGNC:44420]	-	-
ENSG00000243566	13.5361	8.04432	19.0279	2.36538	1.24207	0.0643745	1	7	76510525	76516522	+	2564	UPK3B	GO:0005886;GO:0010629;GO:0016020;GO:0016021;GO:0016021;GO:0005886;GO:0010629;GO:0016020;GO:0016021;GO:0016021;GO:0005886;GO:0010629;GO:0016020;GO:0016021;GO:0016021;	-	-	U	16K62;0UUKD;1D16M;1B4GN;13MJW;0RURP;0VF9C;0IS9T;0DRXT;0A4EG	uroplakin 3B [Source:HGNC Symbol;Acc:HGNC:21444]	105375355	Q9BT76
ENSG00000138050	368.945	328.727	409.163	1.24469	0.315785	0.0648373	1	2	39736060	39779267	-	3823	THUMPD2	GO:0003723;GO:0003723;GO:0003723;GO:0005515;GO:0008168;GO:0016423;GO:0016740;GO:0030488;GO:0032259;GO:0003723;GO:0003723;GO:0005515;GO:0008168;GO:0016423;GO:0016740;GO:0030488;GO:0032259;	-	-	L	0A2D7;0DJVY;1CUP8;0VD8V;0UNQZ;0RU49;13CKG;1AY7J;16B04;0IVBE	THUMP domain containing 2 [Source:HGNC Symbol;Acc:HGNC:14890]	80745	Q9BTF0;Q969Z2
ENSG00000162692	6.74167	12.1825	1.30088	0.106783	-3.22724	0.0650526	1	1	100719742	100739045	+	6049	VCAM1	GO:0002102;GO:0005178;GO:0005178;GO:0005178;GO:0005178;GO:0005615;GO:0005769;GO:0005783;GO:0005794;GO:0005886;GO:0005887;GO:0005902;GO:0007155;GO:0007155;GO:0007155;GO:0007155;GO:0007155;GO:0007157;GO:0007159;GO:0007160;GO:0008131;GO:0009308;GO:0009897;GO:0009986;GO:0009986;GO:0016020;GO:0016020;GO:0016020;GO:0016021;GO:0016021;GO:0016021;GO:0019221;GO:0022614;GO:0030175;GO:0030183;GO:0030198;GO:…	K06527	-	W;T	16CDK;0UMK3;13HUA;0DKW8;0RMUZ;0VAAU;09ZDU;1CVRD;1AZMG;0IIKS	vascular cell adhesion molecule 1 [Source:HGNC Symbol;Acc:HGNC:12663]	7412	P19320
ENSG00000106868	92.3666	109.104	75.6293	0.693186	-0.528686	0.0656473	1	9	112040783	112175297	-	4074	SUSD1	GO:0005509;GO:0005509;GO:0016020;GO:0016021;GO:0005509;GO:0005509;GO:0005509;GO:0005509;GO:0005509;GO:0005509;GO:0016020;GO:0016021;	K23819	-	W;T	0E8KP;1DFIH;0S2T1;1BB4P;13DWF;0B4Z6;0WHIT;0V3BB;0IR6W;16NVG	sushi domain containing 1 [Source:HGNC Symbol;Acc:HGNC:25413]	64420	Q6UWL2
ENSG00000198768	743.236	857.436	629.036	0.733624	-0.446887	0.0657246	1	20	58459101	58515399	-	4210	APCDD1L	GO:0005515;GO:0005886;GO:0005886;GO:0016020;GO:0016021;GO:0017147;GO:0017147;GO:0030178;GO:0030178;GO:0005886;GO:0005886;GO:0017147;GO:0017147;GO:0030178;GO:0030178;	-	-	T	16DH7;1B1KJ;12R9J;1CPBM;0DEMS;0V49H;0IGKQ;09TAD;0UFM5;0RSUK	APC down-regulated 1 like [Source:HGNC Symbol;Acc:HGNC:26892]	164284	Q8NCL9
ENSG00000182372	167.333	189.467	145.199	0.766358	-0.383909	0.0658723	1	8	1755778	1801711	+	9403	CLN8	GO:0016020;GO:0016021;GO:0016021;GO:0016021;GO:0005515;GO:0005739;GO:0005783;GO:0005789;GO:0005793;GO:0006644;GO:0006672;GO:0006869;GO:0007399;GO:0008203;GO:0008610;GO:0016020;GO:0016021;GO:0016021;GO:0016021;GO:0030163;GO:0033116;GO:0045861;GO:0046513;GO:0097001;GO:0098793;GO:0005515;GO:0005739;GO:0005783;GO:0005789;GO:0005793;GO:0006644;GO:0006672;GO:0006869;GO:0007399;GO:0008203;GO:0008610;GO:…	K12360	-	T;U	0DQQR;1B3X9;0RP7C;0UPJW;KOG4561;0A33A;0VDY7;1CWNZ;167P8;13KWN	CLN8 transmembrane ER and ERGIC protein [Source:HGNC Symbol;Acc:HGNC:2079]	2055	Q9UBY8;A0A024QZ57
ENSG00000154127	682.559	749.986	615.132	0.82019	-0.285969	0.066012	1	11	122655722	122814473	+	8964	UBASH3B	GO:0004721;GO:0004725;GO:0004725;GO:0004725;GO:0005515;GO:0005515;GO:0005634;GO:0005737;GO:0005737;GO:0006469;GO:0006469;GO:0009968;GO:0009968;GO:0016787;GO:0030168;GO:0031625;GO:0035335;GO:0035335;GO:0038063;GO:0038063;GO:0038065;GO:0038065;GO:0042802;GO:0043393;GO:0045670;GO:0045670;GO:0045671;GO:0045779;GO:0045779;GO:0051219;GO:0051279;GO:0051279;GO:0070527;GO:0070527;GO:0090331;	K18993	EC:3.1.3.48	G	0RUG4;09ZIM;0DM1N;KOG3734;1AXJN;0VAFJ;16ADZ;1CVWM;0UQ4J;12RB8	ubiquitin associated and SH3 domain containing B [Source:HGNC Symbol;Acc:HGNC:29884]	84959	Q8TF42
ENSG00000214212	6.53863	3.04341	10.0339	3.29691	1.72112	0.0661313	1	19	10836575	10869790	+	1552	C19orf38	GO:0005515;GO:0016020;GO:0016021;GO:0005515;GO:0016020;GO:0016021;	-	-	S	1AXIS;12TU2;0IJQU;1CX8H;0UN2A;0DNBF;0RZ65;16AD7;0A0Q6;0VBKD	chromosome 19 open reading frame 38 [Source:HGNC Symbol;Acc:HGNC:34073]	255809	A8MVS5
ENSG00000182185	112.252	94.7012	129.803	1.37066	0.454874	0.0662911	1	14	67819779	68730218	+	7477	RAD51B	GO:0000724;GO:0003677;GO:0005524;GO:0005634;GO:0006281;GO:0008094;GO:0033063;GO:0000724;GO:0000724;GO:0003677;GO:0003677;GO:0005524;GO:0005524;GO:0005634;GO:0006281;GO:0006281;GO:0008094;GO:0008094;GO:0033063;GO:0033063;GO:0000166;GO:0000400;GO:0000400;GO:0000724;GO:0000724;GO:0000724;GO:0000724;GO:0003677;GO:0003677;GO:0003677;GO:0003677;GO:0003690;GO:0003690;GO:0003697;GO:0003697;GO:0005515;GO:…	K10869	-	L	1CQT8;16J1H;09XMR;0DIZG;1B1AS;KOG1433;0V8JI;0S0Q0;13M2F;0UMMX	RAD51 paralog B [Source:HGNC Symbol;Acc:HGNC:9822]	5890	O15315
ENSG00000153976	3.94657	7.52221	0.370932	0.0493115	-4.34193	0.066339	1	17	13494032	13601929	-	4287	HS3ST3A1	GO:0000139;GO:0000139;GO:0005794;GO:0006024;GO:0008146;GO:0008146;GO:0008146;GO:0008467;GO:0016020;GO:0016021;GO:0016021;GO:0016740;GO:0033872;GO:0008146;GO:0008146;GO:0016740;	K07809	EC:2.8.2.30	O	1CTQ8;0UGB4;KOG3704;167E3;09XM9;0V8IZ;1AS3U;0RVWZ;0DIYR;12TJT	heparan sulfate-glucosamine 3-sulfotransferase 3A1 [Source:HGNC Symbol;Acc:HGNC:5196]	9955	Q9Y663
ENSG00000160961	479.081	428.178	529.983	1.23776	0.307736	0.0665169	1	19	14689801	14733746	+	11603	ZNF333	GO:0000978;GO:0000981;GO:0003676;GO:0003677;GO:0003677;GO:0003677;GO:0005634;GO:0005634;GO:0006355;GO:0006355;GO:0006357;GO:0046872;GO:0006355;GO:0000978;GO:0000981;GO:0003676;GO:0003677;GO:0003677;GO:0005634;GO:0005634;GO:0006355;GO:0006355;GO:0006357;GO:0046872;GO:0003676;GO:0006355;GO:0006355;GO:0006355;	K09228	-	K	0UKPC;0DQSR;KOG1721;16GV6;0RQNA;13J2Y;1AW5E;1CZW7;0A57F;0VG2X	zinc finger protein 333 [Source:HGNC Symbol;Acc:HGNC:15624]	84449	Q96JL9
ENSG00000198336	39.6624	28.3499	50.9748	1.79806	0.846441	0.0665296	1	17	47200446	47223679	+	1636	MYL4	GO:0002026;GO:0003785;GO:0005509;GO:0005509;GO:0005829;GO:0016459;GO:0030049;GO:0031672;GO:0032038;GO:0032781;GO:0051015;GO:0060048;GO:0002026;GO:0003785;GO:0005509;GO:0005509;GO:0005829;GO:0016459;GO:0030049;GO:0031672;GO:0032038;GO:0032781;GO:0051015;GO:0060048;GO:0005509;GO:0005509;GO:0005509;GO:0005509;GO:0002026;GO:0003785;GO:0005509;GO:0005509;GO:0005829;GO:0016459;GO:0030049;GO:0031672;GO:…	K12750	-	Z	166TF;12P9P;0DEIV;1ASID;09T7N;KOG0030;1CP8P;0UIIK;0RSAI;0V46K	myosin light chain 4 [Source:HGNC Symbol;Acc:HGNC:7585]	4635	P12829
ENSG00000181392	22.2075	15.0035	29.4114	1.9603	0.971076	0.0667225	1	19	36003307	36008813	-	2548	SYNE4	GO:0005515;GO:0005634;GO:0005635;GO:0005635;GO:0005640;GO:0016020;GO:0016021;GO:0016021;GO:0016021;GO:0031309;GO:0031309;GO:0031309;GO:0034993;GO:0034993;GO:0045198;GO:0045198;GO:0045198;GO:0005635;GO:0005635;GO:0034993;GO:0034993;GO:0005515;GO:0005634;GO:0005635;GO:0005635;GO:0005640;GO:0016020;GO:0016021;GO:0016021;GO:0016021;GO:0031309;GO:0031309;GO:0034993;GO:0034993;GO:0045198;GO:0045198;GO:…	K23401	-	U	169YD;0V5IJ;09UJC;14226;1ASYK;0IIPP;0DFV0;0UHB1;1CQID;0RKWU	spectrin repeat containing nuclear envelope family member 4 [Source:HGNC Symbol;Acc:HGNC:26703]	163183	Q8N205
ENSG00000197223	553.535	471.218	635.852	1.34938	0.432297	0.0669138	1	2	68041130	68110948	-	3565	C1D	GO:0000176;GO:0000178;GO:0000460;GO:0000460;GO:0003677;GO:0003677;GO:0003677;GO:0003723;GO:0003723;GO:0005515;GO:0005634;GO:0005634;GO:0005654;GO:0005654;GO:0005730;GO:0005730;GO:0005730;GO:0005737;GO:0006364;GO:0006364;GO:0006915;GO:0010468;GO:0000176;GO:0000178;GO:0000460;GO:0000460;GO:0003677;GO:0003677;GO:0003677;GO:0003723;GO:0003723;GO:0005515;GO:0005634;GO:0005634;GO:0005654;GO:0005654;GO:…	K12592	-	K;L	KOG4835;0A6CM;0UI2U;1CTJE;0DIU3;169S2;1B5TJ;13RMQ;0VHUU;0RK6R	C1D nuclear receptor corepressor [Source:HGNC Symbol;Acc:HGNC:29911]	10438	Q13901
ENSG00000137871	394.696	351.969	437.423	1.24279	0.313578	0.0670808	1	15	56630181	56734086	-	12113	ZNF280D	GO:0000790;GO:0000978;GO:0000981;GO:0003677;GO:0005634;GO:0006355;GO:0006357;GO:0046872;GO:0000790;GO:0000978;GO:0000981;GO:0003676;GO:0003677;GO:0005515;GO:0005634;GO:0006355;GO:0006357;GO:0046872;GO:0000790;GO:0000978;GO:0000981;GO:0003676;GO:0003677;GO:0005634;GO:0006355;GO:0006357;GO:0046872;GO:0000790;GO:0000978;GO:0000981;GO:0003677;GO:0005634;GO:0006355;GO:0006357;GO:0046872;GO:0005634;GO:…	-	-	D;K;B	0DKYY;13IJJ;16BVI;0UJSC;0RS5D;1CVTV;0VADF;KOG1721;09ZGD;1B2AS	zinc finger protein 280D [Source:HGNC Symbol;Acc:HGNC:25953]	54816	Q6N043
ENSG00000080573	13.9787	21.0873	6.8701	0.325793	-1.61797	0.0671681	1	19	9959561	10010504	-	6783	COL5A3	GO:0005201;GO:0005201;GO:0005201;GO:0005201;GO:0005518;GO:0005576;GO:0005576;GO:0005581;GO:0005588;GO:0005588;GO:0005615;GO:0005788;GO:0007160;GO:0008201;GO:0030020;GO:0030198;GO:0030198;GO:0030199;GO:0031012;GO:0043394;GO:0043588;GO:0062023;GO:0062023;	K19721	-	W	0V43J;0DKYV;09T4V;0UQ2I;1CZR5;0RU93;KOG3544;1B0M6;12N1R;16AAF	collagen type V alpha 3 chain [Source:HGNC Symbol;Acc:HGNC:14864]	50509	P25940
ENSG00000114670	72.6303	58.935	86.3256	1.46476	0.550665	0.0672701	1	3	131026850	131350465	+	5355	NEK11	GO:0004672;GO:0004672;GO:0005524;GO:0005524;GO:0006468;GO:0006468;GO:0000166;GO:0004672;GO:0004672;GO:0004674;GO:0004674;GO:0005515;GO:0005524;GO:0005524;GO:0005524;GO:0005634;GO:0005634;GO:0005654;GO:0005654;GO:0005730;GO:0005737;GO:0005813;GO:0006468;GO:0006468;GO:0006468;GO:0007049;GO:0007059;GO:0016301;GO:0016310;GO:0016572;GO:0016740;GO:0031573;GO:0031573;GO:0035556;GO:0046872;GO:0106310;GO:…	K20880	EC:2.7.11.1	T;D	KOG0589;0UTFC;0RS5V;130AK;167IV;1CZ6V;1ATWZ;0VDE0;0DQ5K;0A2HY	NIMA related kinase 11 [Source:HGNC Symbol;Acc:HGNC:18593]	79858	Q8NG66;B4DM56
ENSG00000126790	1221.11	1107.39	1334.84	1.20539	0.269502	0.0674108	1	14	59460363	59484408	-	3493	L3HYPDH	GO:0016829;GO:0016836;GO:0016836;GO:0016836;GO:0050346;GO:0050346;GO:0050346;	K18384	EC:4.2.1.77	E	0DM6N;1CZ0U;0UU35;1B4PI;13HQH;0A2CW;0VC48;16ENA;0IIC6;0RMK5	trans-L-3-hydroxyproline dehydratase [Source:HGNC Symbol;Acc:HGNC:20488]	112849	Q96EM0
ENSG00000002834	2438.18	2657.53	2218.83	0.834922	-0.260286	0.0676341	1	17	38869859	38921770	+	7061	LASP1	GO:0003779;GO:0005515;GO:0005515;GO:0005737;GO:0005737;GO:0005856;GO:0005925;GO:0005925;GO:0005938;GO:0006811;GO:0015075;GO:0030864;GO:0034220;GO:0045296;GO:0046872;GO:0051015;GO:0046872;GO:0003779;GO:0005515;GO:0005515;GO:0005737;GO:0005737;GO:0005737;GO:0005856;GO:0005925;GO:0005925;GO:0005925;GO:0005938;GO:0006811;GO:0006811;GO:0015075;GO:0015075;GO:0030864;GO:0030864;GO:0034220;GO:0045296;GO:…	K24420	-	Z	KOG1702;0UJ8X;0RRUY;16GUU;0A33Z;0VDYX;0DQRG;1AURX;13IFU;1CZUT	LIM and SH3 protein 1 [Source:HGNC Symbol;Acc:HGNC:6513]	3927	Q14847;A0A024R1S8
ENSG00000138722	9.48647	16.2718	2.70118	0.166004	-2.59071	0.0676504	1	4	89879532	89954629	+	5510	MMRN1	GO:0002576;GO:0005201;GO:0005509;GO:0005509;GO:0005515;GO:0005515;GO:0005576;GO:0005576;GO:0007155;GO:0007596;GO:0007596;GO:0007596;GO:0031093;GO:0062023;GO:0002576;GO:0005201;GO:0005509;GO:0005509;GO:0005515;GO:0005515;GO:0005576;GO:0005576;GO:0007155;GO:0007596;GO:0007596;GO:0007596;GO:0031093;GO:0062023;GO:0005509;GO:0005509;GO:0005515;GO:0007596;GO:0007596;	K24247	-	W;T	0DM2W;16BVJ;1B2KU;0RTGX;0UQ63;0IEM1;12S50;0VAGD;09ZJK;1CVXZ	multimerin 1 [Source:HGNC Symbol;Acc:HGNC:7178]	22915	Q13201
ENSG00000205426	19274.6	17324.7	21224.5	1.2251	0.292898	0.0679581	1	12	52285913	52291534	-	1929	KRT81	GO:0005515;GO:0005615;GO:0005829;GO:0005882;GO:0031424;GO:0045095;GO:0045095;GO:0070268;GO:0005882;GO:0045095;GO:0045095;	K07605	-	Z;S	0IH1H;1CXXB;16F38;0URR8;0DQWB;0VE3D;09UAY;1AU9P;13IBD;0RKS3	keratin 81 [Source:HGNC Symbol;Acc:HGNC:6458]	3887	Q14533
ENSG00000170175	87.5118	101.741	73.2825	0.720284	-0.473362	0.0680154	1	17	7445061	7457710	+	4332	CHRNB1	GO:0001941;GO:0003009;GO:0004888;GO:0004888;GO:0005216;GO:0005216;GO:0005230;GO:0005230;GO:0005515;GO:0005886;GO:0005886;GO:0005887;GO:0005887;GO:0005892;GO:0005892;GO:0005892;GO:0006811;GO:0006811;GO:0006811;GO:0006812;GO:0006812;GO:0006936;GO:0007165;GO:0007165;GO:0007268;GO:0007271;GO:0007274;GO:0015267;GO:0015276;GO:0015276;GO:0015464;GO:0016020;GO:0016021;GO:0016021;GO:0016021;GO:0022848;GO:…	K04812	-	T;W	0URTP;16G53;12NAQ;KOG3645;0V4NA;0RQHH;1CPP8;1B32J;09TP4;0DEZI	cholinergic receptor nicotinic beta 1 subunit [Source:HGNC Symbol;Acc:HGNC:1961]	1140	P11230
ENSG00000178502	53.4524	64.5933	42.3115	0.655044	-0.610336	0.0683016	1	17	41848518	41865423	-	7402	KLHL11	GO:0005515;GO:0005515;GO:0005829;GO:0043687;	K10449	-	S;J;T	13KSV;KOG1072;0V55Y;0DNNV;0A2JK;0UFFN;1CXK2;1ARS2;0RS8P;165XU	kelch like family member 11 [Source:HGNC Symbol;Acc:HGNC:19008]	55175	Q9NVR0;A0A024R1T8
ENSG00000005187	19.0189	12.4469	25.5909	2.05601	1.03985	0.0684794	1	16	20610243	20797581	+	7510	ACSM3	GO:0000166;GO:0003674;GO:0003824;GO:0003996;GO:0004321;GO:0005524;GO:0005575;GO:0005739;GO:0005759;GO:0005759;GO:0005759;GO:0006629;GO:0006631;GO:0006633;GO:0006633;GO:0006637;GO:0008217;GO:0008217;GO:0015645;GO:0015645;GO:0016874;GO:0018729;GO:0042632;GO:0046872;GO:0047760;GO:0047760;GO:0050218;GO:0000166;GO:0003674;GO:0003824;GO:0003996;GO:0004321;GO:0005515;GO:0005524;GO:0005575;GO:0005739;GO:…	K01896	EC:6.2.1.2	H;I	0UGF9;0DF8B;KOG1175;0V9V8;13HY5;1CPXY;1AZX6;0RSV9;09YXJ;16CA3	acyl-CoA synthetase medium chain family member 3 [Source:HGNC Symbol;Acc:HGNC:10522]	6296	Q53FZ2
ENSG00000176953	646.506	708.795	584.216	0.824239	-0.278866	0.0689229	1	16	28950807	28967097	+	5738	NFATC2IP	GO:0005515;GO:0001816;GO:0001816;GO:0005515;GO:0005634;GO:0005737;GO:0045944;GO:0045944;GO:0001816;GO:0005515;GO:0005634;GO:0005737;GO:0045944;	-	-	O;K	1D0GX;16G15;1B24E;13Q1R;0RSW6;0DRBD;0VEJC;0A3QR;KOG1769;0URUG	nuclear factor of activated T cells 2 interacting protein [Source:HGNC Symbol;Acc:HGNC:25906]	84901	Q8NCF5
ENSG00000109775	193.528	219.431	167.625	0.763908	-0.388529	0.0689656	1	4	185399537	185425979	-	2778	UFSP2	GO:0005515;GO:0005515;GO:0005634;GO:0005634;GO:0005737;GO:0005737;GO:0005783;GO:0005783;GO:0006508;GO:0008233;GO:0008234;GO:0016787;GO:0016790;GO:0016790;GO:0033146;GO:0071567;GO:0071567;	K01376	EC:3.4.22.-	O	0RUX6;0DR8P;16DKS;1AW32;0UPRN;0VEGP;KOG2433;0A3MR;1D0DW;12SSW	UFM1 specific peptidase 2 [Source:HGNC Symbol;Acc:HGNC:25640]	55325	Q9NUQ7;B3KRI4
ENSG00000183856	825.646	902.268	749.025	0.830158	-0.268543	0.0691601	1	1	156525405	156572604	-	6742	IQGAP3	GO:0000082;GO:0000187;GO:0001934;GO:0005096;GO:0005515;GO:0005515;GO:0005516;GO:0005516;GO:0005737;GO:0005737;GO:0005829;GO:0005911;GO:0007165;GO:0007165;GO:0007265;GO:0008361;GO:0010628;GO:0010629;GO:0016328;GO:0017016;GO:0017016;GO:0017048;GO:0032956;GO:0033601;GO:0043087;GO:0043087;GO:0043547;GO:0048365;GO:0051015;GO:0070371;GO:0070856;GO:0071310;GO:0007165;GO:0043087;	K05767	-	T	12NUK;1CQKC;0UTAG;0V5KR;1AVBA;16GVH;0DFWY;0RUE7;KOG2128;09UM7	IQ motif containing GTPase activating protein 3 [Source:HGNC Symbol;Acc:HGNC:20669]	128239	Q86VI3
ENSG00000111653	492.075	439.421	544.728	1.23965	0.309932	0.069171	1	12	6650301	6663142	-	2709	ING4	GO:0000123;GO:0003713;GO:0005515;GO:0005515;GO:0005634;GO:0005634;GO:0005634;GO:0005634;GO:0005654;GO:0005654;GO:0005829;GO:0006260;GO:0006325;GO:0006473;GO:0006915;GO:0006978;GO:0007049;GO:0007050;GO:0008285;GO:0008285;GO:0008285;GO:0016573;GO:0016573;GO:0035064;GO:0035064;GO:0035064;GO:0035064;GO:0043065;GO:0043065;GO:0043065;GO:0043065;GO:0043966;GO:0043981;GO:0043982;GO:0043983;GO:0045111;GO:…	K11346	-	B	09W7W;KOG1973;0RY18;0UN93;0V768;1B1YD;16EN6;0DHGY;12PS3;1CS7A	inhibitor of growth family member 4 [Source:HGNC Symbol;Acc:HGNC:19423]	51147	Q9UNL4
ENSG00000177098	2.8039	5.25935	0.348447	0.0662528	-3.91587	0.0692731	1	11	118133377	118152888	-	5649	SCN4B	GO:0001518;GO:0001518;GO:0005244;GO:0005248;GO:0005248;GO:0005272;GO:0005515;GO:0005886;GO:0005886;GO:0006811;GO:0006814;GO:0010765;GO:0014704;GO:0014704;GO:0016020;GO:0016020;GO:0016020;GO:0016021;GO:0017080;GO:0017080;GO:0031226;GO:0034765;GO:0035725;GO:0035725;GO:0044325;GO:0060048;GO:0060307;GO:0086002;GO:0086006;GO:0086012;GO:0086016;GO:0086091;GO:2000649;GO:2000649;GO:0001518;GO:0001518;GO:…	K04848	-	W;P	13MDY;167HB;0VB49;0DJJU;0RTX2;0UNBE;1CUCK;0IXQZ;0A087;1AUK4	sodium voltage-gated channel beta subunit 4 [Source:HGNC Symbol;Acc:HGNC:10592]	6330	Q8IWT1;B0YJ93
ENSG00000081052	14.8377	20.2602	9.41515	0.464712	-1.10559	0.0693251	1	2	227002714	227164453	-	10042	COL4A4	GO:0005201;GO:0005201;GO:0005201;GO:0005201;GO:0005201;GO:0005576;GO:0005576;GO:0005581;GO:0005581;GO:0005581;GO:0005587;GO:0005587;GO:0005587;GO:0005604;GO:0005604;GO:0005604;GO:0005615;GO:0005788;GO:0030020;GO:0030198;GO:0030198;GO:0031012;GO:0032836;GO:0032836;GO:0032836;GO:0062023;	K06237	-	W	0B0G4;0V1AM;14TNU;0S2CU;0E5WP;1BA4C;16N6I;KOG3544;1DCW6;0WCZA	collagen type IV alpha 4 chain [Source:HGNC Symbol;Acc:HGNC:2206]	1286	P53420
ENSG00000141012	404.279	448.037	360.522	0.80467	-0.313531	0.069411	1	16	88813734	88856970	-	8402	GALNS	GO:0003824;GO:0003824;GO:0003943;GO:0004065;GO:0005576;GO:0005764;GO:0008484;GO:0008484;GO:0008484;GO:0016787;GO:0035578;GO:0042340;GO:0043202;GO:0043312;GO:0043890;GO:0043890;GO:0043890;GO:0046872;GO:0070062;GO:0003824;GO:0003824;GO:0008484;GO:0008484;GO:0016787;	K01132	EC:3.1.6.4	P;G	0UKBE;09Z3Z;12T1I;168MG;0V6MV;0RNMT;1CVDY;KOG3867;1AVTV;0DKJP	galactosamine (N-acetyl)-6-sulfatase [Source:HGNC Symbol;Acc:HGNC:4122]	2588	P34059;Q96I49
ENSG00000151131	226.726	255.301	198.151	0.776146	-0.3656	0.069518	1	12	104986316	105074197	+	25882	C12orf45	-	-	-	S	0VHIM;16HBD;0UV7J;0DR4J;0J22I;1B574;0A76F;0RKKW;1D22G;13V04	chromosome 12 open reading frame 45 [Source:HGNC Symbol;Acc:HGNC:28628]	121053	Q8N5I9
ENSG00000171453	479.954	429.426	530.482	1.23533	0.304893	0.0699849	1	6	43509702	43562419	+	5505	POLR1C	GO:0003677;GO:0003677;GO:0003899;GO:0003899;GO:0003899;GO:0005634;GO:0005654;GO:0006351;GO:0006351;GO:0046983;GO:0046983;GO:0003677;GO:0003677;GO:0003899;GO:0003899;GO:0003899;GO:0005634;GO:0006351;GO:0006351;GO:0046983;GO:0046983;GO:0003677;GO:0003677;GO:0003899;GO:0003899;GO:0003899;GO:0005634;GO:0005654;GO:0006351;GO:0006351;GO:0046983;GO:0046983;GO:0001054;GO:0001056;GO:0003677;GO:0003677;GO:…	K03027	-	-	-	RNA polymerase I and III subunit C [Source:HGNC Symbol;Acc:HGNC:20194]	9533	O15160
ENSG00000177294	3.6261	0.970118	6.28209	6.4756	2.69501	0.0705092	1	17	6776215	6797101	+	2926	FBXO39	GO:0005515;GO:0005515;GO:0019005;GO:0031146;	K10314	-	S	1CQD7;0V4J8;1ASS5;0RVXB;09UDS;0IT1X;165NU;0UH3A;0DFPM;13KW1	F-box protein 39 [Source:HGNC Symbol;Acc:HGNC:28565]	162517	Q8N4B4
ENSG00000127995	535.939	482.749	589.129	1.22036	0.287311	0.0705575	1	7	94509219	94557019	+	5260	CASD1	GO:0000139;GO:0005794;GO:0005975;GO:0016020;GO:0016021;GO:0016740;GO:0016746;GO:0030173;GO:0030173;GO:0047186;GO:0047186;GO:0016020;GO:0016021;	K03377	EC:2.3.1.45	S;U	12QD4;0RWGQ;0DR0H;16ABN;KOG1699;0A0QC;0UJU5;1AWSM;0VBKM;1D04U	CAS1 domain containing 1 [Source:HGNC Symbol;Acc:HGNC:16014]	64921	Q96PB1;Q8WZ77
ENSG00000150051	417.666	367.235	468.097	1.27465	0.350107	0.0713192	1	10	27672874	27746060	-	4107	MKX	GO:0000122;GO:0000790;GO:0000978;GO:0000981;GO:0000981;GO:0000981;GO:0001227;GO:0001228;GO:0003677;GO:0003677;GO:0003677;GO:0005634;GO:0005634;GO:0006355;GO:0006355;GO:0006357;GO:0007275;GO:0007517;GO:0007517;GO:0043565;GO:0045944;GO:0048468;GO:0000122;GO:0000790;GO:0000978;GO:0000981;GO:0000981;GO:0000981;GO:0001227;GO:0001228;GO:0003677;GO:0003677;GO:0003677;GO:0005634;GO:0005634;GO:0006355;GO:…	-	-	K	KOG0773;16G13;0UJDI;1B3CR;1CVG2;0DKMP;13JNV;09Z5J;0VA2V;0RSRC	mohawk homeobox [Source:HGNC Symbol;Acc:HGNC:23729]	283078	Q8IYA7
ENSG00000169964	273.608	240.171	307.046	1.27845	0.354395	0.0713811	1	3	44861904	44865670	+	3071	TMEM42	GO:0005515;GO:0016020;GO:0016021;	-	-	S	1D38W;13QGE;0DTWS;1B5RB;16HIC;0VHSV;0RYQK;0UV8F;0A6NC;0IWPB	transmembrane protein 42 [Source:HGNC Symbol;Acc:HGNC:28444]	131616	Q69YG0
ENSG00000140280	121.169	103.21	139.127	1.348	0.430818	0.07149	1	15	51723011	51751585	-	1874	LYSMD2	GO:0005515;GO:0005515;	-	-	O	1CV83;0IXB3;0V9C1;09YZ4;0DKE0;13S4K;1B2QN;0UHZN;0RZ7K;16F0C	LysM domain containing 2 [Source:HGNC Symbol;Acc:HGNC:28571]	256586	Q8IV50
ENSG00000198938	75259.9	84533.9	65985.9	0.780585	-0.357373	0.0715284	1	MT	9207	9990	+	784	MT-CO3	GO:0004129;GO:0004129;GO:0005515;GO:0005739;GO:0005739;GO:0005743;GO:0005743;GO:0006123;GO:0006123;GO:0008535;GO:0009055;GO:0009060;GO:0015002;GO:0015002;GO:0015453;GO:0016020;GO:0016020;GO:0016020;GO:0016021;GO:0019646;GO:0019646;GO:0022904;GO:0022904;GO:0045277;GO:0055085;GO:1902600;	-	-	C	0A1BF;16JF7;KOG4664;0DNZ2;13KX0;1CXWG;1AU5U;0UIYW;0VC6H;0RKND	mitochondrially encoded cytochrome c oxidase III [Source:HGNC Symbol;Acc:HGNC:7422]	-	-
ENSG00000204371	753.288	824.756	681.819	0.826692	-0.274578	0.0715816	1	6	31879759	31897687	-	7289	EHMT2	GO:0000122;GO:0000977;GO:0002039;GO:0002039;GO:0005515;GO:0005515;GO:0005634;GO:0005634;GO:0005634;GO:0005634;GO:0005634;GO:0005654;GO:0006275;GO:0006306;GO:0006357;GO:0007130;GO:0007281;GO:0007286;GO:0007616;GO:0008270;GO:0008270;GO:0009566;GO:0010424;GO:0016571;GO:0016607;GO:0018024;GO:0018024;GO:0018024;GO:0031667;GO:0034968;GO:0034968;GO:0035265;GO:0035690;GO:0036166;GO:0044030;GO:0045471;GO:…	K11420	EC:2.1.1.355	B	1CTEX;0V85N;0DIPW;16BQD;09X72;12QG0;1AVC2;0UFRD;KOG1082	euchromatic histone lysine methyltransferase 2 [Source:HGNC Symbol;Acc:HGNC:14129]	10919	Q96KQ7;A0A024RCN9
ENSG00000143947	10508.5	8904.92	12112.1	1.36016	0.443778	0.0717323	1	2	55231903	55235853	+	3130	RPS27A	GO:0000122;GO:0000184;GO:0000187;GO:0000209;GO:0000715;GO:0000717;GO:0002755;GO:0002756;GO:0003723;GO:0003735;GO:0003735;GO:0003735;GO:0005515;GO:0005515;GO:0005515;GO:0005515;GO:0005615;GO:0005634;GO:0005634;GO:0005654;GO:0005730;GO:0005737;GO:0005737;GO:0005741;GO:0005789;GO:0005829;GO:0005840;GO:0005840;GO:0005840;GO:0005886;GO:0006283;GO:0006294;GO:0006296;GO:0006297;GO:0006412;GO:0006412;GO:…	K02977	-	J;K	0RVKX;0USGI;0A0DY;169KF;KOG0004;0DN0Q;1B1UG;13PT2;1CWWT;0VHHR	ribosomal protein S27a [Source:HGNC Symbol;Acc:HGNC:10417]	6233	P62979;B2RDW1
ENSG00000123191	137.055	157.066	117.044	0.745192	-0.424317	0.0717839	1	13	51930436	52012125	-	18808	ATP7B	GO:0000139;GO:0000139;GO:0000166;GO:0000166;GO:0000166;GO:0005375;GO:0005507;GO:0005507;GO:0005507;GO:0005507;GO:0005515;GO:0005515;GO:0005524;GO:0005524;GO:0005737;GO:0005739;GO:0005768;GO:0005770;GO:0005794;GO:0005794;GO:0005802;GO:0005802;GO:0005887;GO:0006811;GO:0006812;GO:0006812;GO:0006825;GO:0006825;GO:0006878;GO:0006878;GO:0006878;GO:0006882;GO:0007595;GO:0015677;GO:0015680;GO:0016020;GO:…	K17686	EC:7.2.2.8	P	0V7QK;09WSA;1AU3S;1CSSK;0DI1Y;0UJGB;1671C;0RKA2;KOG0207;12P75	ATPase copper transporting beta [Source:HGNC Symbol;Acc:HGNC:870]	540	P35670;A0A024RDX3;B7ZLR4
ENSG00000094755	3.94937	7.24031	0.658431	0.0909395	-3.45895	0.0722439	1	5	170763350	170814047	+	4621	GABRP	GO:0004888;GO:0004888;GO:0004890;GO:0004890;GO:0005216;GO:0005216;GO:0005230;GO:0005230;GO:0006811;GO:0006811;GO:0016020;GO:0016020;GO:0016021;GO:0016021;GO:0034220;GO:0034220;GO:0004888;GO:0004888;GO:0004890;GO:0004890;GO:0005216;GO:0005216;GO:0005230;GO:0005230;GO:0006811;GO:0006811;GO:0016020;GO:0016020;GO:0016021;GO:0016021;GO:0034220;GO:0034220;GO:0004888;GO:0004888;GO:0004890;GO:0004890;GO:…	K05189	-	T	0DEFF;0UFD4;168QN;09T49;1AYJF;KOG3643;0RWQI;12N1C;1CP54;0V42Z	gamma-aminobutyric acid type A receptor subunit pi [Source:HGNC Symbol;Acc:HGNC:4089]	2568	O00591
ENSG00000147231	13.319	18.6949	7.94317	0.424885	-1.23486	0.0726256	1	X	106611930	106679439	+	4850	RADX	GO:0003677;GO:0003697;GO:0003697;GO:0003697;GO:0003697;GO:0003723;GO:0005515;GO:0005657;GO:0005657;GO:0005694;GO:0006282;GO:2000042;GO:0003677;GO:0003697;GO:0003697;GO:0003697;GO:0003723;GO:0005515;GO:0005657;GO:0005657;GO:0005694;GO:0006282;GO:2000042;GO:0003677;GO:0003697;GO:0003697;GO:0003697;GO:0003697;GO:0003723;GO:0005515;GO:0005657;GO:0005657;GO:0005694;GO:0006282;GO:2000042;GO:0003697;GO:…	-	-	S	1ASZW;12T8U;16F6D;0V93X;0DJJY;09Y6E;0IH30;0UNBI;1CUCP;0RV1J	RPA1 related single stranded DNA binding protein, X-linked [Source:HGNC Symbol;Acc:HGNC:25486]	55086	Q6NSI4
ENSG00000168672	1175.42	1018.14	1332.7	1.30896	0.38842	0.0727629	1	8	126552443	126558478	-	5734	LRATD2	GO:0005515;GO:0005515;GO:0005737;GO:0005737;GO:0005886;GO:0005515;GO:0005515;GO:0005737;GO:0005737;GO:0005886;	K22810	-	O	1B24Z;0RMJT;12RYQ;0IGIG;0DFEX;0UM5M;0VFQI;0A4W2;16IVC;1CZ3E	LRAT domain containing 2 [Source:HGNC Symbol;Acc:HGNC:24166]	157638	Q96KN1
ENSG00000261371	236.683	274.533	198.832	0.724254	-0.465433	0.0728064	1	17	64319415	64413776	-	7741	PECAM1	GO:0001525;GO:0001886;GO:0001934;GO:0002576;GO:0004888;GO:0005515;GO:0005515;GO:0005515;GO:0005615;GO:0005737;GO:0005886;GO:0005886;GO:0005886;GO:0005886;GO:0005887;GO:0005911;GO:0006909;GO:0007155;GO:0007155;GO:0007156;GO:0007159;GO:0007165;GO:0007166;GO:0007266;GO:0008037;GO:0009897;GO:0016020;GO:0016020;GO:0016021;GO:0030054;GO:0030198;GO:0030334;GO:0030335;GO:0030485;GO:0030667;GO:0031092;GO:…	K06471	-	W;T	0II37;09YD9;1AY4E;16AX7;0RSRB;0UNMM;1CUK9;12NX0;0V9AV;0DJT4	platelet and endothelial cell adhesion molecule 1 [Source:HGNC Symbol;Acc:HGNC:8823]	5175	P16284
ENSG00000100330	106.109	88.1958	124.022	1.40622	0.491819	0.0730285	1	22	29883169	30030868	+	9891	MTMR3	GO:0004438;GO:0004438;GO:0004721;GO:0004722;GO:0004725;GO:0004725;GO:0004725;GO:0005515;GO:0005737;GO:0005829;GO:0006470;GO:0006629;GO:0006661;GO:0010506;GO:0016020;GO:0016236;GO:0016311;GO:0016311;GO:0016787;GO:0019898;GO:0019903;GO:0019903;GO:0035335;GO:0042149;GO:0046856;GO:0046856;GO:0046872;GO:0046872;GO:0046872;GO:0052629;GO:0052629;GO:0060304;GO:1904562;GO:2000785;GO:0004438;GO:0004438;GO:…	K18082	-	I;U	0B3KT;0E7S4;1DES1;0S2J6;0INM7;0V2TU;16NJ0;1BAS4;0WG0K;13BQ3	myotubularin related protein 3 [Source:HGNC Symbol;Acc:HGNC:7451]	8897	Q13615
ENSG00000196470	242.159	213.096	271.222	1.27277	0.34797	0.0730974	1	16	48356364	48448402	-	6688	SIAH1	GO:0000209;GO:0004842;GO:0004842;GO:0005515;GO:0005515;GO:0005634;GO:0005737;GO:0005737;GO:0005737;GO:0005737;GO:0005829;GO:0006511;GO:0006511;GO:0006511;GO:0006511;GO:0006915;GO:0006915;GO:0007049;GO:0007275;GO:0007275;GO:0007283;GO:0007399;GO:0007411;GO:0008022;GO:0008270;GO:0008270;GO:0009653;GO:0016567;GO:0016740;GO:0030154;GO:0030163;GO:0030877;GO:0031624;GO:0042802;GO:0043065;GO:0043161;GO:…	K04506	EC:2.3.2.27	O	0DPQ1;KOG3002;12QM3;0V8J1;09XMC;0RPJ7;1CYP1;1B4BM;16GB7;0UU5E	siah E3 ubiquitin protein ligase 1 [Source:HGNC Symbol;Acc:HGNC:10857]	6477	Q8IUQ4
ENSG00000156976	10898.8	9984.25	11813.3	1.18319	0.242683	0.0733352	1	3	186783205	186789897	+	6130	EIF4A2	GO:0000166;GO:0004386;GO:0005524;GO:0000166;GO:0003676;GO:0003676;GO:0003724;GO:0004386;GO:0005524;GO:0005524;GO:0005524;GO:0016787;GO:0000166;GO:0003724;GO:0004386;GO:0005524;GO:0016787;GO:0000166;GO:0003724;GO:0004386;GO:0005524;GO:0016787;GO:0000166;GO:0003676;GO:0003724;GO:0004386;GO:0004386;GO:0005524;GO:0005524;GO:0016787;GO:0000166;GO:0002183;GO:0003676;GO:0003676;GO:0003723;GO:0003724;GO:…	K03257	-	J	0DJUC;1CUMH;KOG0327;1B2VQ;0V6FT;12NBJ;16FD6;0RTA5;09WMH;0UQBD	eukaryotic translation initiation factor 4A2 [Source:HGNC Symbol;Acc:HGNC:3284]	1974	Q14240
ENSG00000165917	6.90904	3.13104	10.687	3.41326	1.77115	0.0733453	1	11	47437764	47449143	-	1876	RAPSN	GO:0005515;GO:0005737;GO:0005794;GO:0005813;GO:0005829;GO:0005856;GO:0005886;GO:0005886;GO:0005886;GO:0007268;GO:0007268;GO:0007268;GO:0007271;GO:0016020;GO:0016020;GO:0030054;GO:0031594;GO:0031594;GO:0033130;GO:0033130;GO:0033130;GO:0033130;GO:0035255;GO:0043495;GO:0043495;GO:0043525;GO:0045202;GO:0045202;GO:0045202;GO:0045202;GO:0045211;GO:0046872;GO:0099634;GO:1900075;GO:1901626;GO:1903540;GO:…	-	-	W	09TXG;0V4WJ;12PQP;1CPXE;1AS77;0UGEP;0RXG3;16BIC;0DF7U;KOG1941	receptor associated protein of the synapse [Source:HGNC Symbol;Acc:HGNC:9863]	5913	Q13702;A0A0S2Z4F8
ENSG00000117533	1200.05	1091.64	1308.46	1.19862	0.261373	0.0735268	1	1	171700160	171742074	-	4986	VAMP4	GO:0000139;GO:0000226;GO:0000226;GO:0005515;GO:0005515;GO:0005764;GO:0005768;GO:0005794;GO:0005802;GO:0005886;GO:0008021;GO:0008021;GO:0009986;GO:0016020;GO:0016021;GO:0016021;GO:0016021;GO:0016189;GO:0016192;GO:0016192;GO:0030133;GO:0030285;GO:0030665;GO:0031201;GO:0032588;GO:0035493;GO:0035493;GO:0061024;GO:0090161;GO:0090161;GO:0090161;GO:0090161;GO:1900242;GO:0000139;GO:0000226;GO:0000226;GO:…	K08513	-	U	16HWN;0VID4;0RY6B;13R4X;1D3NW;1B5XI;KOG0860;0DUBC;0A7IG;0UVGY	vesicle associated membrane protein 4 [Source:HGNC Symbol;Acc:HGNC:12645]	8674	O75379;Q6IAZ3
ENSG00000129173	160.296	182.947	137.646	0.752379	-0.410469	0.0738926	1	11	19224063	19241620	-	4134	E2F8	GO:0000122;GO:0000122;GO:0000122;GO:0000790;GO:0000978;GO:0000981;GO:0000981;GO:0000987;GO:0001217;GO:0001227;GO:0001890;GO:0002040;GO:0003677;GO:0003677;GO:0003700;GO:0003700;GO:0003700;GO:0003700;GO:0005515;GO:0005634;GO:0005634;GO:0005654;GO:0005654;GO:0005667;GO:0005667;GO:0005730;GO:0005829;GO:0006355;GO:0006355;GO:0006977;GO:0007049;GO:0008134;GO:0032466;GO:0032877;GO:0033301;GO:0043565;GO:…	K09391	-	K	1AU8A;0RKRZ;0A3KS;0DPRG;1CYQQ;0UTE1;12RTC;KOG2578;0VEFT;16A4G	E2F transcription factor 8 [Source:HGNC Symbol;Acc:HGNC:24727]	79733	A0AVK6
ENSG00000155893	134.131	114.498	153.763	1.34294	0.42539	0.073941	1	3	141228726	141367753	+	13343	PXYLP1	GO:0000139;GO:0005515;GO:0005794;GO:0005794;GO:0006024;GO:0006024;GO:0010909;GO:0016020;GO:0016021;GO:0016311;GO:0016787;GO:0016791;GO:0016791;GO:0050650;GO:0050650;GO:0000139;GO:0005515;GO:0005794;GO:0005794;GO:0006024;GO:0006024;GO:0010909;GO:0016020;GO:0016021;GO:0016311;GO:0016787;GO:0016791;GO:0016791;GO:0050650;GO:0050650;	K21403	EC:3.1.3.-	S;O	1CX44;12SY2;0DN7G;0A0K5;0RWBH;KOG3672;167SN;0VBGD;1AYQ3;0UN6D	2-phosphoxylose phosphatase 1 [Source:HGNC Symbol;Acc:HGNC:26303]	92370	Q8TE99;Q9NT50
ENSG00000177082	178.484	204.896	152.072	0.742192	-0.430135	0.0739428	1	15	84639285	84654343	-	9622	WDR73	GO:0000922;GO:0000922;GO:0003674;GO:0005515;GO:0005737;GO:0005819;GO:0005829;GO:0005829;GO:0005856;GO:0006997;GO:0031122;GO:0031122;GO:0032154;GO:0043066;	-	-	B	0UTJW;0RYA0;0DJVQ;13IQ9;1ASE3;09YFH;16F4B;1CUNZ;0V9DB;KOG0264	WD repeat domain 73 [Source:HGNC Symbol;Acc:HGNC:25928]	84942	Q6P4I2;Q5RKY8;Q6PJL8
ENSG00000167080	24.155	31.2622	17.0478	0.545316	-0.874837	0.0739908	1	17	49132460	49176840	+	8961	B4GALNT2	GO:0000139;GO:0000139;GO:0005515;GO:0005794;GO:0006047;GO:0006486;GO:0008376;GO:0008376;GO:0008376;GO:0016020;GO:0016021;GO:0016740;GO:0016757;GO:0016758;GO:0018279;GO:0019276;GO:0019276;GO:0022408;GO:0030173;GO:0030259;GO:0000139;GO:0000139;GO:0005515;GO:0005794;GO:0006047;GO:0006486;GO:0008376;GO:0008376;GO:0008376;GO:0016020;GO:0016021;GO:0016740;GO:0016757;GO:0016758;GO:0016758;GO:0018279;GO:…	K09655	EC:2.4.1.-	O;G	1CT51;09WSZ;12QA5;0DHWI;0UKKB;0V81Y;0RMTC;0IF61;1AXD6;16863	beta-1,4-N-acetyl-galactosaminyltransferase 2 [Source:HGNC Symbol;Acc:HGNC:24136]	124872	Q8NHY0
ENSG00000165181	122.618	90.8895	154.346	1.69817	0.763981	0.0740247	1	9	111686173	111795008	-	6276	SHOC1	GO:0000712;GO:0000712;GO:0000712;GO:0000712;GO:0000794;GO:0000794;GO:0000794;GO:0000794;GO:0003677;GO:0003697;GO:0003697;GO:0005694;GO:0016787;GO:0016887;GO:0016887;GO:0016887;GO:0016887;GO:0051321;GO:0000712;GO:0000712;GO:0000794;GO:0000794;GO:0016887;GO:0016887;GO:0000712;GO:0000712;GO:0000712;GO:0000712;GO:0000712;GO:0000794;GO:0000794;GO:0000794;GO:0000794;GO:0000794;GO:0003677;GO:0003697;GO:…	-	-	S	0DPQ9;164B1;1CYPE;0UG3G;0VCXM;1ARWI;0IHV8;12SHY;0RTN3;0A22B	shortage in chiasmata 1 [Source:HGNC Symbol;Acc:HGNC:26535]	158401	Q6ZU10
ENSG00000197275	99.7475	115.949	83.5462	0.720544	-0.472842	0.0743647	1	8	94371960	94475115	-	5319	RAD54B	GO:0000166;GO:0000724;GO:0000724;GO:0000724;GO:0003677;GO:0003678;GO:0003724;GO:0004386;GO:0005515;GO:0005524;GO:0005524;GO:0005524;GO:0005634;GO:0005634;GO:0005634;GO:0006281;GO:0006312;GO:0006974;GO:0006974;GO:0007131;GO:0007131;GO:0008340;GO:0010212;GO:0015616;GO:0015616;GO:0016787;GO:0032508;GO:0042493;GO:0000166;GO:0000724;GO:0000724;GO:0003677;GO:0003678;GO:0003724;GO:0004386;GO:0005515;GO:…	K10877	EC:3.6.4.-	L	09XTC;16DVB;0V8QW;1ASTM;1CVDA;0UI5Z;0RSQ2;12PSK;KOG0390;0DKJ5	RAD54 homolog B [Source:HGNC Symbol;Acc:HGNC:17228]	25788	Q9Y620
ENSG00000141526	2199.97	2641.88	1758.05	0.665454	-0.58759	0.0744404	1	17	82228397	82261129	+	8985	SLC16A3	GO:0005887;GO:0005887;GO:0008028;GO:0008028;GO:0015129;GO:0015129;GO:0015718;GO:0015718;GO:0016020;GO:0016021;GO:0022857;GO:0022857;GO:0035873;GO:0055085;GO:0055085;GO:0003723;GO:0005515;GO:0005886;GO:0005886;GO:0005886;GO:0005886;GO:0005887;GO:0005887;GO:0005887;GO:0005887;GO:0006090;GO:0008028;GO:0008028;GO:0008028;GO:0008028;GO:0015129;GO:0015129;GO:0015293;GO:0015718;GO:0015718;GO:0015718;GO:…	K08180	-	G	0IMVU	solute carrier family 16 member 3 [Source:HGNC Symbol;Acc:HGNC:10924]	9123	O15427;A0A024R8U1
ENSG00000114744	809.071	731.747	886.395	1.21134	0.276605	0.0745809	1	3	149738472	149752495	-	4895	COMMD2	GO:0005515;GO:0005515;GO:0005737;	K22558	-	S	12SEC;09XYZ;16AGG;0IKFK;0RS16;0DJBY;1CU46;0UN1K;1AXHU;0V8WS	COMM domain containing 2 [Source:HGNC Symbol;Acc:HGNC:24993]	51122	Q86X83
ENSG00000146232	210.167	237.317	183.016	0.771191	-0.374841	0.0749453	1	6	44258166	44265788	-	2581	NFKBIE	GO:0001650;GO:0005515;GO:0005654;GO:0005829;GO:0001650;GO:0005515;GO:0005515;GO:0005654;GO:0005737;GO:0005737;GO:0005794;GO:0005829;GO:0005829;GO:0042942;GO:0042994;GO:0048471;	K05872	-	K;E	0UQCI;0DQII;16E1S;KOG0504;0VC0J;13M39;1CZKX;0RQGH;0A2AC;1AV6R	NFKB inhibitor epsilon [Source:HGNC Symbol;Acc:HGNC:7799]	4794	O00221;Q7LC14;Q96F31;A0A024RD24
ENSG00000189057	324.842	360.163	289.52	0.803858	-0.314988	0.0750108	1	11	59107185	59127412	+	3865	FAM111B	GO:0000785;GO:0005515;GO:0005634;GO:0006260;GO:0000785;GO:0005515;GO:0005634;GO:0006260;GO:0000785;GO:0005515;GO:0005634;GO:0006260;GO:0000785;GO:0005515;GO:0005634;GO:0006260;	K24275	-	O	0IHAZ;1CRZA;1AW0T;0V6YM;09W07;13KFF;0RT7U;0UJBT;0DH99;16FK2	family with sequence similarity 111 member B [Source:HGNC Symbol;Acc:HGNC:24200]	374393	Q6SJ93
ENSG00000169783	11.9047	17.1256	6.68372	0.390275	-1.35744	0.0752946	1	15	77613027	77820900	-	5324	LINGO1	GO:0005154;GO:0005515;GO:0005515;GO:0005615;GO:0005886;GO:0005886;GO:0016020;GO:0016021;GO:0031012;GO:0050771;GO:0005154;GO:0005515;GO:0005515;GO:0005615;GO:0005886;GO:0005886;GO:0016020;GO:0016021;GO:0031012;GO:0050771;GO:0005515;GO:0005515;GO:0005515;	K23533	-	T	1CRAP;KOG0619;16DW7;12U4H;09VCD;0V6BI;1B03K;0DGKV;0RSUI;0UQJ1	leucine rich repeat and Ig domain containing 1 [Source:HGNC Symbol;Acc:HGNC:21205]	84894	Q96FE5
ENSG00000162614	188.12	213.094	163.147	0.765612	-0.385315	0.0753306	1	1	77888513	77943895	+	4436	NEXN	GO:0005515;GO:0005886;GO:0005886;GO:0007155;GO:0007155;GO:0007411;GO:0007411;GO:0003779;GO:0005515;GO:0005515;GO:0005737;GO:0005856;GO:0005886;GO:0005886;GO:0005886;GO:0005912;GO:0005925;GO:0007155;GO:0007155;GO:0007156;GO:0007411;GO:0007411;GO:0007411;GO:0008307;GO:0015629;GO:0030018;GO:0030054;GO:0030334;GO:0030424;GO:0051015;GO:0051493;GO:0070593;GO:0098632;GO:0003779;GO:0005515;GO:0005737;GO:…	K23918	-	Z	0UMBJ;0DIRI;0RPDN;1AZ0S;09XDZ;1CTGK;0IF6R;0V8C2;135KZ;16BTM	nexilin F-actin binding protein [Source:HGNC Symbol;Acc:HGNC:29557]	91624	Q0ZGT2
ENSG00000139178	340.337	302.451	378.224	1.25053	0.322539	0.075638	1	12	7089587	7109238	-	4979	C1RL	GO:0002376;GO:0004252;GO:0004252;GO:0004252;GO:0005576;GO:0005615;GO:0005615;GO:0005615;GO:0006508;GO:0006508;GO:0006508;GO:0006958;GO:0008233;GO:0008236;GO:0016787;GO:0031638;GO:0045087;GO:0070062;GO:0072562;GO:0004252;GO:0004252;GO:0006508;GO:0006508;	-	-	O;E	KOG3627;0RRKF;1B4P4;0A4TJ;0UTES;1D17F;0VFNF;0DRCP;16AHP;13NF4	complement C1r subcomponent like [Source:HGNC Symbol;Acc:HGNC:21265]	51279	Q9NZP8
ENSG00000264343	2.35769	0.319914	4.39548	13.7395	3.78026	0.0756478	1	1	146146203	146229026	-	2957	NOTCH2NLA	GO:0005112;GO:0005112;GO:0005509;GO:0005509;GO:0005515;GO:0005576;GO:0005737;GO:0007219;GO:0007275;GO:0021987;GO:0030154;GO:0045747;GO:0005112;GO:0005112;GO:0005509;GO:0005509;GO:0005515;GO:0005576;GO:0005737;GO:0007219;GO:0007275;GO:0021987;GO:0030154;GO:0045747;	K24466	-	T	14SCF;0S01D;0WBZB;KOG1217;0V0GD;0AZ6Y;1B902;16MKG;1DBNY;0E504	notch 2 N-terminal like A [Source:HGNC Symbol;Acc:HGNC:31862]	388677	Q7Z3S9;P0DPK4
ENSG00000132911	3.06783	6.13565	0	0	-Inf	0.0758788	1	5	152391546	152433368	-	2331	NMUR2	GO:0001607;GO:0001607;GO:0001607;GO:0002023;GO:0004930;GO:0004930;GO:0004930;GO:0004930;GO:0005229;GO:0005515;GO:0005525;GO:0005886;GO:0005886;GO:0005886;GO:0006816;GO:0006940;GO:0007165;GO:0007186;GO:0007186;GO:0007186;GO:0007186;GO:0007200;GO:0007204;GO:0007218;GO:0007218;GO:0007218;GO:0007267;GO:0007417;GO:0007417;GO:0007625;GO:0007631;GO:0008188;GO:0008188;GO:0016020;GO:0016021;GO:0016021;GO:…	K05053	-	T;P	KOG3656;13GR8;1CRNQ;09VPV;0V6NX;1B0JD;0DGYG;0UIXF;164KN;0RYKS	neuromedin U receptor 2 [Source:HGNC Symbol;Acc:HGNC:16454]	56923	Q9GZQ4
ENSG00000176399	164.784	143.242	186.325	1.30077	0.379361	0.0758951	1	9	22446824	22455740	+	5586	DMRTA1	GO:0000790;GO:0000977;GO:0000981;GO:0001541;GO:0003677;GO:0003700;GO:0003700;GO:0003700;GO:0005515;GO:0005515;GO:0005634;GO:0005634;GO:0005634;GO:0005634;GO:0006355;GO:0006355;GO:0006357;GO:0007281;GO:0007548;GO:0042802;GO:0043565;GO:0043565;GO:0043565;GO:0046872;GO:0060179;GO:1990837;	K19491	-	K	0RRNK;0DQ8E;13IV7;1CZA3;168UV;0A2KT;0VDGT;0UTIA;KOG3815;1B16K	DMRT like family A1 [Source:HGNC Symbol;Acc:HGNC:13826]	63951	Q5VZB9
ENSG00000110328	354.616	392.15	317.083	0.808578	-0.306541	0.0758954	1	11	11270877	11622005	-	3626	GALNT18	GO:0000139;GO:0004653;GO:0005575;GO:0005794;GO:0005794;GO:0006486;GO:0006493;GO:0016020;GO:0016021;GO:0016740;GO:0016757;GO:0030246;GO:0046872;	K00710	EC:2.4.1.41	O;G	0UFQV;0DEQH;09TDA;0RRGV;KOG3736;167ZM;0V4CD;12R76;1AZMI;1CPE7	polypeptide N-acetylgalactosaminyltransferase 18 [Source:HGNC Symbol;Acc:HGNC:30488]	374378	Q6P9A2;Q58A54
ENSG00000137875	38.211	29.1193	47.3027	1.62445	0.699947	0.0759697	1	15	52109263	52112775	-	1319	BCL2L10	GO:0005515;GO:0005515;GO:0005515;GO:0005634;GO:0005739;GO:0005739;GO:0005741;GO:0005783;GO:0005829;GO:0006915;GO:0006919;GO:0007283;GO:0007292;GO:0008630;GO:0016020;GO:0016020;GO:0016021;GO:0031965;GO:0042803;GO:0042981;GO:0042981;GO:0043066;GO:0043066;GO:0044233;GO:0046982;GO:0089720;GO:0097192;GO:2001243;GO:0006915;GO:0042981;GO:0042981;	K18451	-	T	0USD3;1CZBQ;13WVM;1B079;0A6Z9;0VHTF;0J2PB;0DT24;0RNCE;164JE	BCL2 like 10 [Source:HGNC Symbol;Acc:HGNC:993]	10017	Q9HD36
ENSG00000185269	8.89642	13.1548	4.638	0.35257	-1.50402	0.0760608	1	17	81952507	81961840	-	2913	NOTUM	GO:0004629;GO:0005515;GO:0005576;GO:0005576;GO:0005788;GO:0016055;GO:0016787;GO:0016787;GO:0016787;GO:0030178;GO:0030178;GO:0043687;GO:0044267;GO:0052689;GO:0052689;GO:0090090;GO:1990697;GO:1990697;GO:1990697;GO:1990699;GO:1990699;GO:1990699;GO:0016787;GO:0016787;GO:0016787;GO:0016787;	K19882	EC:3.1.1.98	M	12P2A;09V17;0RUMC;0DGAK;1B0Z5;0UIPX;1CR00;KOG4287;0V60S;16GWY	notum, palmitoleoyl-protein carboxylesterase [Source:HGNC Symbol;Acc:HGNC:27106]	147111	Q6P988
ENSG00000178568	5.18706	8.27042	2.10369	0.254364	-1.97504	0.0761246	1	2	211375717	212538841	-	13015	ERBB4	GO:0000165;GO:0000166;GO:0000976;GO:0001755;GO:0001755;GO:0001934;GO:0004672;GO:0004672;GO:0004713;GO:0004713;GO:0004713;GO:0004714;GO:0004714;GO:0004714;GO:0004714;GO:0004714;GO:0005154;GO:0005154;GO:0005515;GO:0005515;GO:0005524;GO:0005524;GO:0005524;GO:0005576;GO:0005634;GO:0005654;GO:0005739;GO:0005759;GO:0005829;GO:0005886;GO:0005886;GO:0005887;GO:0006468;GO:0006468;GO:0006915;GO:0007165;GO:…	K05085	EC:2.7.10.1	T	12QPC;1B2KX;16DRI;0RM7J;0V6WJ;09VY3;KOG1025;0DH6Q;1CRHP;0UMRH	erb-b2 receptor tyrosine kinase 4 [Source:HGNC Symbol;Acc:HGNC:3432]	2066	Q15303
ENSG00000131398	239.668	271.502	207.835	0.765499	-0.385528	0.0761541	1	19	50311937	50333515	-	6794	KCNC3	GO:0005216;GO:0005216;GO:0005244;GO:0005249;GO:0005249;GO:0005267;GO:0005515;GO:0006811;GO:0006811;GO:0006811;GO:0006813;GO:0006813;GO:0006813;GO:0008076;GO:0008076;GO:0016020;GO:0016020;GO:0016020;GO:0016021;GO:0016021;GO:0016021;GO:0034765;GO:0051260;GO:0051260;GO:0055085;GO:0055085;GO:0071805;GO:0005216;GO:0005216;GO:0005244;GO:0005249;GO:0005249;GO:0005249;GO:0005249;GO:0005251;GO:0005267;GO:…	K04889	-	P	1CY4W;KOG3713;09X3G;16D6Z;12QY3;1B0F6;0UQP6;0DP6W;0S0YI;0V820	potassium voltage-gated channel subfamily C member 3 [Source:HGNC Symbol;Acc:HGNC:6235]	3748	Q14003
ENSG00000172428	768.414	670.407	866.422	1.29238	0.370031	0.0761662	1	2	240126563	240136807	-	2037	COPS9	GO:0000790;GO:0005515;GO:0005515;GO:0005634;GO:0005654;GO:0005737;GO:0008180;GO:0008180;GO:0008284;GO:0034644;GO:2000435;GO:0000790;GO:0005515;GO:0005634;GO:0005654;GO:0005737;GO:0008180;GO:0008180;GO:0008284;GO:0034644;GO:0051220;GO:2000435;GO:2000435;	-	-	S	0AAD4;16IP3;0UWRI;0RRS9;1D5FA;0J55G;1B6YR;0VMB8;0DW5D;13YXS	COP9 signalosome subunit 9 [Source:HGNC Symbol;Acc:HGNC:21314]	150678	Q8WXC6
ENSG00000169598	285.271	316.952	253.589	0.800087	-0.321771	0.0761731	1	1	3857267	3885429	+	3870	DFFB	GO:0004536;GO:0004536;GO:0006309;GO:0006309;GO:0006915;GO:0006915;GO:0006915;GO:0003677;GO:0004518;GO:0004536;GO:0004536;GO:0005634;GO:0005634;GO:0005654;GO:0005730;GO:0005737;GO:0005737;GO:0006309;GO:0006309;GO:0006915;GO:0006915;GO:0006915;GO:0016787;GO:0016787;GO:0000790;GO:0000790;GO:0000790;GO:0004518;GO:0004536;GO:0004536;GO:0004536;GO:0004536;GO:0005515;GO:0005634;GO:0005634;GO:0005634;GO:…	K02311	EC:3.-.-.-	L	0A3FD;1D07D;16A6T;1AXCR;0USTH;0IFTE;12SV9;0DR2J;0RQNP;0VEAB	DNA fragmentation factor subunit beta [Source:HGNC Symbol;Acc:HGNC:2773]	1677	O76075;Q96P73
ENSG00000075340	39.0132	53.5603	24.4661	0.456797	-1.13038	0.076192	1	2	70607618	70768225	-	12673	ADD2	GO:0003779;GO:0003779;GO:0003779;GO:0005198;GO:0005516;GO:0005737;GO:0005829;GO:0005856;GO:0005856;GO:0005856;GO:0005886;GO:0008290;GO:0014069;GO:0016020;GO:0019901;GO:0030036;GO:0030507;GO:0030507;GO:0031410;GO:0032092;GO:0042803;GO:0044853;GO:0044853;GO:0046982;GO:0050900;GO:0050901;GO:0051015;GO:0051015;GO:0051016;GO:0051016;GO:0051017;GO:0051017;GO:0055085;GO:0065003;GO:0003779;GO:0003779;GO:…	K18622	-	Z;T	0V6HK;KOG3699;1AW0P;1CRRT;0RWF8;12P0M;16EN8;0UNQF;0DH1I;09VT8	adducin 2 [Source:HGNC Symbol;Acc:HGNC:244]	119	P35612;Q05DK5
ENSG00000118804	33.8376	25.343	42.3323	1.67037	0.740168	0.0763411	1	4	76306026	76311599	+	3420	STBD1	GO:0005515;GO:0005515;GO:0005515;GO:0005783;GO:0005783;GO:0005789;GO:0005829;GO:0005886;GO:0005886;GO:0005887;GO:0005975;GO:0005977;GO:0005980;GO:0006914;GO:0016020;GO:0016020;GO:0016021;GO:0019899;GO:0030246;GO:0030246;GO:0030247;GO:0030315;GO:0030315;GO:0034045;GO:0043312;GO:0046907;GO:0046907;GO:0048471;GO:0048471;GO:0061723;GO:0070821;GO:0101003;GO:2001069;GO:2001069;GO:2001069;GO:2001070;GO:…	K22267	-	T;U	0IJ19;13KNS;1CZ97;0UTQH;0VDPR;1AYKP;0A2U2;0DQG8;16DIQ;0RRYZ	starch binding domain 1 [Source:HGNC Symbol;Acc:HGNC:24854]	8987	O95210
ENSG00000049192	203.141	178.618	227.665	1.27459	0.350035	0.0769682	1	5	65148738	65481920	-	8565	ADAMTS6	GO:0001822;GO:0003279;GO:0004222;GO:0004222;GO:0004222;GO:0005576;GO:0006508;GO:0006508;GO:0006508;GO:0007507;GO:0008233;GO:0008233;GO:0008237;GO:0008237;GO:0008237;GO:0008237;GO:0016787;GO:0030198;GO:0031012;GO:0035904;GO:0046872;GO:0060976;GO:0004222;GO:0004222;GO:0005576;GO:0006508;GO:0006508;GO:0008233;GO:0008237;GO:0008237;GO:0008237;GO:0016787;GO:0030198;GO:0031012;GO:0046872;	K08621	EC:3.4.24.-	O	1681U;KOG4597;0V69U;1AV5P;0UP96;1CV5Q;0DH5R;12PII;09U5N;0RR1P;KOG3538	ADAM metallopeptidase with thrombospondin type 1 motif 6 [Source:HGNC Symbol;Acc:HGNC:222]	11174	Q9UKP5;Q5IR90
ENSG00000168389	39.8831	30.5362	49.2301	1.61219	0.689019	0.0769761	1	1	39955112	39969968	+	4007	MFSD2A	GO:0008643;GO:0008643;GO:0015293;GO:0015293;GO:0016020;GO:0016021;GO:0016021;GO:0016021;GO:0055085;GO:0003406;GO:0005324;GO:0005515;GO:0005548;GO:0005783;GO:0005789;GO:0005886;GO:0005886;GO:0005886;GO:0005887;GO:0005887;GO:0005887;GO:0006656;GO:0006869;GO:0007420;GO:0008594;GO:0008643;GO:0008643;GO:0009267;GO:0010867;GO:0015245;GO:0015293;GO:0015293;GO:0015293;GO:0015908;GO:0015908;GO:0015909;GO:…	K23894	-	G	0RTVI;0VCA8;KOG4830;169RG;0UP6B;0A1ES;1AVFX;1CSR0;0DI08;13BCF	major facilitator superfamily domain containing 2A [Source:HGNC Symbol;Acc:HGNC:25897]	84879	Q8NA29;Q71RE4
ENSG00000186416	309.343	276.345	342.341	1.23882	0.308964	0.0771396	1	X	119588337	119606443	-	4552	NKRF	GO:0000978;GO:0000978;GO:0001228;GO:0003676;GO:0003676;GO:0003676;GO:0003677;GO:0003723;GO:0005515;GO:0005634;GO:0005634;GO:0005654;GO:0005654;GO:0005730;GO:0005730;GO:0005730;GO:0045892;GO:0045892;GO:0045944;GO:0000978;GO:0000978;GO:0001228;GO:0003676;GO:0003676;GO:0003677;GO:0003723;GO:0005515;GO:0005634;GO:0005634;GO:0005654;GO:0005654;GO:0005730;GO:0005730;GO:0005730;GO:0045892;GO:0045892;GO:…	-	-	A;K	1CUWE;1AYHD;0V9JV;0DK2M;09YN3;KOG1721;0RQJ3;0UFRF;16BA9;12RB4	NFKB repressing factor [Source:HGNC Symbol;Acc:HGNC:19374]	55922	O15226;A3F769
ENSG00000185917	770.342	694.781	845.902	1.21751	0.283932	0.0775022	1	21	36034541	36079389	-	7288	SETD4	GO:0005515;GO:0005634;GO:0005737;GO:0005829;GO:0008168;GO:0016279;GO:0016740;GO:0018023;GO:0018026;GO:0032259;GO:0005515;GO:0005634;GO:0005737;GO:0005829;GO:0008168;GO:0016279;GO:0016740;GO:0018023;GO:0018026;GO:0032259;GO:0005515;GO:0005634;GO:0005737;GO:0005829;GO:0008168;GO:0016279;GO:0016740;GO:0018023;GO:0018026;GO:0032259;GO:0005515;GO:0005515;GO:0005515;GO:0005634;GO:0005737;GO:0005829;GO:…	-	-	S;V	0VDI0;0UTJ8;KOG1337;1CZBI;12WQ8;0A2N6;1AYK7;16BNM;0DQ9R;0RPH7	SET domain containing 4 [Source:HGNC Symbol;Acc:HGNC:1258]	54093	Q9NVD3
ENSG00000137309	16197.9	17642.9	14752.9	0.836192	-0.258093	0.0775802	1	6	34236873	34246231	+	2327	HMGA1	GO:0003677;GO:0006355;GO:0000785;GO:0000785;GO:0000987;GO:0003677;GO:0003677;GO:0003677;GO:0003677;GO:0003677;GO:0003680;GO:0003680;GO:0003680;GO:0003680;GO:0003682;GO:0003713;GO:0003906;GO:0003906;GO:0005515;GO:0005515;GO:0005634;GO:0005634;GO:0005634;GO:0005634;GO:0005654;GO:0005667;GO:0005694;GO:0005829;GO:0005925;GO:0006268;GO:0006284;GO:0006284;GO:0006337;GO:0006355;GO:0006355;GO:0006355;GO:…	K09282	-	K;B	13YDG;0UW13;0RZYA;0DV8I;1D4EN;0A8TM;0VJQ1;0J4ZT;1B6E9;16JKK	high mobility group AT-hook 1 [Source:HGNC Symbol;Acc:HGNC:5010]	3159	P17096
ENSG00000115524	6938.48	6370.68	7506.28	1.17825	0.236649	0.0777161	1	2	197388515	197435079	-	10421	SF3B1	GO:0016607;GO:0000245;GO:0000245;GO:0000245;GO:0000375;GO:0000398;GO:0000398;GO:0000398;GO:0003723;GO:0003729;GO:0003729;GO:0003729;GO:0005515;GO:0005515;GO:0005634;GO:0005634;GO:0005634;GO:0005654;GO:0005681;GO:0005686;GO:0005686;GO:0005689;GO:0005689;GO:0006397;GO:0008380;GO:0016607;GO:0016607;GO:0034693;GO:0045815;GO:0071004;GO:0071005;GO:0071013;GO:0071013;GO:1990935;GO:0000245;GO:0000245;GO:…	K12828	-	A	12RHG;0V9V5;KOG0213;1B4SQ;1CV6G;09U9M;0UP9X;0DKCJ;16AYA;0RPYX	splicing factor 3b subunit 1 [Source:HGNC Symbol;Acc:HGNC:10768]	23451	O75533;B4DGZ4
ENSG00000164970	490.112	536.267	443.956	0.827864	-0.272535	0.0777857	1	9	34398184	34458570	-	3782	FAM219A	-	-	-	S	0V7UM;09WWF;0DI6W;1CSXA;0RWW4;0UKKD;0IVPC;169BB;13N32;1B2IC	family with sequence similarity 219 member A [Source:HGNC Symbol;Acc:HGNC:19920]	203259	Q8IW50
ENSG00000126464	1183.17	1285.69	1080.66	0.84053	-0.250629	0.0779666	1	19	49591182	49626439	+	7554	PRR12	GO:0005634;GO:0014069;GO:0030054;GO:0043005;GO:0045202;	-	-	S	KOG4805;1BBAM;0WIBP;0E91D;1DFXJ;16P0C;0B5PG;13F32;0S2WT;0V3JF	proline rich 12 [Source:HGNC Symbol;Acc:HGNC:29217]	57479	Q9ULL5
ENSG00000089486	131.586	150.361	112.812	0.750275	-0.414508	0.0782148	1	16	4510669	4538828	-	4274	CDIP1	GO:0003674;GO:0005515;GO:0005634;GO:0005634;GO:0005764;GO:0005765;GO:0005768;GO:0006915;GO:0006915;GO:0016020;GO:0031902;GO:0033209;GO:0042771;GO:0046872;GO:0098560;GO:0098574;GO:0003674;GO:0005515;GO:0005634;GO:0005634;GO:0005764;GO:0005765;GO:0005768;GO:0006915;GO:0006915;GO:0016020;GO:0031902;GO:0033209;GO:0042771;GO:0046872;GO:0098560;GO:0098574;GO:0003674;GO:0005515;GO:0005634;GO:0005634;GO:…	-	-	T	0V9K1;0RM80;0UNZ6;0DK2U;1CUWK;1B1F1;0IXMF;13RDR;16CI0;09YN9	cell death inducing p53 target 1 [Source:HGNC Symbol;Acc:HGNC:13234]	29965	Q9H305
ENSG00000274588	2.50425	4.63757	0.370932	0.079984	-3.64414	0.0782431	1	X	50365409	50470825	-	7494	DGKK	GO:0000166;GO:0003951;GO:0003951;GO:0004143;GO:0004143;GO:0004143;GO:0004143;GO:0004143;GO:0005524;GO:0005737;GO:0005886;GO:0005886;GO:0006979;GO:0007165;GO:0007165;GO:0007205;GO:0007205;GO:0016020;GO:0016301;GO:0016301;GO:0016301;GO:0016310;GO:0016740;GO:0030168;GO:0035556;GO:0035556;GO:0035556;GO:0035556;GO:0046339;GO:0046339;GO:0046486;GO:0046834;GO:0046872;	K00901	EC:2.7.1.107	-	-	diacylglycerol kinase kappa [Source:HGNC Symbol;Acc:HGNC:32395]	139189	Q5KSL6
ENSG00000188827	229.656	257.629	201.683	0.782844	-0.353203	0.0783252	1	16	3581181	3611606	-	8599	SLX4	GO:0000706;GO:0000712;GO:0000724;GO:0000781;GO:0000784;GO:0000790;GO:0003677;GO:0005515;GO:0005515;GO:0005515;GO:0005515;GO:0005634;GO:0005634;GO:0005634;GO:0005654;GO:0005654;GO:0005829;GO:0006260;GO:0006260;GO:0006281;GO:0006281;GO:0006281;GO:0006289;GO:0006310;GO:0006974;GO:0008047;GO:0008821;GO:0008821;GO:0010792;GO:0017108;GO:0017108;GO:0017108;GO:0030054;GO:0033557;GO:0033557;GO:0033557;GO:…	K10484	-	L	12RZT;0V8TI;16M7N;0IFPH;09XW1;0RW58;1CU0I;0UH98;0DJ8K;1AXE1	SLX4 structure-specific endonuclease subunit [Source:HGNC Symbol;Acc:HGNC:23845]	84464	Q8IY92
ENSG00000138035	1592.96	1454.22	1731.7	1.1908	0.251935	0.07835	1	2	55634061	55693863	-	5291	PNPT1	GO:0000175;GO:0000175;GO:0000957;GO:0000957;GO:0000958;GO:0000958;GO:0000958;GO:0000962;GO:0000963;GO:0000964;GO:0000965;GO:0000965;GO:0003676;GO:0003676;GO:0003723;GO:0003723;GO:0003723;GO:0004518;GO:0004527;GO:0004654;GO:0004654;GO:0004654;GO:0004654;GO:0004654;GO:0005515;GO:0005515;GO:0005634;GO:0005737;GO:0005739;GO:0005739;GO:0005739;GO:0005739;GO:0005758;GO:0005758;GO:0005759;GO:0005789;GO:…	K00962	EC:2.7.7.8	A;J	1ART8;12RHC;0DR5J;16FNF;1D0AT;0V9UT;KOG1067;09YX0;0RTR4;0UM3H	polyribonucleotide nucleotidyltransferase 1 [Source:HGNC Symbol;Acc:HGNC:23166]	87178	Q8TCS8
ENSG00000197256	2127.54	2313.23	1941.85	0.839454	-0.252477	0.0784461	1	19	11164270	11197791	-	7635	KANK2	GO:0000122;GO:0000122;GO:0005515;GO:0005515;GO:0005515;GO:0005737;GO:0005737;GO:0005739;GO:0006915;GO:0008285;GO:0008285;GO:0033147;GO:0033147;GO:0035023;GO:0043069;GO:0070563;GO:0070563;GO:0072073;GO:0090521;GO:2000134;GO:2000134;GO:0005515;GO:0000122;GO:0000122;GO:0005515;GO:0005515;GO:0005515;GO:0005737;GO:0005737;GO:0005739;GO:0006915;GO:0008285;GO:0008285;GO:0033147;GO:0033147;GO:0035023;GO:…	K22808	-	-	-	KN motif and ankyrin repeat domains 2 [Source:HGNC Symbol;Acc:HGNC:29300]	25959	Q63ZY3
ENSG00000205413	1508	1380.85	1635.16	1.18417	0.243876	0.0784586	1	7	93099513	93118023	-	6855	SAMD9	GO:0005515;GO:0005515;GO:0005737;GO:0005737;GO:0005829;GO:0034058;GO:0043231;GO:0005515;GO:0005515;GO:0005737;GO:0005737;GO:0005829;GO:0034058;GO:0043231;GO:0005515;GO:0005829;GO:0043231;	K23949	-	S	1685R;13G0G;0V4EM;0UNY9;1AYG8;09TFI;0RSMS;1CPGA;0IETT;0DESJ	sterile alpha motif domain containing 9 [Source:HGNC Symbol;Acc:HGNC:1348]	54809	Q5K651
ENSG00000106366	2822.86	3063.06	2582.66	0.843162	-0.246119	0.0785263	1	7	101127104	101139247	+	3156	SERPINE1	GO:0001300;GO:0001525;GO:0002020;GO:0002020;GO:0002576;GO:0004867;GO:0004867;GO:0004867;GO:0005102;GO:0005515;GO:0005515;GO:0005576;GO:0005576;GO:0005576;GO:0005615;GO:0005615;GO:0005615;GO:0005615;GO:0005886;GO:0007623;GO:0010466;GO:0010469;GO:0010757;GO:0010951;GO:0010951;GO:0014912;GO:0030194;GO:0030195;GO:0030198;GO:0030336;GO:0030414;GO:0031093;GO:0032757;GO:0033629;GO:0035491;GO:0042730;GO:…	K03982	-	V	0RVCX;12U1A;0DFHY;0UGVD;1ASJ0;09U85;KOG2392;0V57A;16DX1;1CQ7S	serpin family E member 1 [Source:HGNC Symbol;Acc:HGNC:8583]	5054	P05121;A0A024QYT5
ENSG00000113522	11.9313	7.21763	16.6449	2.30614	1.20548	0.0786059	1	5	132556019	132646349	+	10565	RAD50	GO:0000723;GO:0000723;GO:0005634;GO:0005634;GO:0006281;GO:0006281;GO:0016887;GO:0016887;GO:0030870;GO:0030870;GO:0000014;GO:0000014;GO:0000019;GO:0000166;GO:0000722;GO:0000723;GO:0000723;GO:0000723;GO:0000724;GO:0000729;GO:0000781;GO:0000784;GO:0000784;GO:0000790;GO:0000794;GO:0003677;GO:0003678;GO:0003678;GO:0003691;GO:0004017;GO:0005515;GO:0005515;GO:0005515;GO:0005524;GO:0005634;GO:0005634;GO:…	K10866	EC:3.6.-.-	-	-	RAD50 double strand break repair protein [Source:HGNC Symbol;Acc:HGNC:9816]	10111	Q92878;A5D6Y3
ENSG00000204264	774.512	670.192	878.832	1.31131	0.391012	0.0786632	1	6	32840717	32844679	-	3480	PSMB8	GO:0000502;GO:0000502;GO:0004298;GO:0004298;GO:0005634;GO:0005839;GO:0005839;GO:0006508;GO:0008233;GO:0016787;GO:0051603;GO:0051603;GO:0000165;GO:0000209;GO:0000502;GO:0000502;GO:0000502;GO:0000502;GO:0002223;GO:0002376;GO:0002479;GO:0004175;GO:0004175;GO:0004298;GO:0004298;GO:0004298;GO:0005515;GO:0005634;GO:0005634;GO:0005654;GO:0005737;GO:0005737;GO:0005829;GO:0005839;GO:0005839;GO:0005839;GO:…	K02740	EC:3.4.25.1	O	0V6J5;KOG0175;169I4;12PAC;0UH93;0DGUM;1AS2J;09VK0;0RS88;1CRIR	proteasome 20S subunit beta 8 [Source:HGNC Symbol;Acc:HGNC:9545]	5696	P28062;X5CMJ9
ENSG00000113430	2.39169	4.47339	0.309984	0.069295	-3.8511	0.0787668	1	5	1877413	1887236	-	2974	IRX4	GO:0000122;GO:0000790;GO:0000981;GO:0000981;GO:0000981;GO:0001227;GO:0003677;GO:0003677;GO:0003677;GO:0005515;GO:0005634;GO:0005634;GO:0005634;GO:0005634;GO:0006355;GO:0006355;GO:0006357;GO:0007507;GO:0030182;GO:0043565;GO:0043565;GO:0048468;GO:0000122;GO:0000790;GO:0000981;GO:0000981;GO:0000981;GO:0001227;GO:0003677;GO:0003677;GO:0003677;GO:0005515;GO:0005634;GO:0005634;GO:0005634;GO:0005634;GO:…	-	-	K	KOG0773;16A75;0S1G1;1AY54;13HYG;1CSCI;0UPA0;0DHN1;0VEYZ;09YXG	iroquois homeobox 4 [Source:HGNC Symbol;Acc:HGNC:6129]	50805	P78413
ENSG00000157613	650.043	582.132	717.953	1.23332	0.302545	0.0794603	1	11	46277662	46321409	+	4023	CREB3L1	GO:0000122;GO:0000790;GO:0000790;GO:0000976;GO:0000976;GO:0000981;GO:0001227;GO:0001228;GO:0001649;GO:0003677;GO:0003677;GO:0003677;GO:0003682;GO:0003700;GO:0003700;GO:0005515;GO:0005634;GO:0005634;GO:0005634;GO:0005634;GO:0005783;GO:0005783;GO:0005789;GO:0006355;GO:0006355;GO:0006986;GO:0007275;GO:0010629;GO:0016020;GO:0016021;GO:0016032;GO:0030968;GO:0030968;GO:0030968;GO:0032967;GO:0035497;GO:…	K09048	-	-	-	cAMP responsive element binding protein 3 like 1 [Source:HGNC Symbol;Acc:HGNC:18856]	90993	Q96BA8;B2RA75
ENSG00000100147	118.862	136.737	100.986	0.738541	-0.437251	0.0794656	1	22	41800679	41832164	+	7135	CCDC134	GO:0001525;GO:0001890;GO:0005515;GO:0005576;GO:0005634;GO:0005737;GO:0005783;GO:0016020;GO:0021591;GO:0035162;GO:1990402;	-	-	S	169ZQ;0DGE8;0V64R;1CR3Q;12P4C;0US34;09V52;0IEFZ;0RNY1;1AVZN	coiled-coil domain containing 134 [Source:HGNC Symbol;Acc:HGNC:26185]	79879	Q9H6E4
ENSG00000162065	295.705	328.442	262.968	0.800651	-0.320754	0.0796171	1	16	2475051	2509560	+	12213	TBC1D24	GO:0005096;GO:0005515;GO:0005515;GO:0005737;GO:0005886;GO:0005886;GO:0016020;GO:0030054;GO:0030054;GO:0030659;GO:0031175;GO:0031175;GO:0031175;GO:0031175;GO:0031410;GO:0031594;GO:0036475;GO:0042995;GO:0043195;GO:0043547;GO:0045202;GO:0098793;GO:0005096;GO:0005515;GO:0005515;GO:0005737;GO:0005886;GO:0005886;GO:0016020;GO:0030054;GO:0030054;GO:0030659;GO:0031175;GO:0031175;GO:0031175;GO:0031410;GO:…	K21841	-	-	-	TBC1 domain family member 24 [Source:HGNC Symbol;Acc:HGNC:29203]	57465	Q9ULP9
ENSG00000169946	107.042	90.1207	123.963	1.37552	0.459977	0.0799196	1	8	104590733	105804539	+	8036	ZFPM2	GO:0000122;GO:0000122;GO:0000122;GO:0000790;GO:0001085;GO:0001085;GO:0001085;GO:0001570;GO:0001701;GO:0003148;GO:0003221;GO:0003676;GO:0003677;GO:0003713;GO:0003714;GO:0003714;GO:0005515;GO:0005515;GO:0005515;GO:0005634;GO:0005634;GO:0005634;GO:0005634;GO:0005654;GO:0005654;GO:0005737;GO:0006357;GO:0006357;GO:0007506;GO:0007507;GO:0007507;GO:0007596;GO:0008134;GO:0008134;GO:0008270;GO:0030154;GO:…	K17442	-	K	0DMV6;1CWQT;16FRX;0VB4J;0UR2H;13IYW;0RT7N;1AY95;KOG1721;0A08M	zinc finger protein, FOG family member 2 [Source:HGNC Symbol;Acc:HGNC:16700]	23414	Q8WW38;Q9NPQ0
ENSG00000183476	2.36034	4.4107	0.309984	0.07028	-3.83074	0.0802642	1	15	78077808	78104909	+	2881	SH2D7	-	-	-	S	0DSXH;0RQQC;0IXVQ;0UTVK;1D1TS;0A5MB;13R4K;16H5U;1B4EB;0VGG6	SH2 domain containing 7 [Source:HGNC Symbol;Acc:HGNC:34549]	646892	A6NKC9
ENSG00000169991	697.448	793.849	601.047	0.75713	-0.401386	0.0805047	1	1	18904280	18956676	-	6179	IFFO2	GO:0005882;GO:0005882;	-	-	C;E	0VC9Q;0RTR0;0UG4H;0DM1Q;0A1E5;12NZE;1B06F;1CVWR;16D8N;KOG2455	intermediate filament family orphan 2 [Source:HGNC Symbol;Acc:HGNC:27006]	126917	Q5TF58
ENSG00000167619	312.613	273.707	351.519	1.28429	0.360968	0.0805295	1	19	42313309	42325064	+	3605	TMEM145	GO:0007186;GO:0007186;GO:0016020;GO:0016021;GO:0019236;GO:0019236;GO:0007186;GO:0007186;GO:0016020;GO:0016021;GO:0019236;GO:0019236;GO:0007186;GO:0007186;GO:0016020;GO:0016021;GO:0019236;GO:0019236;GO:0007186;GO:0007186;GO:0016020;GO:0016021;GO:0019236;GO:0019236;	-	-	S;J;T	0RVKB;0VABN;09Z3P;12RY8;1AXTS;KOG4290;16G30;0DKWU;0UGHC;1CVS1	transmembrane protein 145 [Source:HGNC Symbol;Acc:HGNC:26912]	284339	Q8NBT3
ENSG00000213672	606.25	663.121	549.38	0.828475	-0.271469	0.0805935	1	3	48673844	48686364	-	3431	NCKIPSD	GO:0005515;GO:0005515;GO:0005515;GO:0005634;GO:0005829;GO:0005882;GO:0007010;GO:0008092;GO:0008180;GO:0017124;GO:0038096;GO:0005515;GO:0005515;GO:0005515;GO:0005634;GO:0005829;GO:0005882;GO:0007010;GO:0008092;GO:0008180;GO:0010976;GO:0017124;GO:0038096;GO:0005515;	-	-	Z;T	1CPRI;0UG6A;0DF1R;12NTF;0V4QR;09TRE;167ZU;0RU0E;1B3I7;KOG4035	NCK interacting protein with SH3 domain [Source:HGNC Symbol;Acc:HGNC:15486]	51517	Q9NZQ3
ENSG00000054356	17.7382	23.5228	11.9537	0.508175	-0.976603	0.0806621	1	2	219289623	219309648	-	8228	PTPRN	GO:0000302;GO:0001553;GO:0004725;GO:0005515;GO:0005634;GO:0005768;GO:0005768;GO:0005794;GO:0005794;GO:0005886;GO:0005886;GO:0006470;GO:0008134;GO:0009749;GO:0016020;GO:0016020;GO:0016021;GO:0016311;GO:0016791;GO:0019221;GO:0030054;GO:0030073;GO:0030141;GO:0030141;GO:0030141;GO:0030141;GO:0030424;GO:0030507;GO:0030658;GO:0031410;GO:0032868;GO:0035335;GO:0035773;GO:0035773;GO:0042995;GO:0043025;GO:…	K07817	EC:3.1.3.48	T	12RRC;0UGVZ;1CRNP;KOG0793;0RWYX;09VPU;0V6NW;169WB;0DGYF;1ATBX	protein tyrosine phosphatase receptor type N [Source:HGNC Symbol;Acc:HGNC:9676]	5798	Q16849;Q96IA0
ENSG00000147003	394.548	346.28	442.817	1.27878	0.354773	0.0807147	1	X	15627318	15675012	-	1783	CLTRN	GO:0005515;GO:0005515;GO:0005737;GO:0005886;GO:0005886;GO:0016020;GO:0016021;GO:0022898;GO:0035543;GO:0035543;GO:0035774;GO:0035774;GO:0042803;GO:0045956;GO:0045956;GO:0051957;GO:0070062;GO:1905737;GO:0016020;GO:0016021;	K20004	-	S	1AVMU;1D1ZF;0UUJ5;13MBK;0VFU3;0IHHW;0DSP8;0RMDH;168GM;0A5A2	collectrin, amino acid transport regulator [Source:HGNC Symbol;Acc:HGNC:29437]	57393	Q9HBJ8
ENSG00000106006	10.7691	15.3301	6.20813	0.404965	-1.30413	0.0807806	1	7	27145396	27150603	-	1285	HOXA6	GO:0000790;GO:0000978;GO:0000981;GO:0000981;GO:0000981;GO:0003677;GO:0003677;GO:0003677;GO:0003700;GO:0003700;GO:0005634;GO:0005634;GO:0005634;GO:0005634;GO:0005654;GO:0006355;GO:0006355;GO:0006357;GO:0007275;GO:0009952;GO:0009952;GO:0016607;GO:0043565;GO:0048704;GO:0048706;GO:1990837;	K09306	-	K	KOG0489;1CX83;166MT;0RNZK;0DGUZ;0UIS3;0A1AS;12TJH;0VC6G;1AV82	homeobox A6 [Source:HGNC Symbol;Acc:HGNC:5107]	3203	P31267
ENSG00000133083	3.03129	6.06259	0	0	-Inf	0.0808396	1	13	35768652	36131382	-	14451	DCLK1	GO:0000166;GO:0001764;GO:0004672;GO:0004672;GO:0004672;GO:0004672;GO:0004674;GO:0005524;GO:0005524;GO:0005524;GO:0005887;GO:0006468;GO:0006468;GO:0006468;GO:0007275;GO:0007399;GO:0007399;GO:0007409;GO:0007417;GO:0007420;GO:0009615;GO:0014069;GO:0016197;GO:0016301;GO:0016310;GO:0016740;GO:0018105;GO:0021952;GO:0030154;GO:0030900;GO:0035556;GO:0035556;GO:0048675;GO:0048812;GO:0048813;GO:0106310;GO:…	K08805	EC:2.7.11.1	Z;T;D	0V62X;0DPU3;09W08;KOG0032;0RYDZ;12PM1;1CYT6;KOG3757;16D06;0UKE3;1B08G	doublecortin like kinase 1 [Source:HGNC Symbol;Acc:HGNC:2700]	9201	O15075
ENSG00000105323	1755.44	1928.19	1582.69	0.820814	-0.284873	0.0809024	1	19	41262496	41307787	+	6691	HNRNPUL1	GO:0005515;GO:0005654;GO:0006396;GO:0006396;GO:0009615;GO:0009615;GO:0000398;GO:0003723;GO:0003723;GO:0003723;GO:0005515;GO:0005515;GO:0005515;GO:0005634;GO:0005634;GO:0005654;GO:0005654;GO:0005654;GO:0006396;GO:0006396;GO:0006396;GO:0009615;GO:0009615;GO:0009615;GO:0019899;GO:0006396;GO:0006396;GO:0009615;GO:0009615;GO:0005515;GO:0005654;GO:0006396;GO:0006396;GO:0009615;GO:0009615;GO:0005654;GO:…	K15047	-	A;K	0DIBS;0V7Z8;1CT29;0RV4R;12RQF;KOG2242;0UPVA;1AY8A;09X14;16B0R	heterogeneous nuclear ribonucleoprotein U like 1 [Source:HGNC Symbol;Acc:HGNC:17011]	11100	Q9BUJ2
ENSG00000102109	1358.1	1233.3	1482.9	1.20239	0.265907	0.081032	1	X	48831096	48835610	-	1338	PCSK1N	GO:0002021;GO:0004866;GO:0004866;GO:0004866;GO:0004866;GO:0004867;GO:0005102;GO:0005576;GO:0005615;GO:0005615;GO:0005615;GO:0005794;GO:0005802;GO:0007218;GO:0009409;GO:0010951;GO:0010951;GO:0016486;GO:0030141;	K23596	-	W;T	0A31Q;0IWT4;0RUG7;0VDWU;16HR4;0DQPC;1AZ8K;0UT9A;13QM2;1CZSC	proprotein convertase subtilisin/kexin type 1 inhibitor [Source:HGNC Symbol;Acc:HGNC:17301]	27344	Q9UHG2
ENSG00000185561	68.3825	80.6032	56.1618	0.696769	-0.521247	0.0811307	1	17	1702816	1710377	-	5884	TLCD2	GO:0005886;GO:0007009;GO:0016020;GO:0016021;GO:0016021;GO:0016021;GO:0055091;GO:0071709;GO:0097035;	-	-	C;U	0UFU3;16J6S;0DN2B;1CWYP;KOG4474;09ZPX;13NDJ;0RRDD;1ARNZ;0VAKM	TLC domain containing 2 [Source:HGNC Symbol;Acc:HGNC:33522]	727910	A6NGC4
ENSG00000175063	1331.24	1445.04	1217.45	0.842501	-0.24725	0.081259	1	20	45812576	45816957	+	1286	UBE2C	GO:0000151;GO:0000166;GO:0000209;GO:0004842;GO:0005515;GO:0005515;GO:0005524;GO:0005634;GO:0005654;GO:0005680;GO:0005829;GO:0005829;GO:0005886;GO:0006511;GO:0006511;GO:0007049;GO:0010458;GO:0010994;GO:0016567;GO:0016567;GO:0016740;GO:0030071;GO:0031145;GO:0031145;GO:0031145;GO:0031536;GO:0044389;GO:0051301;GO:0061631;GO:0061631;GO:0061631;GO:0070936;GO:0070979;GO:1901990;GO:1904668;GO:0000151;GO:…	K06688	EC:2.3.2.23	O	1CU3H;1AXI1;09XYD;0UN0T;16DBS;13RDJ;0DJB9;KOG0421;0RUQ3;0V8W5	ubiquitin conjugating enzyme E2 C [Source:HGNC Symbol;Acc:HGNC:15937]	11065	O00762;Q5TZN3
ENSG00000167995	138.692	111.034	166.35	1.49819	0.583219	0.081365	1	11	61950063	61965515	+	8688	BEST1	GO:0005254;GO:0005254;GO:0005254;GO:0005886;GO:0006811;GO:0006821;GO:0016020;GO:0016021;GO:0034707;GO:1902476;GO:1902476;GO:0005254;GO:0005254;GO:0005254;GO:0005254;GO:0005254;GO:0005829;GO:0005886;GO:0005886;GO:0006811;GO:0006821;GO:0006821;GO:0007601;GO:0007601;GO:0009925;GO:0016020;GO:0016020;GO:0016021;GO:0016021;GO:0016323;GO:0030321;GO:0034220;GO:0034707;GO:0034707;GO:0042802;GO:0050896;GO:…	K13878	-	S;O;T;P	0RRJ2;167R7;1ATZU;1CPGH;0DESR;09TFS;KOG3547;0UG81;12RN2;0V4EV	bestrophin 1 [Source:HGNC Symbol;Acc:HGNC:12703]	7439	O76090
ENSG00000198721	311.364	276.671	346.056	1.25079	0.322834	0.0813654	1	6	4115693	4135597	-	4575	ECI2	GO:0000062;GO:0000062;GO:0003824;GO:0003824;GO:0005739;GO:0005777;GO:0043231;GO:0000062;GO:0000062;GO:0000062;GO:0000062;GO:0003824;GO:0003824;GO:0004165;GO:0004165;GO:0005515;GO:0005739;GO:0005739;GO:0005739;GO:0005739;GO:0005777;GO:0005777;GO:0005777;GO:0005782;GO:0005782;GO:0005829;GO:0006625;GO:0006635;GO:0006635;GO:0016020;GO:0016853;GO:0016863;GO:0033540;GO:0043231;GO:0000062;GO:0003824;GO:…	K13239	EC:5.3.3.8	I	KOG0016;0V90X;KOG0817;0USWA;0RWVD;09Y3J;0DJGG;1CU8Z;1B3W2;16CAX;12QWX	enoyl-CoA delta isomerase 2 [Source:HGNC Symbol;Acc:HGNC:14601]	10455	O75521
ENSG00000178726	9.52753	14.8105	4.24459	0.286594	-1.80292	0.0815432	1	20	23045633	23049672	-	4040	THBD	GO:0004888;GO:0004888;GO:0005509;GO:0005509;GO:0005509;GO:0005515;GO:0005515;GO:0005615;GO:0005774;GO:0005886;GO:0005886;GO:0005887;GO:0005887;GO:0005887;GO:0007565;GO:0007596;GO:0007596;GO:0007596;GO:0007599;GO:0009897;GO:0009986;GO:0010165;GO:0010544;GO:0016020;GO:0016021;GO:0016021;GO:0016021;GO:0016327;GO:0030195;GO:0030195;GO:0030195;GO:0032496;GO:0038023;GO:0050900;GO:0051591;GO:0051918;	K03907	-	T	0DNW9;0IF0T;0UPK3;0A2WI;13M04;167EX;0S019;0VCVK;1AUI1;1CXSF	thrombomodulin [Source:HGNC Symbol;Acc:HGNC:11784]	7056	P07204
ENSG00000165644	686.575	619.92	753.229	1.21504	0.281008	0.0816811	1	10	75233641	75236030	-	1908	COMTD1	GO:0005515;GO:0008168;GO:0008171;GO:0008171;GO:0008757;GO:0016020;GO:0016021;GO:0016740;GO:0032259;GO:0008168;GO:0008171;GO:0008171;GO:0016740;GO:0032259;	-	-	Q	13K8W;0UMKT;09XM0;0VECG;0DIYH;0RS2D;1CTPX;KOG1663;1AS6D;1652W	catechol-O-methyltransferase domain containing 1 [Source:HGNC Symbol;Acc:HGNC:26309]	118881	Q86VU5
ENSG00000019995	156.296	178.176	134.416	0.754403	-0.406592	0.0817912	1	10	124942123	124988189	+	5993	ZRANB1	GO:0004843;GO:0004843;GO:0004843;GO:0005515;GO:0005515;GO:0005515;GO:0005634;GO:0005634;GO:0005634;GO:0005634;GO:0005654;GO:0005737;GO:0005737;GO:0005737;GO:0005737;GO:0005829;GO:0005829;GO:0006508;GO:0007010;GO:0007010;GO:0008233;GO:0008234;GO:0016055;GO:0016477;GO:0016477;GO:0016579;GO:0016787;GO:0022604;GO:0030177;GO:0030177;GO:0035523;GO:0035523;GO:0043231;GO:0046872;GO:0070530;GO:0070530;GO:…	K11862	EC:3.4.19.12	T	0S2SB;0V3A0;13DPT;0WHDS;0IQZM;0E8I0;0B4UZ;16NUP;1DFG4;1BB3S	zinc finger RANBP2-type containing 1 [Source:HGNC Symbol;Acc:HGNC:18224]	54764	Q9UGI0
ENSG00000109618	347.695	309.612	385.778	1.246	0.317308	0.0818896	1	4	25120014	25160449	-	6239	SEPSECS	GO:0000049;GO:0000049;GO:0000049;GO:0000049;GO:0000049;GO:0001514;GO:0001514;GO:0001514;GO:0003723;GO:0003824;GO:0003824;GO:0005515;GO:0005634;GO:0005634;GO:0005737;GO:0005737;GO:0005737;GO:0005829;GO:0006412;GO:0016259;GO:0016740;GO:0016740;GO:0016740;GO:0016785;GO:0016785;GO:0097056;GO:0097056;GO:0097056;GO:0000049;GO:0000049;GO:0000049;GO:0000049;GO:0001514;GO:0001514;GO:0003723;GO:0003824;GO:…	K03341	EC:2.9.1.2	J	09V1S;0DGB5;1ATM6;KOG3843;0V61F;166HT;1CR0M;12T5E;0UFV9;0RW44	Sep (O-phosphoserine) tRNA:Sec (selenocysteine) tRNA synthase [Source:HGNC Symbol;Acc:HGNC:30605]	51091	Q9HD40
ENSG00000145757	7.16766	3.62054	10.7148	2.95944	1.56532	0.0819508	1	5	95652181	95698711	-	2926	SPATA9	GO:0003674;GO:0005575;GO:0007275;GO:0007283;GO:0008150;GO:0016020;GO:0016021;GO:0030154;GO:0003674;GO:0005575;GO:0007275;GO:0007283;GO:0008150;GO:0016020;GO:0016021;GO:0030154;GO:0003674;GO:0005575;GO:0007275;GO:0007283;GO:0008150;GO:0016020;GO:0016021;GO:0030154;GO:0003674;GO:0005575;GO:0007275;GO:0007283;GO:0008150;GO:0016020;GO:0016021;GO:0030154;	-	-	S	13M8Q;0UUDZ;16D6M;1ASAY;1D1TN;0RYQA;0IN5C;0VFYW;0DSBG;0A53I	spermatogenesis associated 9 [Source:HGNC Symbol;Acc:HGNC:22988]	83890	Q9BWV2;A0A140VJV2
ENSG00000111335	5845.46	5338.08	6352.84	1.1901	0.251079	0.082311	1	12	112978395	113011723	+	6264	OAS2	GO:0000166;GO:0001730;GO:0001730;GO:0001730;GO:0002376;GO:0003723;GO:0003723;GO:0003725;GO:0003725;GO:0003725;GO:0003725;GO:0005515;GO:0005524;GO:0005524;GO:0005634;GO:0005654;GO:0005737;GO:0005829;GO:0005829;GO:0006139;GO:0006955;GO:0009615;GO:0016020;GO:0016020;GO:0016020;GO:0016740;GO:0016740;GO:0016779;GO:0016779;GO:0016779;GO:0043231;GO:0045071;GO:0045087;GO:0046872;GO:0048471;GO:0051607;GO:…	K14216	EC:2.7.7.84	H;J;O	0DF4M;0V4TK;1CP6T;KOG0001;0UKKA;1AW2R;165W0;0RVNK;09TUC;12QYV	2'-5'-oligoadenylate synthetase 2 [Source:HGNC Symbol;Acc:HGNC:8087]	4939	P29728
ENSG00000008083	247.556	275.556	219.555	0.796771	-0.327763	0.0824964	1	6	15246069	15522042	+	6244	JARID2	GO:0000122;GO:0001889;GO:0003677;GO:0003677;GO:0003677;GO:0003682;GO:0003682;GO:0005515;GO:0005634;GO:0005634;GO:0005634;GO:0005654;GO:0005654;GO:0005739;GO:0006325;GO:0006338;GO:0007275;GO:0007417;GO:0008134;GO:0008285;GO:0010614;GO:0016577;GO:0030154;GO:0031061;GO:0031061;GO:0032452;GO:0034721;GO:0035097;GO:0035097;GO:0035097;GO:0035098;GO:0035098;GO:0042127;GO:0045814;GO:0045892;GO:0045892;GO:…	K11478	-	K	0WIFS;0S2XG;0V3KU;0B5T9;0ISPM;13F8T;0E93U;1DFZU;1BBBP;16P18	jumonji and AT-rich interaction domain containing 2 [Source:HGNC Symbol;Acc:HGNC:6196]	3720	Q92833
ENSG00000163638	3.06853	5.76613	0.370932	0.0643294	-3.95838	0.0825146	1	3	64515654	64688000	-	10680	ADAMTS9	GO:0003179;GO:0003179;GO:0003229;GO:0003229;GO:0004175;GO:0004222;GO:0004222;GO:0004222;GO:0005576;GO:0005615;GO:0005783;GO:0005783;GO:0006508;GO:0006508;GO:0006508;GO:0006508;GO:0006508;GO:0006516;GO:0007275;GO:0008233;GO:0008237;GO:0008237;GO:0008237;GO:0008237;GO:0008237;GO:0008270;GO:0008270;GO:0009617;GO:0009986;GO:0010596;GO:0010596;GO:0015031;GO:0016192;GO:0016787;GO:0030198;GO:0030198;GO:…	K08624	EC:3.4.24.-	O	0RM1S;0V69U;1CU9C;0DJGU;1AZQ6;169WP;12PII;09U5N;0UIUN;KOG3538	ADAM metallopeptidase with thrombospondin type 1 motif 9 [Source:HGNC Symbol;Acc:HGNC:13202]	56999	Q9P2N4
ENSG00000171988	5320.27	4903.84	5736.71	1.16984	0.22631	0.0825773	1	10	63167221	63521850	-	11162	JMJD1C	GO:0000118;GO:0000785;GO:0003712;GO:0005515;GO:0005634;GO:0005654;GO:0006325;GO:0006355;GO:0006357;GO:0007596;GO:0016491;GO:0031490;GO:0032454;GO:0032454;GO:0033169;GO:0046872;GO:0046966;GO:0051213;GO:0055114;GO:0000118;GO:0000785;GO:0003712;GO:0005515;GO:0005634;GO:0005654;GO:0006325;GO:0006355;GO:0006357;GO:0007596;GO:0016491;GO:0031490;GO:0032454;GO:0032454;GO:0033169;GO:0046872;GO:0046966;GO:…	K11449	EC:1.14.11.-	K	0DGBR;0RPTD;0V621;09V2E;164XR;12Q1J;KOG1356;1AUG7;0UP40;1CR17	jumonji domain containing 1C [Source:HGNC Symbol;Acc:HGNC:12313]	221037	Q15652
ENSG00000158987	163.878	142.893	184.863	1.29372	0.371524	0.0827961	1	5	131423921	131635231	-	11231	RAPGEF6	GO:0005085;GO:0005085;GO:0005085;GO:0005515;GO:0007165;GO:0007165;GO:0007264;GO:0007264;GO:0005085;GO:0005085;GO:0005085;GO:0005515;GO:0005515;GO:0005515;GO:0005737;GO:0005813;GO:0005829;GO:0005829;GO:0005886;GO:0007165;GO:0007165;GO:0007264;GO:0007264;GO:0007265;GO:0016020;GO:0016324;GO:0017016;GO:0030033;GO:0030139;GO:0030742;GO:0043087;GO:0043547;GO:0070300;GO:0072659;GO:0005085;GO:0005515;GO:…	K08020	-	T	1CTRA;0UM0J;0DIZW;0V5Q6;16ACM;0RM3E;12NW8;09UQI;KOG3542;1AWGM	Rap guanine nucleotide exchange factor 6 [Source:HGNC Symbol;Acc:HGNC:20655]	51735	Q8TEU7
ENSG00000112096	1392.39	1268.08	1516.7	1.19607	0.258299	0.0828297	1	6	159669069	159762529	-	18144	SOD2	GO:0000302;GO:0000303;GO:0000303;GO:0001306;GO:0001315;GO:0001666;GO:0001836;GO:0001836;GO:0001889;GO:0003032;GO:0003069;GO:0003069;GO:0003677;GO:0004784;GO:0004784;GO:0004784;GO:0004784;GO:0004784;GO:0004784;GO:0004784;GO:0005515;GO:0005737;GO:0005739;GO:0005739;GO:0005739;GO:0005739;GO:0005739;GO:0005759;GO:0005759;GO:0005759;GO:0006357;GO:0006357;GO:0006749;GO:0006801;GO:0006801;GO:0006801;GO:…	K04564	EC:1.15.1.1	P	0DMMM;1CWH5;0UTQD;1695U;KOG0876;0V45V;12R7H;1B44M;09ZJN;0RV18	superoxide dismutase 2 [Source:HGNC Symbol;Acc:HGNC:11180]	6648	P04179;A0A384NL29
ENSG00000186714	28.0775	20.5421	35.613	1.73366	0.793825	0.0828572	1	11	32602246	32794658	-	7875	CCDC73	-	-	-	S	0UGXA;0V542;0IKRA;16CD6;13M6J;0A340;0DQRH;1CZUU;1AZM3;0RSUP	coiled-coil domain containing 73 [Source:HGNC Symbol;Acc:HGNC:23261]	493860	Q6ZRK6
ENSG00000178913	1446.52	1323.39	1569.65	1.18608	0.246203	0.0828977	1	5	141260225	141320784	-	2684	TAF7	GO:0000122;GO:0000296;GO:0000976;GO:0001097;GO:0005515;GO:0005515;GO:0005634;GO:0005634;GO:0005654;GO:0005654;GO:0005667;GO:0005669;GO:0005669;GO:0005669;GO:0005669;GO:0005669;GO:0005669;GO:0005669;GO:0005669;GO:0005737;GO:0005794;GO:0006352;GO:0006357;GO:0006357;GO:0006366;GO:0006366;GO:0006366;GO:0006366;GO:0006367;GO:0006367;GO:0006367;GO:0006367;GO:0006469;GO:0008134;GO:0016251;GO:0016251;GO:…	K03132	-	K	1AXMC;0UNKG;13IQH;09YCP;0RWIS;16AUT;KOG4011;0V9A6;0DJSH;1CUJK	TATA-box binding protein associated factor 7 [Source:HGNC Symbol;Acc:HGNC:11541]	6879	Q15545
ENSG00000148225	55.7517	67.0808	44.4227	0.662227	-0.594602	0.0829406	1	9	113313222	113340298	-	4933	WDR31	GO:0005515;GO:0005515;GO:0005515;GO:0005515;GO:0005515;GO:0005515;	-	-	T	0UFNK;0DENV;0V4AQ;164EP;1CPCP;1ARI6;0RXWR;09TBJ;12PCP;KOG0279	WD repeat domain 31 [Source:HGNC Symbol;Acc:HGNC:21421]	114987	Q8NA23;A0A024R876
ENSG00000171877	672.141	735.261	609.021	0.828306	-0.271764	0.082998	1	15	43870761	44195271	-	6692	FRMD5	GO:0016020;GO:0016021;GO:0005178;GO:0005515;GO:0005856;GO:0005856;GO:0005856;GO:0005912;GO:0008092;GO:0008092;GO:0016020;GO:0016021;GO:0019901;GO:0030054;GO:0030334;GO:0031032;GO:0045785;GO:2000146;GO:0005856;GO:0005856;GO:0008092;GO:0008092;GO:0005856;GO:0005856;GO:0005856;GO:0005856;GO:0005856;GO:0005856;GO:0005856;GO:0005856;GO:0005856;GO:0008092;GO:0016020;GO:0016021;	K23969	-	S	1AXM9;0RQX5;0V6MD;09VND;16FDE;0USJY;12RW1;0DGWU;1CRM2;KOG3530	FERM domain containing 5 [Source:HGNC Symbol;Acc:HGNC:28214]	84978	Q7Z6J6
ENSG00000008513	7212.18	7930.9	6493.45	0.818754	-0.288499	0.0833334	1	8	133454848	133571940	-	8852	ST3GAL1	GO:0000139;GO:0003836;GO:0003836;GO:0003836;GO:0005576;GO:0005794;GO:0006054;GO:0006464;GO:0006486;GO:0006486;GO:0006486;GO:0006487;GO:0008373;GO:0008373;GO:0010706;GO:0016020;GO:0016021;GO:0016266;GO:0016740;GO:0016757;GO:0018146;GO:0032580;GO:0032588;GO:0070062;GO:0097503;GO:0097503;GO:1990675;GO:1990676;GO:1990743;GO:0000139;GO:0003836;GO:0003836;GO:0003836;GO:0005576;GO:0005794;GO:0006054;GO:…	K00780	EC:2.4.99.4	-	-	ST3 beta-galactoside alpha-2,3-sialyltransferase 1 [Source:HGNC Symbol;Acc:HGNC:10862]	6482	Q11201;A0A024R9L6
ENSG00000171557	17.2307	10.812	23.6493	2.18732	1.12916	0.0835423	1	4	154604134	154612967	-	3600	FGG	GO:0002224;GO:0002576;GO:0005102;GO:0005102;GO:0005102;GO:0005102;GO:0005198;GO:0005201;GO:0005515;GO:0005515;GO:0005515;GO:0005576;GO:0005576;GO:0005577;GO:0005577;GO:0005577;GO:0005577;GO:0005577;GO:0005615;GO:0005615;GO:0005615;GO:0005788;GO:0005886;GO:0007160;GO:0007160;GO:0007596;GO:0007596;GO:0007596;GO:0007596;GO:0007599;GO:0009306;GO:0009897;GO:0009986;GO:0030168;GO:0030168;GO:0030198;GO:…	K03905	-	S;W;E	0V5H0;168IJ;0RT5X;0URI8;1CQGW;1AYKU;09UHS;KOG2579;13IEH;0DFTF	fibrinogen gamma chain [Source:HGNC Symbol;Acc:HGNC:3694]	2266	P02679
ENSG00000124657	18.1392	23.958	12.3204	0.51425	-0.959457	0.0835904	1	6	27957241	27958182	+	942	OR2B6	GO:0004930;GO:0004930;GO:0004930;GO:0004984;GO:0004984;GO:0005886;GO:0005886;GO:0007165;GO:0007186;GO:0007186;GO:0007186;GO:0007608;GO:0016020;GO:0016021;GO:0016021;GO:0016021;GO:0050896;GO:0050911;	K04257	-	T	1D0GU;0JAX5;140SI;16JPW;1AXC4;0DRBB;0S0FU;0VEJB;0A3QP;0UMVK	olfactory receptor family 2 subfamily B member 6 [Source:HGNC Symbol;Acc:HGNC:8241]	26212	P58173;A0A126GW55
ENSG00000145632	956.824	841.47	1072.18	1.27417	0.349562	0.0838291	1	5	58453982	58460139	-	4647	PLK2	GO:0000082;GO:0000082;GO:0000166;GO:0000278;GO:0000278;GO:0000785;GO:0000922;GO:0004672;GO:0004672;GO:0004674;GO:0004674;GO:0004674;GO:0004674;GO:0004674;GO:0004674;GO:0005515;GO:0005515;GO:0005515;GO:0005524;GO:0005524;GO:0005524;GO:0005634;GO:0005737;GO:0005737;GO:0005737;GO:0005813;GO:0005813;GO:0005814;GO:0005814;GO:0005829;GO:0005856;GO:0006468;GO:0006468;GO:0006468;GO:0006468;GO:0006468;GO:…	K08861	EC:2.7.11.21	D	0DJU6;0V605;166JP;09V0D;0UNVK;1B4GS;0RN7F;1CUT9;KOG0575;12PB0	polo like kinase 2 [Source:HGNC Symbol;Acc:HGNC:19699]	10769	Q9NYY3;A0A024QZV1
ENSG00000196873	352.007	313.547	390.466	1.24532	0.316514	0.0838387	1	9	68232003	68300035	+	11966	CBWD3	GO:0000166;GO:0005515;GO:0005524;GO:0005737;	-	-	H	0DMA8;0V5Y4;09ZS5;1B06I;0RZ4Q;0UQFH;KOG2743;16CAN;1CW5F;12P6N	COBW domain containing 3 [Source:HGNC Symbol;Acc:HGNC:18519]	445571	Q5JTY5
ENSG00000074527	1631.76	1461.25	1802.26	1.23336	0.302597	0.0840897	1	12	95657807	95791189	-	4365	NTN4	GO:0005515;GO:0005515;GO:0005576;GO:0005604;GO:0005604;GO:0005886;GO:0007411;GO:0009887;GO:0009888;GO:0016322;GO:0016477;GO:0034446;GO:0043237;GO:0043256;GO:0060668;GO:0070831;GO:0005515;GO:0005515;GO:0005576;GO:0005604;GO:0005886;GO:0007411;GO:0009887;GO:0009888;GO:0016477;GO:0034446;GO:0043256;GO:0070831;GO:0005515;GO:0005515;GO:0005576;GO:0005604;GO:0005886;GO:0007411;GO:0009887;GO:0009888;GO:…	K06845	-	T;W	12QD3;0RK19;0A23D;167QS;KOG0994;0DPRD;0UTQU;1CYQP;1AXAS;0VBWY	netrin 4 [Source:HGNC Symbol;Acc:HGNC:13658]	59277	Q9HB63
ENSG00000107882	191.288	215.025	167.551	0.779217	-0.359902	0.0841709	1	10	102503972	102633535	+	6880	SUFU	GO:0000122;GO:0000122;GO:0001501;GO:0001843;GO:0001947;GO:0003281;GO:0003714;GO:0003714;GO:0005515;GO:0005515;GO:0005515;GO:0005634;GO:0005634;GO:0005654;GO:0005737;GO:0005737;GO:0005737;GO:0005737;GO:0005829;GO:0005929;GO:0006355;GO:0006508;GO:0007165;GO:0007224;GO:0007275;GO:0007275;GO:0007368;GO:0008013;GO:0008134;GO:0008134;GO:0008134;GO:0008134;GO:0019901;GO:0021513;GO:0021775;GO:0021776;GO:…	K06229	-	T;K	0IFRJ;0UPX6;0DNX4;0VC5A;1CXUI;16GAR;1B2BQ;0RQ0E;12RGS;0A19H	SUFU negative regulator of hedgehog signaling [Source:HGNC Symbol;Acc:HGNC:16466]	51684	Q9UMX1
ENSG00000197021	562.968	507.512	618.424	1.21854	0.285154	0.0843072	1	X	149929527	149938700	-	2398	EOLA2	-	-	-	S	0IVVW;0DU04;13QC7;0UTI5;1D3EH;1B3YW;0VHQG;0A6Y8;16G4A	endothelium and lymphocyte associated ASCH domain 2 [Source:HGNC Symbol;Acc:HGNC:17402]	541578	Q96DE9
ENSG00000177721	186.586	156.284	216.887	1.38777	0.472769	0.0843488	1	5	43039081	43043170	-	2386	ANXA2R	GO:0005515;GO:0038023;GO:0038023;GO:0005515;GO:0038023;GO:0038023;	-	-	S;T	0RS34;0DU08;16HIF;0UVA9;1B5PM;0VMWP;0AB9E;1D3BV;13Y15;0J4VK	annexin A2 receptor [Source:HGNC Symbol;Acc:HGNC:33463]	389289	Q3ZCQ2
ENSG00000154529	237.505	265.759	209.251	0.78737	-0.344887	0.084512	1	9	41890314	42129510	-	13220	CNTNAP3B	GO:0007155;GO:0016020;GO:0016021;GO:0016021;GO:0016021;GO:0007155;GO:0016020;GO:0016021;GO:0016021;GO:0016021;GO:0016020;GO:0016021;GO:0016021;GO:0016021;GO:0007155;GO:0016020;GO:0016021;GO:0016020;GO:0016021;GO:0016021;GO:0016021;GO:0016020;GO:0016021;GO:0016021;GO:0007155;GO:0016020;GO:0016021;GO:0016021;GO:0016020;	K24337	-	-	-	contactin associated protein family member 3B [Source:HGNC Symbol;Acc:HGNC:32035]	728577	Q96NU0
ENSG00000169180	1324.02	1206.83	1441.22	1.19421	0.256058	0.0846298	1	16	28097976	28211965	-	7113	XPO6	GO:0005049;GO:0005049;GO:0005049;GO:0005515;GO:0005515;GO:0005634;GO:0005654;GO:0005730;GO:0005737;GO:0005829;GO:0005886;GO:0006611;GO:0006611;GO:0006611;GO:0006611;GO:0006611;GO:0006886;GO:0006886;GO:0008536;GO:0008536;GO:0015031;GO:0032991;GO:0005049;GO:0005049;GO:0005049;GO:0005515;GO:0005515;GO:0005634;GO:0005654;GO:0005730;GO:0005737;GO:0005829;GO:0005886;GO:0006611;GO:0006611;GO:0006611;GO:…	-	-	Y;U	1AYI8;0RU2W;1CQ59;09U5W;16BBG;0DFFG;KOG2020;0UPUF;0V54W;12N1S	exportin 6 [Source:HGNC Symbol;Acc:HGNC:19733]	23214	Q96QU8
ENSG00000116001	2752.23	2523.91	2980.56	1.18093	0.239923	0.0846525	1	2	70209444	70248660	-	6607	TIA1	GO:0003676;GO:0003676;GO:0003723;GO:0005515;GO:0005515;GO:0005515;GO:0005634;GO:0005634;GO:0005634;GO:0005634;GO:0005654;GO:0005654;GO:0005737;GO:0005737;GO:0005737;GO:0005829;GO:0006915;GO:0006915;GO:0008143;GO:0008543;GO:0010494;GO:0010494;GO:0010494;GO:0010494;GO:0010494;GO:0017148;GO:0035925;GO:0042036;GO:0048024;GO:0097165;GO:0097165;GO:1903608;GO:1904037;GO:1990904;GO:0003676;GO:0003676;GO:…	K13201	-	A;J;K	1AYAF;16699;0V4AW;0RX8Q;KOG0148;0DEP3;1CPCU;09TBQ;0UFNT;12SDP	TIA1 cytotoxic granule associated RNA binding protein [Source:HGNC Symbol;Acc:HGNC:11802]	7072	P31483
ENSG00000114315	1147.56	1041.7	1253.42	1.20325	0.266935	0.084771	1	3	194136148	194138732	+	2059	HES1	GO:0000122;GO:0000122;GO:0000122;GO:0000978;GO:0000981;GO:0000981;GO:0001085;GO:0001085;GO:0001217;GO:0001227;GO:0001227;GO:0001701;GO:0001889;GO:0003143;GO:0003143;GO:0003151;GO:0003151;GO:0003266;GO:0003281;GO:0003281;GO:0003677;GO:0003677;GO:0003677;GO:0003677;GO:0003677;GO:0005515;GO:0005634;GO:0005634;GO:0005634;GO:0005654;GO:0005654;GO:0005737;GO:0006355;GO:0006355;GO:0006357;GO:0006357;GO:…	K06054	-	K	0V5HU;1CQHN;0DFU7;0RUWJ;16491;12Q7E;KOG4304;1AZ5M;0UHA6;09UIM	hes family bHLH transcription factor 1 [Source:HGNC Symbol;Acc:HGNC:5192]	3280	Q14469
ENSG00000116199	462.669	510.884	414.454	0.811248	-0.301786	0.0847951	1	1	179025804	179076567	+	6046	FAM20B	GO:0000139;GO:0000166;GO:0005515;GO:0005524;GO:0005654;GO:0005737;GO:0005794;GO:0005794;GO:0005794;GO:0016020;GO:0016021;GO:0016301;GO:0016310;GO:0016740;GO:0016773;GO:0016773;GO:0030166;GO:0046872;	K20825	EC:2.7.1.-	S;P	1ASZJ;0RQPQ;0UHCB;09UK5;165VR;0DFVT;12R04;1CQJ5;KOG3829;0V5JE	FAM20B glycosaminoglycan xylosylkinase [Source:HGNC Symbol;Acc:HGNC:23017]	9917	O75063;A0A024R918
ENSG00000130522	1095.37	1000.28	1190.47	1.19013	0.251124	0.0851514	1	19	18279694	18281622	-	1929	JUND	GO:0000785;GO:0000790;GO:0000790;GO:0000976;GO:0000976;GO:0000978;GO:0000978;GO:0000981;GO:0000981;GO:0001228;GO:0001228;GO:0002076;GO:0003677;GO:0003677;GO:0003677;GO:0003677;GO:0003690;GO:0003700;GO:0003700;GO:0003700;GO:0005515;GO:0005515;GO:0005515;GO:0005634;GO:0005634;GO:0005634;GO:0005634;GO:0005654;GO:0005654;GO:0005667;GO:0006355;GO:0006355;GO:0006355;GO:0006357;GO:0006357;GO:0006357;GO:…	K04449	-	K	1CR9H;0V6AF;KOG0837;0UIDS;09VB5;1ARNB;164J8;13TMP;0DGJM	JunD proto-oncogene, AP-1 transcription factor subunit [Source:HGNC Symbol;Acc:HGNC:6206]	3727	P17535
ENSG00000106948	183.7	161.218	206.182	1.2789	0.354907	0.0852301	1	9	114334156	114394405	-	10601	AKNA	GO:0000978;GO:0001228;GO:0001650;GO:0001837;GO:0001837;GO:0001837;GO:0003677;GO:0005515;GO:0005634;GO:0005654;GO:0005737;GO:0005813;GO:0005813;GO:0005814;GO:0005814;GO:0005829;GO:0005856;GO:0005874;GO:0005874;GO:0007399;GO:0016020;GO:0021849;GO:0021849;GO:0043231;GO:0045944;GO:0050727;GO:0050727;GO:0060232;GO:0060232;GO:0060234;GO:0060234;GO:0000978;GO:0001228;GO:0001650;GO:0001837;GO:0001837;GO:…	K21404	-	K	0IDZE;0RUP7;0DHHH;09W8D;0V76T;0UHN2;167T5;1AV6S;13H8V;1CS7S	AT-hook transcription factor [Source:HGNC Symbol;Acc:HGNC:24108]	80709	Q7Z591;Q64FY1
ENSG00000157350	339.872	375.51	304.234	0.810189	-0.30367	0.0852975	1	16	70375977	70439237	-	9745	ST3GAL2	GO:0000139;GO:0000139;GO:0003836;GO:0003836;GO:0005576;GO:0005794;GO:0006486;GO:0006486;GO:0006486;GO:0006486;GO:0008373;GO:0008373;GO:0009101;GO:0009247;GO:0009312;GO:0010706;GO:0010707;GO:0016020;GO:0016021;GO:0016266;GO:0016740;GO:0016757;GO:0018146;GO:0030259;GO:0032580;GO:0042803;GO:0047288;GO:0047288;GO:0097503;GO:0097503;GO:1990743;GO:0000139;GO:0000139;GO:0003836;GO:0003836;GO:0003836;GO:…	K03368	EC:2.4.99.4	G	1ARX5;0RTVP;0V77R;0DKMB;1CVFS;0UKKP;1679H;13IB8;KOG2692;0A20A	ST3 beta-galactoside alpha-2,3-sialyltransferase 2 [Source:HGNC Symbol;Acc:HGNC:10863]	6483	Q16842;A0A024QZA4;B3KXG9
ENSG00000164405	333.336	296.316	370.356	1.24987	0.321777	0.0852999	1	5	132866630	132868847	+	2218	UQCRQ	GO:0005739;GO:0005739;GO:0005743;GO:0005743;GO:0005750;GO:0006122;GO:0006122;GO:0008121;GO:0008121;GO:0008121;GO:0016020;GO:0016021;GO:0055114;GO:0070469;GO:0005739;GO:0005739;GO:0005739;GO:0005743;GO:0005743;GO:0005750;GO:0006122;GO:0006122;GO:0008121;GO:0008121;GO:0008121;GO:0016020;GO:0016021;GO:0021539;GO:0021548;GO:0021680;GO:0021766;GO:0021794;GO:0021854;GO:0021860;GO:0030901;GO:0055114;GO:…	K00418	-	C	0UWFP;0RZIZ;1D4ZH;0A9NX;0DVS2;1B6KN;16IJS;0VKKD;13V3P;KOG4116	ubiquinol-cytochrome c reductase complex III subunit VII [Source:HGNC Symbol;Acc:HGNC:29594]	27089	O14949
ENSG00000169710	1814.45	1964.17	1664.73	0.847548	-0.238632	0.085405	1	17	82078338	82098294	-	9321	FASN	GO:0001649;GO:0002068;GO:0003723;GO:0003824;GO:0003824;GO:0004312;GO:0004312;GO:0004312;GO:0004312;GO:0004312;GO:0004313;GO:0004314;GO:0004314;GO:0004315;GO:0004315;GO:0004316;GO:0004317;GO:0004320;GO:0005515;GO:0005515;GO:0005737;GO:0005737;GO:0005794;GO:0005829;GO:0005829;GO:0005886;GO:0006084;GO:0006629;GO:0006631;GO:0006631;GO:0006633;GO:0006633;GO:0006633;GO:0006633;GO:0008152;GO:0008611;GO:…	K00665	EC:2.3.1.85	I	KOG1202;0UQSP;1AWC9;09XXH;12PD0;0RQ0V;0V8V9;16DAJ;0DMJT;1CWF2	fatty acid synthase [Source:HGNC Symbol;Acc:HGNC:3594]	2194	P49327
ENSG00000141540	213.71	239.446	187.974	0.785037	-0.349168	0.0854233	1	17	74213571	74262020	+	5318	TTYH2	GO:0005229;GO:0005254;GO:0005515;GO:0005515;GO:0005886;GO:0005886;GO:0006811;GO:0006821;GO:0016020;GO:0016021;GO:0016021;GO:0016021;GO:0034707;GO:0072320;GO:1902476;GO:0005254;GO:0005886;GO:0006811;GO:0006821;GO:0016020;GO:0016021;GO:0016021;GO:0016021;GO:0034707;GO:1902476;GO:0005254;GO:0005886;GO:0006811;GO:0006821;GO:0016020;GO:0016021;GO:0016021;GO:0034707;GO:1902476;GO:0005229;GO:0005254;GO:…	K22641	-	P;U	0DEJQ;KOG4433;0UHT8;09T8H;1ARJ9;12TKA;0V47G;1CP9M;0RKNZ;166ZE	tweety family member 2 [Source:HGNC Symbol;Acc:HGNC:13877]	94015	Q9BSA4;Q8N3U8
ENSG00000135114	740.481	641.887	839.075	1.3072	0.38648	0.0857756	1	12	121019111	121039242	-	3517	OASL	GO:0002376;GO:0003677;GO:0003723;GO:0003723;GO:0003725;GO:0003725;GO:0003725;GO:0003725;GO:0003725;GO:0005515;GO:0005515;GO:0005524;GO:0005634;GO:0005634;GO:0005654;GO:0005654;GO:0005730;GO:0005737;GO:0005829;GO:0005829;GO:0005829;GO:0006955;GO:0009615;GO:0016020;GO:0016020;GO:0016740;GO:0016779;GO:0045071;GO:0045071;GO:0045087;GO:0046966;GO:0051607;GO:0051607;GO:0051607;GO:0051607;GO:0051607;GO:…	K14608	-	J;O	0DF4M;0V4TK;1CP6T;KOG0001;166XU;1B0SC;0RT8C;09TUC;12QYV;0UGA6	2'-5'-oligoadenylate synthetase like [Source:HGNC Symbol;Acc:HGNC:8090]	8638	Q15646
ENSG00000261678	6.53075	10.0184	3.04312	0.303753	-1.71903	0.0859612	1	8	144330565	144336482	-	3980	SCRT1	GO:0000122;GO:0000122;GO:0000790;GO:0000977;GO:0000978;GO:0000981;GO:0001227;GO:0003676;GO:0003677;GO:0003700;GO:0005634;GO:0005634;GO:0006355;GO:0006355;GO:0016604;GO:0043565;GO:0046872;GO:1990837;GO:2001222;	K09219	-	K	13IZ5;09WGZ;0URI0;1CSGQ;0RYZ6;KOG2462;1ATST;16EC4;0DHSG;0V7FG	scratch family transcriptional repressor 1 [Source:HGNC Symbol;Acc:HGNC:15950]	83482	Q9BWW7
ENSG00000008441	2482.54	2708.53	2256.55	0.83313	-0.263387	0.0859625	1	19	12995475	13098796	+	6435	NFIX	GO:0000122;GO:0000122;GO:0000790;GO:0000981;GO:0000981;GO:0000981;GO:0003677;GO:0003700;GO:0003700;GO:0003700;GO:0005515;GO:0005634;GO:0005634;GO:0005634;GO:0005634;GO:0006260;GO:0006355;GO:0006355;GO:0006366;GO:0045944;GO:0045944;GO:1990837;GO:0000122;GO:0000122;GO:0000790;GO:0000981;GO:0000981;GO:0000981;GO:0003677;GO:0003700;GO:0003700;GO:0003700;GO:0005515;GO:0005634;GO:0005634;GO:0005634;GO:…	K09171	-	K	12PJY;16AKJ;KOG3663;0V4SM;1AXT3;1CPTF;0UG8W;0DF3M;0RKHT;09TTA	nuclear factor I X [Source:HGNC Symbol;Acc:HGNC:7788]	4784	Q14938
ENSG00000165238	34.7836	43.3296	26.2376	0.605535	-0.723717	0.0865103	1	9	93184916	93320572	+	13198	WNK2	GO:0004672;GO:0004672;GO:0004674;GO:0004674;GO:0005524;GO:0005524;GO:0006468;GO:0006468;GO:0106310;GO:0106311;GO:0000166;GO:0004672;GO:0004672;GO:0004674;GO:0004674;GO:0004674;GO:0004674;GO:0005524;GO:0005524;GO:0005524;GO:0005737;GO:0005737;GO:0005829;GO:0005829;GO:0005886;GO:0006468;GO:0006468;GO:0006468;GO:0006468;GO:0008285;GO:0010766;GO:0016020;GO:0016301;GO:0016310;GO:0016740;GO:0019869;GO:…	K08867	EC:2.7.11.1	T	1AW0Q;KOG0584;0V5V6;0RVEF;0DHJM;132BG;0UN2J;16EMB;1CSN4;09WAB	WNK lysine deficient protein kinase 2 [Source:HGNC Symbol;Acc:HGNC:14542]	65268	Q9Y3S1
ENSG00000138758	639.239	704.034	574.444	0.815932	-0.293479	0.0866116	1	4	76949751	77040384	+	9740	SEPTIN11	GO:0000166;GO:0005525;GO:0005525;GO:0005525;GO:0005856;GO:0000166;GO:0001725;GO:0003924;GO:0005515;GO:0005515;GO:0005525;GO:0005525;GO:0005525;GO:0005737;GO:0005856;GO:0005940;GO:0007049;GO:0015630;GO:0030054;GO:0030424;GO:0031105;GO:0031105;GO:0032153;GO:0034613;GO:0042995;GO:0043197;GO:0045202;GO:0051301;GO:0060090;GO:0061640;GO:0000166;GO:0005525;GO:0005525;GO:0005525;GO:0005856;GO:0000166;GO:…	K16939	-	Z;D	0RYBR;0V73G;12QMH;0DHEE;16DF0;09W55;KOG2655;1CS4E;0UJJ4;1B551	septin 11 [Source:HGNC Symbol;Acc:HGNC:25589]	55752	Q9NVA2;A0A384P5S0
ENSG00000164463	715.778	650.634	780.922	1.20025	0.263331	0.0866843	1	5	173056352	173139284	+	12333	CREBRF	GO:0000977;GO:0000977;GO:0001228;GO:0001228;GO:0003700;GO:0005515;GO:0005515;GO:0005634;GO:0005654;GO:0005654;GO:0005654;GO:0005829;GO:0006355;GO:0006986;GO:0006986;GO:0006986;GO:0030968;GO:0045944;GO:0045944;GO:0000122;GO:0000977;GO:0000977;GO:0001228;GO:0001228;GO:0003700;GO:0003700;GO:0005515;GO:0005515;GO:0005634;GO:0005654;GO:0005654;GO:0005654;GO:0005737;GO:0005829;GO:0006355;GO:0006355;GO:…	K21554	-	K	0V7AR;1690Q;09WCB;12NQM;0DHMQ;1CSC5;0UJV0;0IHZR;1AVC7;0RRYE	CREB3 regulatory factor [Source:HGNC Symbol;Acc:HGNC:24050]	153222	Q8IUR6
ENSG00000284691	86.686	72.0709	101.301	1.40558	0.491163	0.0867724	1	7	150400702	150412470	+	4333	AC073111.3	GO:0000790;GO:0000978;GO:0003676;GO:0003700;GO:0006357;GO:0003676;GO:0000790;GO:0000978;GO:0003676;GO:0003700;GO:0006357;	-	-	-	-	novel zinc finger protein	-	-
ENSG00000157933	1644.53	1786.52	1502.54	0.84104	-0.249753	0.0868495	1	1	2228319	2310213	+	6550	SKI	GO:0000122;GO:0000122;GO:0000122;GO:0000978;GO:0000981;GO:0001227;GO:0001843;GO:0002089;GO:0005515;GO:0005515;GO:0005634;GO:0005634;GO:0005654;GO:0005654;GO:0005667;GO:0005667;GO:0005737;GO:0005813;GO:0006351;GO:0006351;GO:0007179;GO:0008270;GO:0008285;GO:0009948;GO:0010626;GO:0014902;GO:0016604;GO:0016604;GO:0016605;GO:0017053;GO:0019901;GO:0019904;GO:0021772;GO:0022011;GO:0030177;GO:0030326;GO:…	-	-	K	12TFK;0A15U;0VC1Z;0DNTQ;16EEQ;1CXR1;0UTY1;0IFDK;0RWNZ;1AYQW	SKI proto-oncogene [Source:HGNC Symbol;Acc:HGNC:10896]	6497	P12755
ENSG00000128510	828.032	904.098	751.966	0.831731	-0.26581	0.0869866	1	7	130293134	130324180	+	3958	CPA4	GO:0004180;GO:0004180;GO:0004181;GO:0004181;GO:0004181;GO:0004181;GO:0005575;GO:0005576;GO:0005615;GO:0006508;GO:0006508;GO:0006508;GO:0006508;GO:0008233;GO:0008237;GO:0008270;GO:0008270;GO:0016573;GO:0016787;GO:0046872;GO:0004180;GO:0004180;GO:0004181;GO:0004181;GO:0005576;GO:0006508;GO:0006508;GO:0006508;GO:0008233;GO:0008237;GO:0008270;GO:0008270;GO:0016787;GO:0046872;GO:0004180;GO:0004180;GO:…	K08637	EC:3.4.17.-	T;B;E	0V50S;12NHA;1B1GF;0UGKC;1CQ1B;09U1U;KOG2650;0DFBK;16GJQ;0S0H3	carboxypeptidase A4 [Source:HGNC Symbol;Acc:HGNC:15740]	51200	Q9UI42;A4D1M3
ENSG00000151376	205.835	180.374	231.296	1.28231	0.358747	0.0870264	1	11	86441108	86672636	-	3838	ME3	GO:0004470;GO:0004470;GO:0004470;GO:0004470;GO:0004471;GO:0004471;GO:0004473;GO:0004473;GO:0005739;GO:0005739;GO:0005759;GO:0005759;GO:0006090;GO:0006090;GO:0006099;GO:0006108;GO:0006108;GO:0008948;GO:0009060;GO:0016491;GO:0046872;GO:0051287;GO:0051287;GO:0055114;GO:0055114;GO:0055114;GO:0070401;GO:0072592;GO:0004470;GO:0004470;GO:0004470;GO:0004470;GO:0004471;GO:0004471;GO:0004473;GO:0004473;GO:…	K00029	EC:1.1.1.40	-	-	malic enzyme 3 [Source:HGNC Symbol;Acc:HGNC:6985]	10873	Q16798;Q6TCH8
ENSG00000068903	367.407	403.985	330.829	0.818913	-0.288218	0.0870271	1	19	38878555	38899862	-	6224	SIRT2	GO:0005730;GO:0005829;GO:0005886;GO:0016740;GO:0070403;GO:0070403;GO:0000122;GO:0000183;GO:0000781;GO:0002376;GO:0003682;GO:0003950;GO:0004407;GO:0005515;GO:0005515;GO:0005634;GO:0005634;GO:0005677;GO:0005694;GO:0005720;GO:0005730;GO:0005737;GO:0005737;GO:0005813;GO:0005814;GO:0005815;GO:0005819;GO:0005829;GO:0005829;GO:0005856;GO:0005874;GO:0005886;GO:0005886;GO:0006342;GO:0006348;GO:0006471;GO:…	K11412	EC:2.3.1.286	K;B	12QDM;0A0W1;0DQHD;0UP60;0RNT4;1CXG7;16E2T;1AXUM;0V54J;KOG2682	sirtuin 2 [Source:HGNC Symbol;Acc:HGNC:10886]	22933	Q8IXJ6
ENSG00000113263	4.03125	6.72316	1.33935	0.199214	-2.32761	0.0870769	1	5	157142933	157255185	+	8587	ITK	GO:0005515;GO:0035556;GO:0035556;GO:0000166;GO:0001816;GO:0001816;GO:0001865;GO:0001865;GO:0002250;GO:0002250;GO:0002250;GO:0002376;GO:0004672;GO:0004672;GO:0004713;GO:0004713;GO:0004713;GO:0004715;GO:0004715;GO:0004715;GO:0004715;GO:0004715;GO:0005515;GO:0005515;GO:0005515;GO:0005515;GO:0005524;GO:0005524;GO:0005524;GO:0005634;GO:0005634;GO:0005737;GO:0005829;GO:0005911;GO:0006468;GO:0006468;GO:…	K07363	EC:2.7.10.2	T	0V4AE;12TTS;1CRCG;KOG0197;1ASHS;0UGU0;164JU;09VT7;0DH1H;0RM5C	IL2 inducible T cell kinase [Source:HGNC Symbol;Acc:HGNC:6171]	3702	Q08881
ENSG00000116005	815.986	893.052	738.919	0.827408	-0.273329	0.0872498	1	2	70257386	70281185	+	5864	PCYOX1	GO:0001735;GO:0001735;GO:0016491;GO:0016670;GO:0016670;GO:0030328;GO:0030328;GO:0055114;GO:0055114;GO:0055114;GO:0001735;GO:0001735;GO:0016491;GO:0016670;GO:0016670;GO:0030328;GO:0030328;GO:0055114;GO:0055114;GO:0055114;GO:0001735;GO:0001735;GO:0001735;GO:0001735;GO:0001735;GO:0001735;GO:0005515;GO:0005764;GO:0005764;GO:0005764;GO:0005886;GO:0006821;GO:0008555;GO:0016491;GO:0016670;GO:0016670;GO:…	K05906	-	O;Q	1AZSG;1CTFT;09VZH;16AGK;12T2K;0RWYH;0UHJI;0V6WH;0DN0J;0IE2Q	prenylcysteine oxidase 1 [Source:HGNC Symbol;Acc:HGNC:20588]	51449	Q9UHG3
ENSG00000168439	3310.71	3579.56	3041.85	0.849782	-0.234835	0.0872622	1	11	64185272	64204543	+	4601	STIP1	GO:0003723;GO:0005515;GO:0005515;GO:0005515;GO:0005634;GO:0005634;GO:0005737;GO:0005794;GO:0005829;GO:0008022;GO:0030544;GO:0032991;GO:0032991;GO:0051087;GO:0051879;GO:0051879;GO:0098761;GO:0101031;GO:0003723;GO:0005515;GO:0005515;GO:0005515;GO:0005634;GO:0005634;GO:0005737;GO:0005794;GO:0005829;GO:0032991;GO:0051879;GO:0051879;GO:0101031;GO:0003723;GO:0005515;GO:0005515;GO:0005515;GO:0005634;GO:…	K09553	-	O	12N8B;1CY0H;KOG0548;0RM3T;0DP2J;09V7J;0V674;1AW9D;0URK7;16937	stress induced phosphoprotein 1 [Source:HGNC Symbol;Acc:HGNC:11387]	10963	P31948;V9HW72
ENSG00000074047	125.573	144.032	107.114	0.743685	-0.427236	0.0873776	1	2	120735623	120992653	+	7720	GLI2	GO:0000122;GO:0000977;GO:0000977;GO:0000981;GO:0001501;GO:0001822;GO:0002076;GO:0003676;GO:0003677;GO:0003700;GO:0005515;GO:0005515;GO:0005634;GO:0005634;GO:0005634;GO:0005654;GO:0005654;GO:0005730;GO:0005737;GO:0005829;GO:0005929;GO:0006357;GO:0007224;GO:0007224;GO:0007224;GO:0007275;GO:0007389;GO:0007411;GO:0007418;GO:0007442;GO:0007507;GO:0008134;GO:0008270;GO:0009954;GO:0021508;GO:0021513;GO:…	K16798	-	K	0RMWF;12R27;0V98N;16EEM;09YB3;KOG1721;0UMIA;0DHR1;1CX70;1B01W	GLI family zinc finger 2 [Source:HGNC Symbol;Acc:HGNC:4318]	2736	P10070;Q1PSW9;Q59FV5
ENSG00000132199	1103.73	1197.52	1009.93	0.843345	-0.245805	0.0875029	1	18	670318	712662	-	11390	ENOSF1	GO:0000287;GO:0000287;GO:0005575;GO:0005739;GO:0009063;GO:0009063;GO:0016052;GO:0016052;GO:0016052;GO:0016829;GO:0016836;GO:0016853;GO:0044275;GO:0046872;GO:0050023;GO:0050023;GO:0050023;GO:0000287;GO:0000287;GO:0005575;GO:0005739;GO:0009063;GO:0009063;GO:0016052;GO:0016052;GO:0016052;GO:0016829;GO:0016836;GO:0016853;GO:0044275;GO:0046872;GO:0050023;GO:0050023;GO:0050023;GO:0009063;GO:0009063;GO:…	K18334	EC:4.2.1.68	M;C	0RPMH;1AS0V;0DIFD;0V5MU;1CT62;164XA;0UKYU;12QH2;09X4B;0IET8	enolase superfamily member 1 [Source:HGNC Symbol;Acc:HGNC:30365]	55556	Q7L5Y1
ENSG00000275793	8.3534	12.2474	4.45939	0.364109	-1.45756	0.0876844	1	22	18605815	18611919	-	6105	RIMBP3	GO:0002177;GO:0005515;GO:0005515;GO:0005634;GO:0005737;GO:0005856;GO:0007283;GO:0007286;GO:0009566;GO:0030154;GO:0030156;GO:0045202;	-	-	-	-	RIMS binding protein 3 [Source:HGNC Symbol;Acc:HGNC:29344]	85376	Q9UFD9
ENSG00000067221	121.495	138.379	104.612	0.75598	-0.40358	0.0877619	1	15	73978926	73994622	-	10458	STOML1	GO:0003674;GO:0005515;GO:0005575;GO:0005768;GO:0005886;GO:0005886;GO:0005886;GO:0005886;GO:0006869;GO:0008150;GO:0016020;GO:0016020;GO:0016020;GO:0016021;GO:0031410;GO:0031902;GO:0045121;GO:0003674;GO:0005515;GO:0005575;GO:0005768;GO:0005886;GO:0005886;GO:0005886;GO:0005886;GO:0006869;GO:0008150;GO:0016020;GO:0016020;GO:0016020;GO:0016021;GO:0031410;GO:0031902;GO:0045121;GO:0003674;GO:0005515;GO:…	-	-	C;I	1CW8E;0DND7;KOG4170;13KV8;0A0RY;0VBNA;KOG2621;166HD;1ATKT;0RUDN;0UI1B	stomatin like 1 [Source:HGNC Symbol;Acc:HGNC:14560]	9399	Q9UBI4
ENSG00000131652	292.972	260.804	325.14	1.24668	0.318097	0.0878292	1	16	3024027	3027755	+	1860	THOC6	GO:0000346;GO:0000347;GO:0000445;GO:0000784;GO:0003723;GO:0005515;GO:0005634;GO:0005654;GO:0005654;GO:0006397;GO:0006405;GO:0006406;GO:0006406;GO:0006915;GO:0007275;GO:0007417;GO:0008380;GO:0016604;GO:0016607;GO:0016607;GO:0031124;GO:0043066;GO:0046784;GO:0051028;GO:0000346;GO:0000347;GO:0000445;GO:0000784;GO:0003723;GO:0005515;GO:0005634;GO:0005654;GO:0005654;GO:0006397;GO:0006405;GO:0006406;GO:…	K13175	-	S;L	1AV0Z;0RMEX;KOG0649;0VDHH;16E21;1CZAZ;12YNJ;0A2MK;0DQ94;0UJID	THO complex 6 [Source:HGNC Symbol;Acc:HGNC:28369]	79228	Q86W42
ENSG00000125895	25.4139	32.2116	18.6162	0.577935	-0.791021	0.0878383	1	20	1180561	1185415	-	2210	TMEM74B	GO:0016020;GO:0016021;GO:0016020;GO:0016021;	-	-	S	0DJYX;0A2WS;13QTX;0VDS0;0UPB6;1AYSS;16BK5;0IW2S;0RU9Y;1CZKY	transmembrane protein 74B [Source:HGNC Symbol;Acc:HGNC:15893]	55321	Q9NUR3
ENSG00000188636	505.149	555.423	454.875	0.818971	-0.288117	0.0879913	1	22	44492583	44498233	-	5419	RTL6	-	-	-	S	16D7G;0VAQA;09ZTY;1CW7F;0S0KW;1B4W3;0UNI6;0DMC8;0IVFE;13M57	retrotransposon Gag like 6 [Source:HGNC Symbol;Acc:HGNC:13343]	84247	Q6ICC9;Q9BQJ3
ENSG00000158195	1048.24	1143.43	953.049	0.8335	-0.262746	0.0880457	1	1	27404230	27490167	-	5681	WASF2	GO:0001525;GO:0001667;GO:0001726;GO:0003779;GO:0003779;GO:0003779;GO:0003779;GO:0005515;GO:0005515;GO:0005737;GO:0005769;GO:0005829;GO:0005856;GO:0005856;GO:0005856;GO:0005886;GO:0005911;GO:0006897;GO:0007188;GO:0010592;GO:0015629;GO:0016020;GO:0016032;GO:0016323;GO:0016601;GO:0017124;GO:0030027;GO:0030027;GO:0030027;GO:0030027;GO:0030032;GO:0030036;GO:0030036;GO:0030036;GO:0030036;GO:0030036;GO:…	K05748	-	-	-	WASP family member 2 [Source:HGNC Symbol;Acc:HGNC:12733]	10163	Q9Y6W5
ENSG00000180383	2.4835	4.59607	0.370932	0.0807062	-3.63118	0.0881221	1	20	31465506	31476757	-	729	DEFB124	GO:0005515;GO:0005576;GO:0005576;GO:0005576;GO:0006952;GO:0007249;GO:0042742;GO:0045087;GO:0045087;GO:0071224;GO:0071651;GO:0090026;	-	-	O;W	0UWKR;0VMI7;1D5IS;1B6VH;16INQ;13ZQP;0J58D;0AAJM;0S23E;0DW92	defensin beta 124 [Source:HGNC Symbol;Acc:HGNC:18104]	245937	Q8NES8
ENSG00000123338	14.0643	18.9755	9.1531	0.482363	-1.05181	0.088252	1	12	54497752	54548243	+	10560	NCKAP1L	GO:0000902;GO:0001782;GO:0001782;GO:0002262;GO:0002262;GO:0005096;GO:0005515;GO:0005737;GO:0005829;GO:0005829;GO:0005886;GO:0005886;GO:0005887;GO:0006935;GO:0016020;GO:0016020;GO:0016021;GO:0016477;GO:0030011;GO:0030031;GO:0030295;GO:0030593;GO:0030667;GO:0030838;GO:0030838;GO:0030866;GO:0030866;GO:0030866;GO:0030890;GO:0031209;GO:0031209;GO:0031209;GO:0032147;GO:0032700;GO:0032700;GO:0032715;GO:…	K05750	-	S;O;T;D;P	12Q2E;1CT9J;16G6X;0UMP3;0V7P1;0RVE1;09WQI;KOG1917;0DIJ2;1AZMW	NCK associated protein 1 like [Source:HGNC Symbol;Acc:HGNC:4862]	3071	P55160
ENSG00000204366	116.757	134.225	99.2893	0.739725	-0.43494	0.0884264	1	6	31899613	31902086	-	1963	ZBTB12	GO:0000122;GO:0000978;GO:0001227;GO:0003676;GO:0003677;GO:0005515;GO:0005515;GO:0005634;GO:0005654;GO:0006357;GO:0046872;GO:1990837;	K10499	-	K	09UZ3;0V5YX;0DG8M;12Q0D;0RQWG;KOG1721;1CQY4;1AZQK;0UHY1;16AR3	zinc finger and BTB domain containing 12 [Source:HGNC Symbol;Acc:HGNC:19066]	221527	Q9Y330
ENSG00000165092	5.10538	9.86232	0.348447	0.0353311	-4.82292	0.0885058	1	9	72900671	73080442	-	2840	ALDH1A1	GO:0000166;GO:0001523;GO:0001758;GO:0004029;GO:0004029;GO:0004029;GO:0004029;GO:0005096;GO:0005497;GO:0005515;GO:0005737;GO:0005737;GO:0005829;GO:0005829;GO:0005829;GO:0006069;GO:0006081;GO:0016491;GO:0016491;GO:0016491;GO:0016620;GO:0016620;GO:0018479;GO:0042572;GO:0043547;GO:0051287;GO:0055114;GO:0055114;GO:0055114;GO:0061624;GO:0070062;GO:0120163;GO:0016491;GO:0016491;GO:0055114;GO:0055114;GO:…	K07249	EC:1.2.1.36	C	1668Q;1CPKC;0V4J5;1AZ0P;09TK5;0RVWK;0DEWU;12PWF;0UQJ0;KOG2450	aldehyde dehydrogenase 1 family member A1 [Source:HGNC Symbol;Acc:HGNC:402]	216	P00352;V9HW83
ENSG00000243660	107.272	90.9218	123.622	1.35966	0.443241	0.0887118	1	10	43436841	43483181	+	5168	ZNF487	GO:0003676;GO:0006355;GO:0006355;GO:0003676;GO:0006355;GO:0006355;GO:0003676;GO:0006355;GO:0006355;	-	-	-	-	zinc finger protein 487 [Source:HGNC Symbol;Acc:HGNC:23488]	642819	-
ENSG00000188786	257.341	286.04	228.643	0.799337	-0.323124	0.0890174	1	1	37809574	37859592	-	7989	MTF1	GO:0000978;GO:0000978;GO:0000978;GO:0000981;GO:0000987;GO:0000987;GO:0001228;GO:0001228;GO:0003676;GO:0003677;GO:0003677;GO:0003700;GO:0003700;GO:0005515;GO:0005634;GO:0005634;GO:0005634;GO:0005634;GO:0005654;GO:0005654;GO:0005737;GO:0005737;GO:0006351;GO:0006357;GO:0006357;GO:0006979;GO:0007417;GO:0010038;GO:0010038;GO:0035035;GO:0045893;GO:0045944;GO:0045944;GO:0045944;GO:0046686;GO:0046872;GO:…	K23317	-	K	0DNW8;1CXTQ;1B0RU;0RWMK;16EP9;KOG1721;12Q97;09X1P;0URDY;0V7ZV	metal regulatory transcription factor 1 [Source:HGNC Symbol;Acc:HGNC:7428]	4520	Q14872
ENSG00000267041	51.0407	61.034	41.0473	0.672533	-0.572323	0.0890968	1	19	36714383	36772825	-	7850	ZNF850	GO:0003676;GO:0006355;GO:0006355;GO:0003676;GO:0006355;GO:0006355;GO:0046872;GO:0000978;GO:0001228;GO:0003676;GO:0003677;GO:0005634;GO:0005634;GO:0006355;GO:0006355;GO:0006357;GO:0045944;GO:0046872;	K09228	-	K	0V4DW;09TES;0UFWF;KOG1721;12PGP;1AXQS;1CPIM;0DERT;16AIM	zinc finger protein 850 [Source:HGNC Symbol;Acc:HGNC:27994]	342892	A8MQ14
ENSG00000108176	557.5	505.591	609.41	1.20534	0.269444	0.0891304	1	10	67796669	67838188	-	2139	DNAJC12	GO:0005515;GO:0005737;GO:0005515;GO:0005737;	K09532	-	O	KOG0691;1CRNB;0RUM0;0DGY2;0UIWV;0V6NK;1AYB0;13QA7;16DI7;09VPK	DnaJ heat shock protein family (Hsp40) member C12 [Source:HGNC Symbol;Acc:HGNC:28908]	56521	Q9UKB3;Q6IAH1
ENSG00000151176	723.239	791.505	654.973	0.827503	-0.273163	0.0891768	1	12	113358566	113391629	+	5264	PLBD2	GO:0004620;GO:0004620;GO:0004620;GO:0005515;GO:0005576;GO:0005764;GO:0006629;GO:0009395;GO:0016042;GO:0016787;GO:0043202;GO:0070062;GO:0004620;GO:0004620;GO:0004620;GO:0005515;GO:0005576;GO:0005764;GO:0005764;GO:0006629;GO:0009395;GO:0016042;GO:0016787;GO:0043202;GO:0070062;	-	-	T	KOG3774;16F6H;09X2S;1CT3X;0V810;12TDW;0DIDK;0RPHF;0UKVF;1AZ6S	phospholipase B domain containing 2 [Source:HGNC Symbol;Acc:HGNC:27283]	196463	Q8NHP8
ENSG00000151233	313.482	347.347	279.617	0.805008	-0.312925	0.089202	1	12	42081845	42144874	-	7492	GXYLT1	GO:0016020;GO:0016021;GO:0016266;GO:0016266;GO:0016740;GO:0016757;GO:0016757;GO:0016757;GO:0035252;GO:0035252;GO:0035252;GO:0016020;GO:0016021;GO:0016266;GO:0016266;GO:0016740;GO:0016757;GO:0016757;GO:0016757;GO:0035252;GO:0035252;GO:0035252;	K13676	EC:2.4.2.-	G	0DPE2;0UPB0;1B2VI;0VCMD;16FT5;KOG3765;133DP;09Z9A;0RMP8;1CYBW	glucoside xylosyltransferase 1 [Source:HGNC Symbol;Acc:HGNC:27482]	283464	Q4G148
ENSG00000204634	2310.22	2121.46	2498.97	1.17795	0.236278	0.0893406	1	2	101007228	101252866	-	6417	TBC1D8	GO:0005096;GO:0043547;GO:0005096;GO:0005096;GO:0005515;GO:0006886;GO:0008015;GO:0008284;GO:0016020;GO:0017137;GO:0090630;	K19951	-	S;Q;I	1CZXK;0RNWV;16EPH;0DH7G;12QQU;0V8Y4;0UNYD;KOG4347;09WQB;1B2DW	TBC1 domain family member 8 [Source:HGNC Symbol;Acc:HGNC:17791]	11138	O95759
ENSG00000136104	310.856	276.99	344.723	1.24453	0.315604	0.0893599	1	13	50909747	51024120	+	26222	RNASEH2B	GO:0004523;GO:0005634;GO:0005634;GO:0005654;GO:0005654;GO:0006401;GO:0006401;GO:0009259;GO:0032299;GO:0032299;GO:0032299;GO:0032299;GO:0090502;GO:0005634;GO:0032299;GO:0032299;GO:0005634;GO:0032299;GO:0032299;GO:0005634;GO:0032299;GO:0032299;GO:0001701;GO:0004523;GO:0005634;GO:0009259;GO:0010389;GO:0010629;GO:0032299;GO:0032299;GO:0032299;GO:0048146;GO:2000001;GO:0032299;GO:0032299;GO:0004523;GO:…	K10744	-	S;L;U	0UQZY;0A06F;0RSKU;0VB2E;12SK8;1AYE0;1CWN3;0DMSJ;1661M;KOG4705	ribonuclease H2 subunit B [Source:HGNC Symbol;Acc:HGNC:25671]	79621	Q5TBB1;Q8N451
ENSG00000162430	697.985	763.482	632.488	0.828425	-0.271557	0.0898689	1	1	25800176	25818221	+	4421	SELENON	GO:0005509;GO:0005509;GO:0005509;GO:0005509;GO:0005515;GO:0005515;GO:0005783;GO:0005789;GO:0005789;GO:0005789;GO:0016020;GO:0016491;GO:0048741;GO:0055074;GO:0055074;GO:0055114;GO:0060314;GO:1902884;GO:0005509;GO:0005509;GO:0005515;GO:0005515;GO:0005783;GO:0005789;GO:0005789;GO:0005789;GO:0016020;GO:0016491;GO:0048741;GO:0055074;GO:0055074;GO:0055114;GO:0060314;GO:1902884;	K19874	-	O	1CXAD;0A1B9;16ITW;1B0VN;0IGIC;0DNYX;0UNUW;0RSMW;13H7Z;0VC6X	selenoprotein N [Source:HGNC Symbol;Acc:HGNC:15999]	57190	Q9NZV5
ENSG00000113494	7.90703	11.5138	4.30029	0.373491	-1.42085	0.0899181	1	5	35048756	35230487	-	13006	PRLR	GO:0004896;GO:0004896;GO:0004896;GO:0004923;GO:0004924;GO:0004925;GO:0004925;GO:0004925;GO:0004925;GO:0005127;GO:0005515;GO:0005515;GO:0005576;GO:0005886;GO:0006694;GO:0007171;GO:0007566;GO:0007595;GO:0008284;GO:0009897;GO:0009986;GO:0016020;GO:0016020;GO:0016020;GO:0016021;GO:0017046;GO:0017046;GO:0019221;GO:0019955;GO:0031904;GO:0038161;GO:0038161;GO:0038165;GO:0042976;GO:0043066;GO:0043235;GO:…	K05081	-	-	-	prolactin receptor [Source:HGNC Symbol;Acc:HGNC:9446]	5618	P16471
ENSG00000131470	110.818	127.159	94.4775	0.742989	-0.428588	0.09003	1	17	42572310	42577831	-	2578	PSMC3IP	GO:0003677;GO:0005634;GO:0005654;GO:0006310;GO:0007131;GO:0007131;GO:0030374;GO:0051321;GO:1903508;GO:0003677;GO:0005634;GO:0005654;GO:0006310;GO:0007131;GO:0007131;GO:0030374;GO:0051321;GO:1903508;GO:0005634;GO:0005654;GO:0007131;GO:0007131;GO:0005634;GO:0007131;GO:0003677;GO:0005634;GO:0005654;GO:0006310;GO:0007131;GO:0007131;GO:0030374;GO:0051321;GO:1903508;GO:0005634;GO:0007131;GO:0005634;GO:…	K06695	-	T;K	0UI6M;0V658;164VP;0DGEP;KOG4603;1ATRS;09V5P;1CR47;0RQJH;12RWN	PSMC3 interacting protein [Source:HGNC Symbol;Acc:HGNC:17928]	29893	Q9P2W1;A0A158RUX1
ENSG00000180739	24.0435	30.963	17.124	0.553047	-0.854527	0.0900734	1	19	10512742	10517931	-	2803	S1PR5	GO:0003376;GO:0004930;GO:0004930;GO:0004930;GO:0004930;GO:0004930;GO:0005515;GO:0005737;GO:0005886;GO:0005886;GO:0005886;GO:0007165;GO:0007186;GO:0007186;GO:0007186;GO:0007186;GO:0007189;GO:0016020;GO:0016021;GO:0016021;GO:0016021;GO:0016021;GO:0019222;GO:0038036;GO:0038036;GO:0045664;GO:0003376;GO:0007165;GO:0007186;GO:0007186;GO:0016020;GO:0016021;GO:0016021;GO:0016021;GO:0038036;GO:0038036;GO:…	K04295	-	T	0A0X1;1B1WT;0DNIB;1CXFM;0VBTE;0URVK;13P5C;0IIK8;0RSQ1;16EK4	sphingosine-1-phosphate receptor 5 [Source:HGNC Symbol;Acc:HGNC:14299]	53637	Q9H228
ENSG00000154309	282.898	245.5	320.296	1.30467	0.383684	0.0901198	1	1	222815022	223005995	+	13030	DISP1	GO:0016021;GO:0016021;GO:0007225;GO:0007368;GO:0009880;GO:0009953;GO:0015833;GO:0016021;GO:1904680;GO:0005515;GO:0007275;GO:0015833;GO:0016020;GO:0016021;GO:0016021;GO:0016021;GO:0016323;GO:0050708;GO:0060539;GO:0070207;GO:1904680;	K24680	-	T	13IJI;1CV00;0RW2F;KOG3664;09YRK;16BRF;0DK64;0UN76;1AXQE;0V9PG	dispatched RND transporter family member 1 [Source:HGNC Symbol;Acc:HGNC:19711]	84976	Q96F81
ENSG00000172216	1401.68	1208.42	1594.95	1.31986	0.400388	0.090754	1	20	50190830	50192668	+	1839	CEBPB	GO:0000122;GO:0000122;GO:0000779;GO:0000790;GO:0000790;GO:0000976;GO:0000977;GO:0000978;GO:0000978;GO:0000979;GO:0000981;GO:0000981;GO:0000981;GO:0001227;GO:0001227;GO:0001228;GO:0001228;GO:0001541;GO:0001541;GO:0001889;GO:0001892;GO:0003677;GO:0003677;GO:0003677;GO:0003677;GO:0003682;GO:0003700;GO:0003700;GO:0003700;GO:0005515;GO:0005515;GO:0005515;GO:0005634;GO:0005634;GO:0005634;GO:0005634;GO:…	K10048	-	K	1DG2I;0WIKZ;13FFI;0E96T;0B5Y3;16P26;1BBCV;0ISXW;0V3NN;0S2Y8	CCAAT enhancer binding protein beta [Source:HGNC Symbol;Acc:HGNC:1834]	1051	P17676
ENSG00000116745	576.505	630.98	522.03	0.827332	-0.273462	0.0909211	1	1	68428822	68449954	-	2605	RPE65	GO:0001523;GO:0001523;GO:0001786;GO:0001895;GO:0003407;GO:0004744;GO:0004744;GO:0005737;GO:0005783;GO:0005789;GO:0005886;GO:0005886;GO:0006776;GO:0007468;GO:0007601;GO:0007601;GO:0007601;GO:0007623;GO:0008286;GO:0009416;GO:0016020;GO:0016020;GO:0016702;GO:0016702;GO:0016787;GO:0016853;GO:0031090;GO:0031210;GO:0042572;GO:0042574;GO:0042574;GO:0043010;GO:0043231;GO:0044297;GO:0046872;GO:0050251;GO:…	K11158	-	Q	0V7Q5;0DI1I;1B1XT;0UQS4;1CSS5;12PQS;0RRRB;164P6;09WRT;KOG1285	retinoid isomerohydrolase RPE65 [Source:HGNC Symbol;Acc:HGNC:10294]	6121	Q16518
ENSG00000145354	428.653	386.895	470.411	1.21586	0.281981	0.0909316	1	4	102868974	102892807	+	6352	CISD2	GO:0043231;GO:0051537;GO:0000422;GO:0003723;GO:0005515;GO:0005515;GO:0005739;GO:0005741;GO:0005741;GO:0005783;GO:0005783;GO:0005789;GO:0006914;GO:0010259;GO:0010506;GO:0016020;GO:0016021;GO:0032991;GO:0042803;GO:0043231;GO:0043231;GO:0046872;GO:0051536;GO:0051537;GO:0051537;GO:0051537;GO:0051537;GO:0097038;GO:0043231;GO:0051537;GO:0000422;GO:0005741;GO:0005741;GO:0005783;GO:0005789;GO:0010259;GO:…	K23882	-	S;O	KOG3461;0RYZ0;16HM6;1B5HC;0VHGK;0UUZI;0A6NG;0DTN5;1D2ZQ;13PUQ	CDGSH iron sulfur domain 2 [Source:HGNC Symbol;Acc:HGNC:24212]	493856	Q8N5K1
ENSG00000155367	44.3458	34.8227	53.8688	1.54694	0.629419	0.0910381	1	1	112709994	112715477	-	2874	PPM1J	GO:0004722;GO:0006470;GO:0016791;GO:0003824;GO:0004721;GO:0004722;GO:0004722;GO:0004722;GO:0004722;GO:0004722;GO:0004724;GO:0005515;GO:0006470;GO:0006470;GO:0006470;GO:0016787;GO:0016791;GO:0106306;GO:0106307;GO:0003824;GO:0004721;GO:0004722;GO:0004722;GO:0004722;GO:0004722;GO:0004724;GO:0005515;GO:0006470;GO:0006470;GO:0016787;GO:0016791;GO:0106306;GO:0106307;GO:0004722;GO:0006470;	K17504	EC:3.1.3.16	T	0USGN;09XQ6;0RUGE;1695Z;0DJ21;0V8CS;KOG1323;1CTTM;13HDW;1AWC4	protein phosphatase, Mg2+/Mn2+ dependent 1J [Source:HGNC Symbol;Acc:HGNC:20785]	333926	Q5JR12
ENSG00000145386	354.604	393.032	316.176	0.804453	-0.31392	0.0912917	1	4	121816444	121823883	-	2748	CCNA2	GO:0000079;GO:0000086;GO:0000307;GO:0000307;GO:0001939;GO:0001940;GO:0005515;GO:0005515;GO:0005634;GO:0005634;GO:0005634;GO:0005634;GO:0005634;GO:0005654;GO:0005654;GO:0005654;GO:0005737;GO:0005737;GO:0005737;GO:0005737;GO:0005829;GO:0006275;GO:0007049;GO:0007265;GO:0016032;GO:0016538;GO:0016538;GO:0016572;GO:0016579;GO:0019901;GO:0019901;GO:0019901;GO:0019904;GO:0031100;GO:0032355;GO:0033762;GO:…	K06627	-	D	16513;09XQ7;0V8MY;133IR;0DJ23;1AU6D;0RT76;0UMQZ;1CTTP;KOG0654	cyclin A2 [Source:HGNC Symbol;Acc:HGNC:1578]	890	P20248
ENSG00000155313	1193.26	1095.62	1290.9	1.17824	0.236636	0.0914957	1	21	15730025	15880069	+	7823	USP25	GO:0004197;GO:0004843;GO:0004843;GO:0004843;GO:0004843;GO:0005515;GO:0005515;GO:0005515;GO:0005634;GO:0005634;GO:0005737;GO:0005783;GO:0005829;GO:0005829;GO:0005829;GO:0006464;GO:0006508;GO:0006508;GO:0006511;GO:0006511;GO:0008233;GO:0008233;GO:0008234;GO:0016579;GO:0016579;GO:0016579;GO:0016579;GO:0016579;GO:0016787;GO:0019783;GO:0031625;GO:0032183;GO:0032183;GO:0036459;GO:0043130;GO:0051117;GO:…	K11849	EC:3.4.19.12	O	KOG1863;0UP7E;1CQUB;1AZ8I;0DG4S;0V5UX;0RT3T;12NZ2;16A4W;09UVA	ubiquitin specific peptidase 25 [Source:HGNC Symbol;Acc:HGNC:12624]	29761	Q9UHP3
ENSG00000187650	112.42	128.098	96.7418	0.755219	-0.405034	0.0917495	1	19	5904872	5910853	+	2240	VMAC	GO:0005515;GO:0005737;GO:0005737;GO:0045098;GO:0045098;	-	-	S;Z	0RPMZ;0VHVJ;0DTZ4;16HRI;0UV92;1D3B4;0IWFQ;0A6RU;13RW9;1B5TI	vimentin type intermediate filament associated coiled-coil protein [Source:HGNC Symbol;Acc:HGNC:33803]	400673	Q2NL98
ENSG00000138821	301.528	270.562	332.494	1.2289	0.297367	0.0920376	1	4	102251041	102431258	-	6480	SLC39A8	GO:0005381;GO:0005384;GO:0005385;GO:0005385;GO:0005764;GO:0005765;GO:0005886;GO:0005886;GO:0005887;GO:0006355;GO:0006487;GO:0006525;GO:0006811;GO:0006824;GO:0006829;GO:0006876;GO:0006882;GO:0006882;GO:0015086;GO:0015087;GO:0015106;GO:0015296;GO:0015698;GO:0015701;GO:0016020;GO:0016020;GO:0016020;GO:0016021;GO:0016323;GO:0016324;GO:0030001;GO:0030001;GO:0030026;GO:0030198;GO:0031090;GO:0042391;GO:…	K14714	-	P	1CXES;165U5;0RNP2;0V7SX;1ASXQ;12QZZ;0DI4Y;0URUZ;09WUZ;KOG2693	solute carrier family 39 member 8 [Source:HGNC Symbol;Acc:HGNC:20862]	64116	Q9C0K1;A0A024RDG0
ENSG00000177570	316.971	283.939	350.003	1.23267	0.30179	0.092136	1	8	118189455	118622112	-	15382	SAMD12	GO:0005515;GO:0005515;GO:0003674;GO:0005515;GO:0005515;GO:0005575;GO:0008150;	-	-	S	0VB7Y;1660K;0IXJ2;1AW3M;13R7G;0A0BS;0DKDB;1CWUD;0RS4T;0UKMN	sterile alpha motif domain containing 12 [Source:HGNC Symbol;Acc:HGNC:31750]	401474	Q8N8I0
ENSG00000184786	155.561	135.491	175.632	1.29627	0.374363	0.0921551	1	6	169740109	169751587	-	2631	TCTE3	GO:0003774;GO:0005515;GO:0005737;GO:0005856;GO:0005874;GO:0016020;GO:0030286;	-	-	Z;N	1661Q;13NS6;1AT4Y;0DKQZ;0RYRU;1CVJF;KOG4108;0UHIF;09Z8S;0VA61	t-complex-associated-testis-expressed 3 [Source:HGNC Symbol;Acc:HGNC:11695]	6991	Q8IZS6
ENSG00000240849	414.864	455.814	373.914	0.820322	-0.285738	0.0921568	1	20	50118254	50153734	-	7931	PEDS1	GO:0005515;GO:0005783;GO:0005783;GO:0005783;GO:0005789;GO:0005789;GO:0006629;GO:0006631;GO:0008611;GO:0008611;GO:0016020;GO:0016021;GO:0016491;GO:0016491;GO:0050207;GO:0050207;GO:0055114;GO:0005515;GO:0005783;GO:0005783;GO:0005783;GO:0005789;GO:0005789;GO:0006629;GO:0006631;GO:0008611;GO:0008611;GO:0016020;GO:0016021;GO:0016491;GO:0016491;GO:0050207;GO:0050207;GO:0055114;GO:0005783;GO:0006631;GO:…	K20656	EC:1.14.19.77	-	-	plasmanylethanolamine desaturase 1 [Source:HGNC Symbol;Acc:HGNC:16735]	387521	A5PLL7
ENSG00000147162	15887.6	14433.5	17341.6	1.20148	0.264817	0.0921633	1	X	71533104	71575892	+	9786	OGT	GO:0000123;GO:0005515;GO:0005515;GO:0005515;GO:0005547;GO:0005634;GO:0005634;GO:0005654;GO:0005654;GO:0005737;GO:0005739;GO:0005829;GO:0005829;GO:0005829;GO:0005886;GO:0005886;GO:0006110;GO:0006111;GO:0006111;GO:0006325;GO:0006357;GO:0006486;GO:0006493;GO:0006493;GO:0006493;GO:0006493;GO:0006493;GO:0006493;GO:0006915;GO:0007165;GO:0007584;GO:0008289;GO:0008375;GO:0016020;GO:0016032;GO:0016262;GO:…	K09667	EC:2.4.1.255	O;T;P;G;B	12NUP;0V5MR;09UN5;1AZSX;0UFP1;KOG4626;KOG1124;164E3;0RNYQ;1CQMF;0DFXY	O-linked N-acetylglucosamine (GlcNAc) transferase [Source:HGNC Symbol;Acc:HGNC:8127]	8473	O15294
ENSG00000168003	4865.88	4484.92	5246.85	1.16989	0.226368	0.0923202	1	11	62856102	62888875	+	5154	SLC3A2	GO:0003723;GO:0003725;GO:0003824;GO:0003824;GO:0005432;GO:0005515;GO:0005515;GO:0005515;GO:0005654;GO:0005764;GO:0005765;GO:0005829;GO:0005886;GO:0005886;GO:0005886;GO:0005886;GO:0005975;GO:0005975;GO:0006816;GO:0006865;GO:0006865;GO:0006865;GO:0006865;GO:0009925;GO:0009986;GO:0015173;GO:0015175;GO:0015175;GO:0015180;GO:0015190;GO:0015823;GO:0015827;GO:0016020;GO:0016021;GO:0016323;GO:0016324;GO:…	K06519	-	P;G	0USCJ;16BHC;1CZ8R;12UA9;0DQ7D;KOG0471;1B2FR;0A2JU;0V5P7;0RR8G	solute carrier family 3 member 2 [Source:HGNC Symbol;Acc:HGNC:11026]	6520	P08195
ENSG00000187833	1.58251	0	3.16501	Inf	Inf	0.0923249	1	2	73784189	73817147	+	3045	C2orf78	-	-	-	S	0IVAP;1D0SM;0RY84;0DNEG;0UK8P;0A435;0VFM2;12TZM;1AWNY;169G4	chromosome 2 open reading frame 78 [Source:HGNC Symbol;Acc:HGNC:34349]	388960	A6NCI8
ENSG00000065308	523.177	573.97	472.384	0.823012	-0.281015	0.0923603	1	6	52497408	52577060	-	7047	TRAM2	GO:0005515;GO:0005783;GO:0006616;GO:0006616;GO:0015031;GO:0016020;GO:0016021;GO:0016021;GO:0016021;GO:0030176;GO:0032964;GO:0045048;GO:0045048;	-	-	U	0V6UI;KOG1608;0RQWK;1CVVB;09VVW;1AZT4;13HCH;0DFJC;0UM6V;166CQ	translocation associated membrane protein 2 [Source:HGNC Symbol;Acc:HGNC:16855]	9697	Q15035;A0A024RD84
ENSG00000170965	49.3321	59.4149	39.2494	0.660599	-0.598153	0.0924469	1	X	134565838	134764322	-	1904	PLAC1	GO:0001890;GO:0001890;GO:0001890;GO:0003674;GO:0005575;GO:0005576;GO:0007275;	-	-	W	1435J;0UI1R;1ATMG;166I6;1D28N;0DRN6;0VH12;0A69G;0RPBX;0JACX	placenta enriched 1 [Source:HGNC Symbol;Acc:HGNC:9044]	10761	Q9HBJ0
ENSG00000134853	19.4362	25.5676	13.3048	0.520376	-0.942374	0.0926458	1	4	54229280	54298245	+	9547	PDGFRA	GO:0000165;GO:0000166;GO:0001553;GO:0001775;GO:0004672;GO:0004672;GO:0004713;GO:0004713;GO:0004714;GO:0004714;GO:0004714;GO:0005018;GO:0005018;GO:0005018;GO:0005018;GO:0005021;GO:0005161;GO:0005515;GO:0005515;GO:0005524;GO:0005524;GO:0005634;GO:0005654;GO:0005737;GO:0005794;GO:0005886;GO:0005886;GO:0005886;GO:0005887;GO:0005887;GO:0005929;GO:0006468;GO:0006935;GO:0007169;GO:0007169;GO:0007204;GO:…	K04363	EC:2.7.10.1	T	0V51R;1CTBA;09U2S;KOG0200;0UIPR;165ZB;1AT2K;0DMCR;0RM9A;12TBY	platelet derived growth factor receptor alpha [Source:HGNC Symbol;Acc:HGNC:8803]	5156	P16234
ENSG00000104960	1174.64	1310.2	1039.07	0.793064	-0.33449	0.0927286	1	19	49850735	49860744	+	5962	PTOV1	GO:0005654;GO:0005654;GO:0005654;GO:0005634;GO:0005654;GO:0005667;GO:0005737;GO:0005886;GO:0016020;GO:0045944;GO:0048471;GO:0005634;GO:0005654;GO:0005667;GO:0005737;GO:0005886;GO:0016020;GO:0045944;GO:0048471;GO:0005634;GO:0005654;GO:0005667;GO:0005737;GO:0005886;GO:0016020;GO:0045944;GO:0048471;GO:0005654;	-	-	K	0V6EJ;0A3GC;1678E;0IHD9;1B111;0UG83;12X6C;0RVZW;1D08E;0DR3J	PTOV1 extended AT-hook containing adaptor protein [Source:HGNC Symbol;Acc:HGNC:9632]	53635	Q86YD1
ENSG00000171858	5812.96	5115.17	6510.76	1.27283	0.348044	0.0928742	1	20	62387103	62388520	+	1036	RPS21	GO:0000184;GO:0000447;GO:0000461;GO:0002181;GO:0003723;GO:0003735;GO:0003735;GO:0003735;GO:0005515;GO:0005654;GO:0005737;GO:0005783;GO:0005791;GO:0005829;GO:0005829;GO:0005840;GO:0005840;GO:0005840;GO:0006412;GO:0006412;GO:0006412;GO:0006413;GO:0006614;GO:0015935;GO:0019083;GO:0022627;GO:0022627;GO:0042788;GO:0047485;GO:0003735;GO:0003735;GO:0005783;GO:0005791;GO:0005829;GO:0005840;GO:0005840;GO:…	K02971	-	J	0RZXI;0VJFE;13U96;0UW2F;16IBY;1D4DK;KOG3486;0A9HI;1B6EE;0DV30	ribosomal protein S21 [Source:HGNC Symbol;Acc:HGNC:10409]	6227	P63220;Q6FGH5
ENSG00000198786	26386.4	33052.2	19720.7	0.596653	-0.745037	0.0930426	1	MT	12337	14148	+	1812	MT-ND5	GO:0001666;GO:0003954;GO:0003954;GO:0005739;GO:0005743;GO:0005743;GO:0005747;GO:0005747;GO:0006120;GO:0006120;GO:0008137;GO:0008137;GO:0008137;GO:0010243;GO:0015990;GO:0016020;GO:0016021;GO:0032981;GO:0042542;GO:0042773;GO:0042773;GO:0043005;GO:0055114;GO:0055114;GO:0055114;GO:0070469;	-	-	C	0VA34;16JFM;09Z7N;0RM4B;0UTZV;KOG4668;0DRJV;1B7J9;12RS9;1D0T2	mitochondrially encoded NADH:ubiquinone oxidoreductase core subunit 5 [Source:HGNC Symbol;Acc:HGNC:7461]	-	-
ENSG00000149743	412.56	370.264	454.856	1.22846	0.296853	0.0930642	1	11	64223799	64226254	-	2210	TRPT1	GO:0000215;GO:0000215;GO:0003674;GO:0003950;GO:0005515;GO:0006388;GO:0006388;GO:0008033;GO:0008033;GO:0008150;GO:0016740;GO:0016772;GO:0000215;GO:0000215;GO:0000215;GO:0003674;GO:0003950;GO:0006388;GO:0006388;GO:0006388;GO:0008033;GO:0008033;GO:0008150;GO:0016740;GO:0016772;GO:0045859;GO:0000215;GO:0000215;GO:0003674;GO:0003950;GO:0006388;GO:0006388;GO:0008033;GO:0008033;GO:0008150;GO:0016740;GO:…	K10669	EC:2.7.1.160	J	0RP6E;0UP75;1AYSI;1CZR3;16BJY;0DQCV;KOG2278;0A30S;13PQD;0VDVU	tRNA phosphotransferase 1 [Source:HGNC Symbol;Acc:HGNC:20316]	83707	Q86TN4
ENSG00000188064	241.423	270.633	212.213	0.784133	-0.350829	0.0931901	1	22	45920366	45977162	-	5080	WNT7B	GO:0001701;GO:0003338;GO:0005102;GO:0005102;GO:0005109;GO:0005125;GO:0005515;GO:0005576;GO:0005576;GO:0005576;GO:0005576;GO:0005615;GO:0005788;GO:0005796;GO:0005886;GO:0007275;GO:0007275;GO:0007275;GO:0016055;GO:0016055;GO:0016055;GO:0016055;GO:0016332;GO:0021871;GO:0022009;GO:0030182;GO:0030182;GO:0030324;GO:0030666;GO:0032364;GO:0042592;GO:0044237;GO:0045165;GO:0045669;GO:0046330;GO:0048018;GO:…	K00572	-	T	0UM7X;KOG3913;1CRRV;09V80;1AWPU;12R4V;0S18Q;0V67H;0DN64;169HK	Wnt family member 7B [Source:HGNC Symbol;Acc:HGNC:12787]	7477	P56706
ENSG00000184575	4225.17	3909.85	4540.48	1.16129	0.215731	0.0934341	1	12	64404392	64451125	+	7320	XPOT	GO:0000049;GO:0000049;GO:0000049;GO:0000049;GO:0003723;GO:0005515;GO:0005634;GO:0005643;GO:0005654;GO:0005654;GO:0005654;GO:0005737;GO:0005737;GO:0005829;GO:0005829;GO:0006409;GO:0006409;GO:0006409;GO:0006409;GO:0006886;GO:0006886;GO:0008536;GO:0008536;GO:0008536;GO:0016363;GO:0071528;GO:0071528;GO:0071528;GO:0000049;GO:0000049;GO:0000049;GO:0003723;GO:0005634;GO:0005737;GO:0006409;GO:0006409;GO:…	K14288	-	J;Y;U	0DEF6;0VBDT;0UFCX;1ARA7;1646Y;0RXN0;1CP4W;KOG2021;0A0EX;12N18	exportin for tRNA [Source:HGNC Symbol;Acc:HGNC:12826]	11260	O43592
ENSG00000198455	408.769	369.156	448.383	1.21462	0.280502	0.0935253	1	X	57591652	57597545	+	5894	ZXDB	GO:0003674;GO:0003676;GO:0003712;GO:0005515;GO:0005634;GO:0005634;GO:0006357;GO:0008150;GO:0046872;	-	-	K	0V83J;0DIG1;1CT6P;16EID;0RY21;KOG1721;09X52;1AX16;12TGT;0UKZW	zinc finger X-linked duplicated B [Source:HGNC Symbol;Acc:HGNC:13199]	158586	P98169
ENSG00000116852	22.8146	32.037	13.5923	0.424268	-1.23695	0.0938613	1	1	200969390	201023714	-	12164	KIF21B	GO:0000166;GO:0003777;GO:0003777;GO:0003777;GO:0005515;GO:0005524;GO:0005524;GO:0005524;GO:0005737;GO:0005856;GO:0005871;GO:0005874;GO:0005874;GO:0007018;GO:0007018;GO:0007018;GO:0008017;GO:0008017;GO:0008017;GO:0016887;GO:0030424;GO:0030425;GO:0030426;GO:0031410;GO:0042995;GO:0000166;GO:0003777;GO:0003777;GO:0003777;GO:0005515;GO:0005515;GO:0005524;GO:0005524;GO:0005524;GO:0005737;GO:0005856;GO:…	K24185	-	Z	0V7JF;1CSPT;0RPES;12QPN;166JX;09WKT;1AZMD;0UJZ1;0DHZ3;KOG0244	kinesin family member 21B [Source:HGNC Symbol;Acc:HGNC:29442]	23046	O75037;Q2UVF0
ENSG00000198873	113.616	129.772	97.4599	0.751007	-0.413102	0.0939579	1	10	119207571	119459745	+	7021	GRK5	GO:0000166;GO:0004672;GO:0004672;GO:0004674;GO:0004674;GO:0004674;GO:0004703;GO:0004703;GO:0004703;GO:0005080;GO:0005515;GO:0005515;GO:0005515;GO:0005524;GO:0005524;GO:0005524;GO:0005543;GO:0005634;GO:0005737;GO:0005737;GO:0005829;GO:0005886;GO:0005886;GO:0005886;GO:0005886;GO:0006468;GO:0006468;GO:0006915;GO:0007165;GO:0007165;GO:0007186;GO:0007188;GO:0007217;GO:0008277;GO:0008284;GO:0008289;GO:…	K08291	EC:2.7.11.16	T	KOG0986;0UIDJ;09V8U;0V689;0RP91;1CR9C;1AWG7;165KM;12P6D;0DGJH	G protein-coupled receptor kinase 5 [Source:HGNC Symbol;Acc:HGNC:4544]	2869	P34947
ENSG00000129946	13.3869	18.1296	8.64429	0.476806	-1.06853	0.0940724	1	19	416583	460996	-	4131	SHC2	GO:0000165;GO:0000187;GO:0000187;GO:0005515;GO:0005515;GO:0005575;GO:0005829;GO:0005886;GO:0007169;GO:0007265;GO:0019901;GO:0030971;GO:0030971;GO:0030971;GO:0035556;GO:0035556;GO:0048010;GO:0000187;GO:0030971;GO:0035556;	K17447	-	T	KOG3697;0UJ45;0DH33;1B4T2;09VUW;12P9B;1CRTC;0V6TI;0S1AY;16H40	SHC adaptor protein 2 [Source:HGNC Symbol;Acc:HGNC:29869]	25759	P98077
ENSG00000167996	8163.3	9010.21	7316.4	0.812012	-0.300427	0.0941148	1	11	61959718	61967634	-	2004	FTH1	GO:0006826;GO:0006826;GO:0006879;GO:0006879;GO:0008199;GO:0008199;GO:0006826;GO:0006826;GO:0006879;GO:0006879;GO:0008199;GO:0008199;GO:0006826;GO:0006826;GO:0006879;GO:0006879;GO:0006879;GO:0008199;GO:0008199;GO:0046872;GO:0004322;GO:0004322;GO:0005506;GO:0005506;GO:0005515;GO:0005515;GO:0005576;GO:0005634;GO:0005737;GO:0005829;GO:0006826;GO:0006826;GO:0006826;GO:0006879;GO:0006879;GO:0006879;GO:…	K00522	EC:1.16.3.2	P	KOG2332;0RKBP;1CZ5U;0URA0;0VDD3;13RI4;168CE;1B4VG;0DGNE;0A2H2	ferritin heavy chain 1 [Source:HGNC Symbol;Acc:HGNC:3976]	2495	P02794;A0A024R525
ENSG00000196502	22.0954	15.3812	28.8097	1.87305	0.905391	0.0942086	1	16	28603944	28623625	-	10161	SULT1A1	GO:0004062;GO:0004062;GO:0005515;GO:0005737;GO:0005829;GO:0005829;GO:0006068;GO:0006584;GO:0006629;GO:0006805;GO:0006805;GO:0008146;GO:0008146;GO:0008146;GO:0008146;GO:0008202;GO:0008210;GO:0009308;GO:0009812;GO:0016740;GO:0047894;GO:0050294;GO:0050427;GO:0050427;GO:0050427;GO:0050656;GO:0051923;GO:0051923;GO:0051923;GO:0004062;GO:0004062;GO:0005515;GO:0005737;GO:0005829;GO:0005829;GO:0006068;GO:…	K01014	EC:2.8.2.1	F;S;J	0UQ9S;1B00G;0DF5W;KOG1584;09TVG;0S04A;0V4UQ;12P7D;166Z4;1CPVI	sulfotransferase family 1A member 1 [Source:HGNC Symbol;Acc:HGNC:11453]	6817	P50225
ENSG00000120129	813.759	693.152	934.367	1.348	0.430819	0.0942511	1	5	172768096	172771195	-	2013	DUSP1	GO:0000188;GO:0000188;GO:0001706;GO:0004721;GO:0004721;GO:0004722;GO:0004722;GO:0004725;GO:0004725;GO:0004725;GO:0004725;GO:0005515;GO:0005634;GO:0005634;GO:0005634;GO:0005737;GO:0005737;GO:0006470;GO:0006470;GO:0006470;GO:0006470;GO:0007049;GO:0007162;GO:0008138;GO:0008138;GO:0008138;GO:0008285;GO:0008330;GO:0008330;GO:0009416;GO:0010033;GO:0016311;GO:0016311;GO:0016787;GO:0016791;GO:0016791;GO:…	K21278	-	V	0DIVA;16EXI;13H9Y;0V8FX;09XHW;1CTKP;0RWYJ;1B37K;KOG1716;0UPHN	dual specificity phosphatase 1 [Source:HGNC Symbol;Acc:HGNC:3064]	1843	P28562;B4DU40
ENSG00000181961	5.74746	2.64005	8.85486	3.35405	1.7459	0.09432	1	11	55343151	55344231	+	1081	OR4A16	GO:0004930;GO:0004930;GO:0004930;GO:0004984;GO:0004984;GO:0005886;GO:0005886;GO:0007165;GO:0007186;GO:0007186;GO:0007186;GO:0007608;GO:0016020;GO:0016021;GO:0016021;GO:0016021;GO:0050896;GO:0050911;	K04257	-	T	0IJ82;0V6E2;0UGK8;0S0IB;1AT4X;13MAW;0DGPR;1CRDJ;16JC2;09VEX	olfactory receptor family 4 subfamily A member 16 [Source:HGNC Symbol;Acc:HGNC:15153]	81327	Q8NH70;A0A126GW87
ENSG00000153291	389.776	339.801	439.751	1.29414	0.371995	0.0943611	1	6	46652915	46678190	+	3285	SLC25A27	GO:0005739;GO:0005739;GO:0005739;GO:0005743;GO:0005743;GO:0009409;GO:0016020;GO:0016021;GO:0031966;GO:1902600;GO:0005739;GO:0005739;GO:0005739;GO:0005739;GO:0005739;GO:0005743;GO:0005743;GO:0008284;GO:0009409;GO:0010917;GO:0016020;GO:0016021;GO:0031966;GO:0035356;GO:0043025;GO:0043066;GO:0045177;GO:0046324;GO:0048839;GO:0051562;GO:0070997;GO:1902600;GO:0016020;GO:0016021;GO:0016020;GO:0016021;GO:…	K15112	-	C	0UI8E;0RK4A;1CX9R;16D9E;KOG0753;0VA32;0DNCK;12RQJ;09Z5S;1ATT4	solute carrier family 25 member 27 [Source:HGNC Symbol;Acc:HGNC:21065]	9481	O95847
ENSG00000162482	29.4312	18.9348	39.9276	2.10869	1.07635	0.0944227	1	1	19282573	19288770	-	1215	AKR7A3	GO:0004033;GO:0004033;GO:0005515;GO:0005737;GO:0005829;GO:0005829;GO:0005829;GO:0006081;GO:0006805;GO:0009055;GO:0016491;GO:0022900;GO:0042802;GO:0046222;GO:0046223;GO:0055114;GO:0055114;GO:0070062;	K15303	-	C	0S1FE;0IDYD;0DEJH;12N3P;1AX41;09T8B;16GYK;0V47B;1CP9D;0UFID	aldo-keto reductase family 7 member A3 [Source:HGNC Symbol;Acc:HGNC:390]	22977	O95154;A0A384MDN8
ENSG00000154330	738.75	807.948	669.553	0.828708	-0.271064	0.0944606	1	9	68328308	68531061	+	7714	PGM5	GO:0000287;GO:0000287;GO:0001725;GO:0005198;GO:0005737;GO:0005829;GO:0005856;GO:0005912;GO:0005912;GO:0005912;GO:0005914;GO:0005925;GO:0005975;GO:0005975;GO:0005975;GO:0005975;GO:0006006;GO:0007155;GO:0009898;GO:0014704;GO:0014706;GO:0016010;GO:0016010;GO:0016868;GO:0016868;GO:0030018;GO:0030054;GO:0030055;GO:0030055;GO:0030239;GO:0042383;GO:0042383;GO:0042383;GO:0043034;GO:0046872;GO:0071704;GO:…	K15636	-	Z;G	0DQ4H;12QH6;0VC4Q;1CZ5P;1B2F9;KOG0625;0S0IF;0A18V;0UKR0;16FXW	phosphoglucomutase 5 [Source:HGNC Symbol;Acc:HGNC:8908]	5239	Q15124
ENSG00000101003	413.521	453.679	373.363	0.822967	-0.281093	0.0944713	1	20	25407673	25452628	+	4130	GINS1	GO:0000811;GO:0000811;GO:0000811;GO:0001833;GO:0005634;GO:0005634;GO:0005654;GO:0005737;GO:0005737;GO:0006260;GO:0006260;GO:0006260;GO:0006260;GO:0006271;GO:0071162;GO:1902983;	K10732	-	L	13K80;0RN5Y;KOG3303;164I1;1AXWA;0V6MF;09VNF;0UUBK;0DGWX;1CRM5	GINS complex subunit 1 [Source:HGNC Symbol;Acc:HGNC:28980]	9837	Q14691
ENSG00000148840	720.882	785.169	656.595	0.836247	-0.257999	0.0946823	1	10	102132994	102150333	+	6097	PPRC1	GO:0003676;GO:0003676;GO:0003712;GO:0003712;GO:0003723;GO:0005634;GO:0005654;GO:0008134;GO:0008134;GO:1903506;GO:0003676;GO:0003676;GO:0003712;GO:0003712;GO:0003712;GO:0003723;GO:0005634;GO:0005634;GO:0005654;GO:0005654;GO:0007005;GO:0008134;GO:0008134;GO:0008134;GO:0030374;GO:0045944;GO:0051091;GO:0003676;GO:0003676;GO:0003712;GO:0003712;GO:0003723;GO:0005634;GO:0005654;GO:0008134;GO:0008134;GO:…	K17963	-	K	0V6XD;1AYIE;1CYZ6;0A48A;0IK9Y;0UTRW;0DNN3;16FPX;13N7A;0RRUF	PPARG related coactivator 1 [Source:HGNC Symbol;Acc:HGNC:30025]	23082	Q5VV67
ENSG00000170379	104.052	119.144	88.9594	0.746652	-0.421493	0.0947149	1	7	143620952	143730409	+	6409	TCAF2	GO:0005886;GO:0005886;GO:0005886;GO:0005886;GO:0010359;GO:0010360;GO:0010360;GO:0016020;GO:0030054;GO:0030335;GO:0044325;GO:0044325;GO:0044325;GO:0090314;GO:0090314;GO:0005886;GO:0005886;GO:0005886;GO:0005886;GO:0010359;GO:0010360;GO:0010360;GO:0016020;GO:0030054;GO:0030335;GO:0044325;GO:0044325;GO:0044325;GO:0090314;GO:0090314;GO:0005886;GO:0005886;GO:0005886;GO:0005886;GO:0010359;GO:0010360;GO:…	-	-	S	1AXV8;09TS4;0IKE5;1CPSC;16DGV;0DF2J;0UQD0;0RWAV;13IXP;0V4RF	TRPM8 channel associated factor 2 [Source:HGNC Symbol;Acc:HGNC:26878]	285966	A6NFQ2
ENSG00000136161	65.3264	53.3459	77.3068	1.44916	0.535218	0.0947738	1	13	48488963	48533256	-	3541	RCBTB2	GO:0001669;GO:0005087;GO:0005515;GO:0005515;GO:0031410;GO:0001669;GO:0005515;GO:0005515;GO:0001669;GO:0005087;GO:0005515;GO:0005515;GO:0031410;	K11494	-	Z;H;D	KOG1426;1AW0R;16DKV;0RTHW;09UC7;0UP6C;12SBC;0DFMT;1CQBF;0V5BC	RCC1 and BTB domain containing protein 2 [Source:HGNC Symbol;Acc:HGNC:1914]	1102	O95199
ENSG00000089597	6901.73	7451.15	6352.3	0.852527	-0.230183	0.0948972	1	11	62624826	62646726	-	5030	GANAB	GO:0003723;GO:0003824;GO:0004553;GO:0005515;GO:0005783;GO:0005788;GO:0005794;GO:0005975;GO:0006457;GO:0006491;GO:0008152;GO:0016020;GO:0016787;GO:0016798;GO:0017177;GO:0030246;GO:0033919;GO:0042470;GO:0043231;GO:0070062;GO:0090599;GO:0003723;GO:0003824;GO:0003824;GO:0004553;GO:0004553;GO:0005515;GO:0005783;GO:0005788;GO:0005794;GO:0005975;GO:0005975;GO:0006457;GO:0006491;GO:0006491;GO:0008152;GO:…	K05546	EC:3.2.1.207	G	0DEF4;1646T;0RMNX;12PAU;09T41;0UFCU;1ARA5;1CP4V;KOG1066;0V42S	glucosidase II alpha subunit [Source:HGNC Symbol;Acc:HGNC:4138]	23193	Q14697;V9HWJ0
ENSG00000182326	286.416	244.899	327.933	1.33905	0.421213	0.0949255	1	12	6988259	7071032	+	6462	C1S	GO:0002376;GO:0004252;GO:0004252;GO:0004252;GO:0004252;GO:0005509;GO:0005509;GO:0005515;GO:0005576;GO:0005615;GO:0006508;GO:0006508;GO:0006508;GO:0006956;GO:0006958;GO:0006958;GO:0006958;GO:0006958;GO:0008233;GO:0008236;GO:0016787;GO:0030449;GO:0042802;GO:0045087;GO:0046872;GO:0072562;GO:0002376;GO:0004252;GO:0004252;GO:0004252;GO:0004252;GO:0005509;GO:0005509;GO:0005515;GO:0005576;GO:0005615;GO:…	K01331	EC:3.4.21.42	O;E	09UJW;16ANG;KOG3627;1CPG5;13HY4;0UQTZ;0DFVH;0RV44;1AXUV;0V5J3	complement C1s [Source:HGNC Symbol;Acc:HGNC:1247]	716	P09871
ENSG00000165496	1.57995	3.1599	0	0	-Inf	0.095039	1	14	46651010	46651781	-	772	RPL10L	GO:0000027;GO:0003735;GO:0003735;GO:0003735;GO:0005634;GO:0005634;GO:0005783;GO:0005829;GO:0005840;GO:0005840;GO:0005840;GO:0005844;GO:0006412;GO:0006412;GO:0007283;GO:0016020;GO:0022625;GO:0022625;GO:0022625;	K02866	-	J	09U7J;0RSJP;0URA8;12NKA;0V56M;16BU1;0DP3N;1CY1M;KOG0857;1AZ19	ribosomal protein L10 like [Source:HGNC Symbol;Acc:HGNC:17976]	140801	Q96L21
ENSG00000196313	769.139	836.241	702.037	0.839515	-0.252371	0.0950924	1	7	72879365	72951440	+	9822	POM121	GO:0005515;GO:0005634;GO:0005635;GO:0005643;GO:0005643;GO:0005654;GO:0005783;GO:0005789;GO:0006110;GO:0006405;GO:0006406;GO:0006409;GO:0006606;GO:0008139;GO:0015031;GO:0016020;GO:0016021;GO:0016032;GO:0016925;GO:0017056;GO:0019083;GO:0031965;GO:0031965;GO:0043657;GO:0051028;GO:0060964;GO:0075733;GO:1900034;GO:0005515;GO:0005634;GO:0005635;GO:0005643;GO:0005643;GO:0005654;GO:0005783;GO:0005789;GO:…	K14316	-	-	-	POM121 transmembrane nucleoporin [Source:HGNC Symbol;Acc:HGNC:19702]	9883	Q96HA1
ENSG00000170145	734.226	801.283	667.169	0.832626	-0.26426	0.095223	1	11	111602449	111730855	+	9740	SIK2	GO:0000166;GO:0000287;GO:0000287;GO:0000287;GO:0004672;GO:0004672;GO:0004674;GO:0004674;GO:0004674;GO:0004674;GO:0005515;GO:0005524;GO:0005524;GO:0005524;GO:0005634;GO:0005737;GO:0005737;GO:0006468;GO:0006468;GO:0006468;GO:0006468;GO:0016301;GO:0016310;GO:0016740;GO:0035556;GO:0035556;GO:0035556;GO:0035556;GO:0042149;GO:0046626;GO:0046777;GO:0046872;GO:0106310;GO:0106311;	K16311	EC:2.7.11.1	T	1B269;KOG0586;0DKMS;1CVG4;164PK;09Z5M;0UHV6;0V4ER;0RVGS;12NJJ	salt inducible kinase 2 [Source:HGNC Symbol;Acc:HGNC:21680]	23235	Q9H0K1;A0A024R3G7
ENSG00000182175	7.26983	10.947	3.59266	0.328187	-1.60741	0.0952962	1	15	93035273	93089204	-	13221	RGMA	GO:0005515;GO:0005515;GO:0005783;GO:0005886;GO:0005886;GO:0010975;GO:0010975;GO:0015026;GO:0015026;GO:0015026;GO:0016020;GO:0030509;GO:0030509;GO:0030509;GO:0031225;GO:0045944;GO:0048681;GO:0048681;GO:1990459;GO:0005515;GO:0005515;GO:0005783;GO:0005886;GO:0005886;GO:0010975;GO:0010975;GO:0015026;GO:0015026;GO:0015026;GO:0016020;GO:0030509;GO:0030509;GO:0030509;GO:0031225;GO:0045944;GO:0048681;GO:…	K23096	-	O;T	1B1XC;0V50I;1658Q;0IFAH;1CQ15;09U1P;0DFBD;13KHI;0UTKR;0RUYR	repulsive guidance molecule BMP co-receptor a [Source:HGNC Symbol;Acc:HGNC:30308]	56963	Q96B86
ENSG00000138685	337.506	302.987	372.026	1.22786	0.296147	0.095387	1	4	122826708	122898236	+	6775	FGF2	GO:0005104;GO:0005104;GO:0005576;GO:0005576;GO:0005576;GO:0005634;GO:0008083;GO:0008083;GO:0008543;GO:0008543;GO:0000165;GO:0000187;GO:0001525;GO:0001658;GO:0001934;GO:0001938;GO:0001938;GO:0002042;GO:0005104;GO:0005104;GO:0005104;GO:0005104;GO:0005125;GO:0005178;GO:0005515;GO:0005515;GO:0005515;GO:0005576;GO:0005576;GO:0005576;GO:0005576;GO:0005576;GO:0005615;GO:0005615;GO:0005615;GO:0005634;GO:…	K18497	-	T;K	13Q6C;1CPJ8;1ATQ1;KOG3885;0UFXD;0V4HV;0RKA7;09TIY;0DEVI;166KI	fibroblast growth factor 2 [Source:HGNC Symbol;Acc:HGNC:3676]	2247	P09038
ENSG00000078399	348.636	312.703	384.569	1.22982	0.298449	0.0954804	1	7	27162438	27175180	-	3033	HOXA9	GO:0000790;GO:0000978;GO:0000978;GO:0000981;GO:0000981;GO:0001228;GO:0003677;GO:0003677;GO:0003677;GO:0003700;GO:0005515;GO:0005634;GO:0005634;GO:0005634;GO:0005634;GO:0005634;GO:0005654;GO:0005667;GO:0006351;GO:0006351;GO:0006355;GO:0006355;GO:0007275;GO:0007275;GO:0007283;GO:0007338;GO:0008584;GO:0009952;GO:0009952;GO:0009954;GO:0009954;GO:0010468;GO:0019899;GO:0030879;GO:0035115;GO:0042118;GO:…	K21950	-	K	166F8;KOG0487;09ZEW;1ATI9;139CJ;0UN7Z;1CU9T;0VDPW;0RR0C;0DJHA	homeobox A9 [Source:HGNC Symbol;Acc:HGNC:5109]	3205	P31269
ENSG00000094916	641.777	703.28	580.274	0.825097	-0.277364	0.0955398	1	12	54230942	54280133	-	15038	CBX5	GO:0000118;GO:0000118;GO:0000122;GO:0000775;GO:0000776;GO:0000784;GO:0000784;GO:0000792;GO:0003682;GO:0005515;GO:0005515;GO:0005515;GO:0005634;GO:0005634;GO:0005634;GO:0005634;GO:0005634;GO:0005635;GO:0005654;GO:0005654;GO:0005694;GO:0005720;GO:0005720;GO:0005721;GO:0005721;GO:0005730;GO:0005730;GO:0006974;GO:0007596;GO:0010369;GO:0016032;GO:0016605;GO:0017053;GO:0017053;GO:0030674;GO:0030674;GO:…	K11587	-	B	0IUAB;0B6QB;16MRK;13GKP;0WJFR;0RS4R;0V3ZZ;0E9Q5;1BBMI;1DGIQ	chromobox 5 [Source:HGNC Symbol;Acc:HGNC:1555]	23468	P45973;V9HWG0
ENSG00000118690	35.0921	43.3611	26.8231	0.618598	-0.692925	0.0958859	1	6	108848416	108974476	+	4254	ARMC2	GO:0005515;GO:0005515;GO:0007283;GO:0007288;GO:0007288;GO:0030154;GO:0044782;GO:0005515;GO:0005515;GO:0007283;GO:0007288;GO:0007288;GO:0030154;GO:0044782;	K24123	-	W;T	1DGM2;0WJMT;13GVA;0E9SW;16PAF;0B6VG;0S34M;0IUKI;1BBNP;0V417	armadillo repeat containing 2 [Source:HGNC Symbol;Acc:HGNC:23045]	84071	Q8NEN0
ENSG00000134321	893.534	776.058	1011.01	1.30275	0.38156	0.0961189	1	2	6865806	6898239	+	4722	RSAD2	GO:0003824;GO:0003824;GO:0046872;GO:0051536;GO:0051536;GO:0051536;GO:0001650;GO:0002376;GO:0003824;GO:0003824;GO:0005515;GO:0005515;GO:0005739;GO:0005739;GO:0005741;GO:0005743;GO:0005783;GO:0005783;GO:0005783;GO:0005783;GO:0005789;GO:0005789;GO:0005794;GO:0005811;GO:0005811;GO:0009615;GO:0009615;GO:0016020;GO:0016032;GO:0034157;GO:0034157;GO:0034165;GO:0034165;GO:0035710;GO:0035710;GO:0043367;GO:…	K15045	-	T	12T31;0V8TS;0IGZE;09XW8;165ZV;0RU0H;1CU0T;0DJ8V;0UKZM;1AT32	radical S-adenosyl methionine domain containing 2 [Source:HGNC Symbol;Acc:HGNC:30908]	91543	Q8WXG1
ENSG00000272391	1291.74	1398.81	1184.68	0.846919	-0.239704	0.0962399	1	7	75416786	75486299	-	8796	POM121C	GO:0005515;GO:0005634;GO:0005635;GO:0005643;GO:0005643;GO:0005783;GO:0005789;GO:0006110;GO:0006405;GO:0006406;GO:0006409;GO:0006606;GO:0008139;GO:0015031;GO:0016020;GO:0016021;GO:0016032;GO:0016925;GO:0017056;GO:0019083;GO:0031965;GO:0043657;GO:0051028;GO:0060964;GO:0075733;GO:1900034;GO:0005515;GO:0005634;GO:0005635;GO:0005643;GO:0005643;GO:0005783;GO:0005789;GO:0006110;GO:0006405;GO:0006406;GO:…	K14316	-	-	-	POM121 transmembrane nucleoporin C [Source:HGNC Symbol;Acc:HGNC:34005]	100101267	B4DET5;B4DDR5
ENSG00000242247	602.638	546.919	658.357	1.20375	0.267542	0.0963358	1	22	42796502	42858106	-	3273	ARFGAP3	GO:0000139;GO:0005096;GO:0005096;GO:0005096;GO:0005096;GO:0005515;GO:0005737;GO:0005794;GO:0005794;GO:0005829;GO:0005829;GO:0005829;GO:0006886;GO:0006888;GO:0006890;GO:0009306;GO:0015031;GO:0016020;GO:0016192;GO:0043547;GO:0046872;GO:0048205;GO:0000139;GO:0005096;GO:0005096;GO:0005096;GO:0005096;GO:0005515;GO:0005737;GO:0005794;GO:0005794;GO:0005829;GO:0005829;GO:0005829;GO:0006886;GO:0006888;GO:…	K12493	-	T;U	KOG0706;0DHXE;0UICN;0RYMU;1B0JJ;12QCI;1CSN3;16M5N;09WMX;0V7KI	ADP ribosylation factor GTPase activating protein 3 [Source:HGNC Symbol;Acc:HGNC:661]	26286	Q9NP61;A0A024R4U0
ENSG00000139946	12.3599	17.9301	6.78963	0.378673	-1.40098	0.0963481	1	14	56117814	56301524	+	6240	PELI2	GO:0000209;GO:0000209;GO:0008592;GO:0008592;GO:0061630;GO:0061630;GO:0000209;GO:0000209;GO:0000209;GO:0001934;GO:0005515;GO:0005829;GO:0008063;GO:0008592;GO:0008592;GO:0016567;GO:0016740;GO:0034450;GO:0043123;GO:0043410;GO:0061630;GO:0061630;GO:0061630;GO:0070498;GO:0000209;GO:0000209;GO:0008592;GO:0008592;GO:0061630;GO:0061630;	K11964	EC:2.3.2.27	O;T	1AUB5;0DNAJ;KOG3842;1678U;0VBJD;1CX7H;12TB1;0A0P6;0RTH9;0UIUF	pellino E3 ubiquitin protein ligase family member 2 [Source:HGNC Symbol;Acc:HGNC:8828]	57161	Q9HAT8;Q9H716
ENSG00000173846	248.183	220.072	276.294	1.25547	0.328233	0.096502	1	1	44800377	44805990	+	3327	PLK3	GO:0000082;GO:0000086;GO:0000122;GO:0000166;GO:0000278;GO:0000302;GO:0000922;GO:0002039;GO:0004672;GO:0004672;GO:0004674;GO:0004674;GO:0004674;GO:0004674;GO:0004674;GO:0004674;GO:0005515;GO:0005515;GO:0005515;GO:0005524;GO:0005524;GO:0005524;GO:0005634;GO:0005634;GO:0005654;GO:0005730;GO:0005737;GO:0005737;GO:0005794;GO:0005795;GO:0005813;GO:0005813;GO:0005815;GO:0005856;GO:0006468;GO:0006468;GO:…	K08862	EC:2.7.11.21	D	0DJU6;0V605;0UNZU;09V0D;0RQ5Q;1AYZW;1CUMA;KOG0575;12PB0;16H4S	polo like kinase 3 [Source:HGNC Symbol;Acc:HGNC:2154]	1263	Q9H4B4
ENSG00000142959	25.1547	16.3155	33.994	2.08354	1.05903	0.0965188	1	1	44783585	44788170	-	2512	BEST4	GO:0003674;GO:0005254;GO:0005886;GO:0006811;GO:0006821;GO:0008150;GO:0016020;GO:0016021;GO:0034707;GO:1902476;	K13881	-	S;O;T;P	1ATHB;0UI62;0RNK7;166E7;1CPGH;0DESR;09TFS;KOG3547;12RN2;0V4EV	bestrophin 4 [Source:HGNC Symbol;Acc:HGNC:17106]	266675	Q8NFU0
ENSG00000162592	1.52481	0	3.04962	Inf	Inf	0.0965271	1	1	3746460	3771645	+	4238	CCDC27	GO:0005515;	-	-	S	0DJD9;0V8XY;1ATZD;0IKJN;0RNFH;13J5F;1CU5I;166WA;0UN35;09Y09	coiled-coil domain containing 27 [Source:HGNC Symbol;Acc:HGNC:26546]	148870	Q2M243
ENSG00000187068	3.33294	6.66588	0	0	-Inf	0.0965325	1	3	185076838	185153060	-	7159	C3orf70	GO:0007399;GO:0048512;	-	-	S	1CWV2;0IGTG;0A0CA;0DMZ3;16DGG;0VB8E;0UJR4;13AZV;0RU36;1B0E4	chromosome 3 open reading frame 70 [Source:HGNC Symbol;Acc:HGNC:33731]	285382	A6NLC5
ENSG00000196305	2031.93	1871.66	2192.2	1.17127	0.228068	0.0965434	1	9	92210207	92293756	-	7401	IARS1	GO:0000049;GO:0000049;GO:0000166;GO:0000166;GO:0000166;GO:0002161;GO:0002161;GO:0004812;GO:0004812;GO:0004812;GO:0004822;GO:0004822;GO:0004822;GO:0005524;GO:0005524;GO:0005524;GO:0005829;GO:0006412;GO:0006418;GO:0006418;GO:0006428;GO:0006428;GO:0016874;GO:0106074;GO:0000049;GO:0000049;GO:0000166;GO:0000166;GO:0000166;GO:0001649;GO:0002161;GO:0002161;GO:0004812;GO:0004812;GO:0004812;GO:0004822;GO:…	K01870	EC:6.1.1.5	J	1CWMH;0DMRU;0RVHJ;16F25;0A05T;KOG0434;0VB1Z;0UTTZ;12N5V;1B3W3	isoleucyl-tRNA synthetase 1 [Source:HGNC Symbol;Acc:HGNC:5330]	3376	P41252;Q7L4K8;Q6P0M4
ENSG00000196498	3744.63	4035.71	3453.55	0.855747	-0.224743	0.0965469	1	12	124324415	124567589	-	13975	NCOR2	GO:0000118;GO:0000122;GO:0000122;GO:0000122;GO:0000122;GO:0000785;GO:0000790;GO:0000790;GO:0000977;GO:0000977;GO:0003677;GO:0003677;GO:0003682;GO:0003682;GO:0003714;GO:0003714;GO:0003714;GO:0005112;GO:0005515;GO:0005515;GO:0005634;GO:0005634;GO:0005634;GO:0005634;GO:0005654;GO:0005654;GO:0007595;GO:0010243;GO:0010565;GO:0016020;GO:0016363;GO:0016604;GO:0016922;GO:0017053;GO:0017053;GO:0019216;GO:…	K06065	-	K	1BAI2;12R2D;KOG1878;0B1D8;0WDYR;0E6MM;1DDJU;0V1UP;16ND3	nuclear receptor corepressor 2 [Source:HGNC Symbol;Acc:HGNC:7673]	9612	Q9Y618
ENSG00000283787	2.27999	4.25	0.309984	0.0729374	-3.7772	0.0965984	1	11	1888078	1891895	-	3818	PRR33	-	-	-	-	-	proline rich 33 [Source:HGNC Symbol;Acc:HGNC:35118]	-	-
ENSG00000126550	2.27912	4.1873	0.370932	0.0885848	-3.4968	0.0966468	1	4	70050438	70058848	+	3784	HTN1	GO:0005515;GO:0005576;GO:0005576;GO:0005576;GO:0005576;GO:0019730;GO:0031214;GO:0031640;GO:0042742;GO:0042742;GO:0042742;GO:0050832;GO:0005515;GO:0005576;GO:0005576;GO:0005576;GO:0005576;GO:0019730;GO:0031214;GO:0031640;GO:0042742;GO:0042742;GO:0042742;GO:0050832;	K13913	-	W	0RZXP;1DC5X;0UZYS;14STP;0AZNK;0KC71;0E4H9;16KTA;1B9MV;0WBHS	histatin 1 [Source:HGNC Symbol;Acc:HGNC:5283]	3346	P15515
ENSG00000174233	815.749	889.589	741.909	0.83399	-0.261897	0.0967149	1	12	48766194	48789037	-	8410	ADCY6	GO:0000166;GO:0003091;GO:0003091;GO:0004016;GO:0004016;GO:0004016;GO:0004016;GO:0004016;GO:0005080;GO:0005515;GO:0005524;GO:0005886;GO:0005886;GO:0005886;GO:0005886;GO:0005887;GO:0005929;GO:0006171;GO:0006171;GO:0006171;GO:0006171;GO:0006171;GO:0007186;GO:0007189;GO:0007189;GO:0007189;GO:0007190;GO:0007193;GO:0007193;GO:0007212;GO:0009190;GO:0009190;GO:0010977;GO:0016020;GO:0016020;GO:0016021;GO:…	K08046	EC:4.6.1.1	C	0RUFI;09VH7;12SXH;0V5TX;0DEWH;16FT6;1CT48;0UKZQ;KOG3619;1ARP6	adenylate cyclase 6 [Source:HGNC Symbol;Acc:HGNC:237]	112	O43306
ENSG00000077782	883.279	968.406	798.152	0.824192	-0.278948	0.096969	1	8	38400215	38468834	-	14643	FGFR1	GO:0000166;GO:0004672;GO:0004713;GO:0004713;GO:0004714;GO:0005007;GO:0005524;GO:0005524;GO:0005634;GO:0005829;GO:0005886;GO:0006468;GO:0008284;GO:0008543;GO:0016020;GO:0016021;GO:0016021;GO:0016301;GO:0016310;GO:0016740;GO:0018108;GO:0031410;GO:0000122;GO:0000165;GO:0000165;GO:0000166;GO:0001501;GO:0001525;GO:0001657;GO:0001701;GO:0001759;GO:0001764;GO:0001837;GO:0002053;GO:0002062;GO:0004672;GO:…	K04362	EC:2.7.10.1	T	1CWAC;1B422;0DFEA;09U4P;12P10;KOG0200;169NB;0V53S;0RWA8;0UQBT	fibroblast growth factor receptor 1 [Source:HGNC Symbol;Acc:HGNC:3688]	2260	P11362
ENSG00000152953	13.9441	18.841	9.04718	0.480186	-1.05834	0.0971352	1	4	5051480	5500994	+	5282	STK32B	GO:0000166;GO:0004672;GO:0004672;GO:0004674;GO:0004674;GO:0005524;GO:0005524;GO:0005524;GO:0006468;GO:0006468;GO:0016301;GO:0016310;GO:0016740;GO:0018105;GO:0035556;GO:0046872;GO:0106310;GO:0106311;GO:0004672;GO:0004672;GO:0005524;GO:0005524;GO:0006468;GO:0006468;GO:0000166;GO:0004672;GO:0004672;GO:0004674;GO:0004674;GO:0005524;GO:0005524;GO:0005524;GO:0006468;GO:0006468;GO:0016301;GO:0016310;GO:…	K08793	EC:2.7.11.1	T	12UU9;0US1X;1CSDS;09XM6;0V8IV;KOG0598;0DIYP;1B3IB;16BEQ;0RQYT	serine/threonine kinase 32B [Source:HGNC Symbol;Acc:HGNC:14217]	55351	Q9NY57;B2R9M8
ENSG00000165695	10.2391	6.16137	14.3169	2.32366	1.2164	0.0973705	1	9	132725578	132878777	-	2731	AK8	GO:0000166;GO:0004017;GO:0004017;GO:0004017;GO:0004017;GO:0004127;GO:0004127;GO:0004550;GO:0004550;GO:0005515;GO:0005524;GO:0005524;GO:0005524;GO:0005737;GO:0005737;GO:0005829;GO:0005829;GO:0005930;GO:0006139;GO:0006139;GO:0006163;GO:0006165;GO:0006165;GO:0009142;GO:0009142;GO:0015949;GO:0016301;GO:0016310;GO:0016740;GO:0019205;GO:0019205;GO:0021591;GO:0036126;GO:0046940;	K00939	EC:2.7.4.3	F	0RWPI;09VGH;12PAN;0DGR9;1CRF8;16E73;0V6FP;1AWHN;KOG3078;0UG9D	adenylate kinase 8 [Source:HGNC Symbol;Acc:HGNC:26526]	158067	Q96MA6
ENSG00000005302	899.57	819.67	979.47	1.19496	0.256959	0.0973911	1	X	11758159	11775772	+	9780	MSL3	GO:0000123;GO:0003677;GO:0005515;GO:0005515;GO:0005634;GO:0005634;GO:0005634;GO:0005654;GO:0006325;GO:0006325;GO:0006325;GO:0006342;GO:0006355;GO:0006355;GO:0006355;GO:0016573;GO:0016575;GO:0035064;GO:0035267;GO:0043967;GO:0043968;GO:0043984;GO:0043984;GO:0046972;GO:0072487;GO:0072487;GO:0003677;GO:0005634;GO:0006325;GO:0006355;GO:0072487;GO:0000123;GO:0003677;GO:0005515;GO:0005515;GO:0005634;GO:…	K18403	-	K;B	KOG3001;0RSTV;0A0EB;164V7;1ARYG;0VBAJ;1CWXE;0DN14;12SSY;0UP0X	MSL complex subunit 3 [Source:HGNC Symbol;Acc:HGNC:7370]	10943	Q8N5Y2
ENSG00000175879	31.4776	23.032	39.9231	1.73337	0.793582	0.097644	1	2	176129694	176132695	+	2629	HOXD8	GO:0000981;GO:0003677;GO:0003677;GO:0003677;GO:0003700;GO:0003700;GO:0005634;GO:0006355;GO:0006355;GO:0006357;GO:0007275;GO:0043565;GO:0000122;GO:0000790;GO:0000977;GO:0000981;GO:0000981;GO:0001228;GO:0003677;GO:0003677;GO:0003677;GO:0003700;GO:0003700;GO:0005515;GO:0005634;GO:0006355;GO:0006355;GO:0007275;GO:0008595;GO:0009952;GO:0043565;GO:0045944;GO:0048705;GO:1990837;GO:0000981;GO:0003677;GO:…	K09308	-	K	0DHDN;KOG0489;1650E;09W4I;0V72W;1B3DR;0RU6C;1CS3V;0UP1Q;12S9T	homeobox D8 [Source:HGNC Symbol;Acc:HGNC:5139]	3234	P13378
ENSG00000167074	190.867	214.406	167.328	0.780426	-0.357667	0.0977256	1	22	41367333	41399326	+	4702	TEF	GO:0000790;GO:0000977;GO:0000981;GO:0003677;GO:0003700;GO:0003700;GO:0005515;GO:0005634;GO:0005634;GO:0005634;GO:0005634;GO:0006355;GO:0006355;GO:0006357;GO:0006357;GO:0006357;GO:0043565;GO:0043565;GO:0048511;GO:1990837;GO:0000790;GO:0000977;GO:0000981;GO:0003677;GO:0003690;GO:0003700;GO:0003700;GO:0005515;GO:0005634;GO:0005634;GO:0005634;GO:0005634;GO:0006355;GO:0006355;GO:0006357;GO:0006357;GO:…	K09058	-	K	0DQH3;0A2V0;1ASAE;0UGIC;1CZJ9;13J52;0VDQP;0RRMT;1656J;KOG3119	TEF transcription factor, PAR bZIP family member [Source:HGNC Symbol;Acc:HGNC:11722]	7008	Q10587
ENSG00000110446	126.467	97.4046	155.53	1.59674	0.675133	0.0977284	1	11	60937084	60952530	-	6509	SLC15A3	GO:0015293;GO:0016020;GO:0016020;GO:0016020;GO:0016021;GO:0022857;GO:0022857;GO:0055085;GO:0055085;GO:0005515;GO:0015293;GO:0016020;GO:0016020;GO:0016021;GO:0022857;GO:0055085;GO:0002376;GO:0005515;GO:0005764;GO:0005765;GO:0005765;GO:0005765;GO:0005765;GO:0005765;GO:0005768;GO:0006811;GO:0010008;GO:0010008;GO:0015031;GO:0015293;GO:0015647;GO:0015647;GO:0015833;GO:0015835;GO:0015835;GO:0016020;GO:…	K14638	-	P;E	0DJYU;1AZVC;09XYR;12QTM;0RWS0;KOG1237;16CM9;0V5WI;1CUSI;0UG9S	solute carrier family 15 member 3 [Source:HGNC Symbol;Acc:HGNC:18068]	51296	Q8IY34
ENSG00000148399	822.242	747.011	897.473	1.20142	0.264739	0.0978156	1	9	137554444	137578925	-	4925	DPH7	GO:0005515;GO:0005515;GO:0005515;GO:0016787;GO:0017183;GO:0061685;	K17868	EC:3.1.1.97	E	0RRJ6;09YQK;16B7J;1B144;0V9NF;0UH85;KOG0280;1CUYW;0DK52;13KE9	diphthamide biosynthesis 7 [Source:HGNC Symbol;Acc:HGNC:25199]	92715	Q9BTV6
ENSG00000104490	4.31095	8.6219	0	0	-Inf	0.0978997	1	8	101686542	102124907	-	8043	NCALD	GO:0003779;GO:0005509;GO:0005509;GO:0005515;GO:0005829;GO:0005829;GO:0015631;GO:0016192;GO:0030130;GO:0030276;GO:0046872;GO:0003779;GO:0005509;GO:0005509;GO:0005515;GO:0005829;GO:0005829;GO:0015631;GO:0016192;GO:0030130;GO:0030276;GO:0046872;GO:0003779;GO:0005509;GO:0005509;GO:0005515;GO:0005829;GO:0005829;GO:0015631;GO:0016192;GO:0030130;GO:0030276;GO:0046872;GO:0003779;GO:0005509;GO:0005509;GO:…	K19695	-	T;P	0V4X1;0DF85;16JJM;KOG0044;0S1IG;1CPXR;1B4B2;0UUM7;13HK6;09TY1	neurocalcin delta [Source:HGNC Symbol;Acc:HGNC:7655]	83988	P61601;B2RB70
ENSG00000132549	246.682	219.733	273.631	1.24529	0.316481	0.0980017	1	8	99013266	99877580	+	16716	VPS13B	GO:0015031;GO:0015031;GO:0015031;GO:0015031;GO:0015031;	K19526	-	U	0DPDD;1D0GB;16FN1;0V6M8;0RVM0;KOG1809;12SNP;0A20B;0UFRM;1ARKJ	vacuolar protein sorting 13 homolog B [Source:HGNC Symbol;Acc:HGNC:2183]	157680	Q7Z7G8
ENSG00000136960	6.988	12.3651	1.61087	0.130275	-2.94037	0.0981135	1	8	119557086	119673453	-	6729	ENPP2	GO:0003676;GO:0003676;GO:0003824;GO:0003824;GO:0004528;GO:0004528;GO:0004528;GO:0004528;GO:0004551;GO:0004551;GO:0004622;GO:0004622;GO:0004622;GO:0004622;GO:0004622;GO:0005044;GO:0005044;GO:0005509;GO:0005509;GO:0005509;GO:0005576;GO:0005615;GO:0005615;GO:0005615;GO:0005886;GO:0006629;GO:0006644;GO:0006897;GO:0006935;GO:0006935;GO:0006935;GO:0006955;GO:0006955;GO:0008134;GO:0008270;GO:0008270;GO:…	K01122	EC:3.1.4.39	Z;F	167UW;12Q62;1CQD6;09TDF;1AUYP;0RUBT;0V4CJ;0UIAT;0DEQP;KOG2645	ectonucleotide pyrophosphatase/phosphodiesterase 2 [Source:HGNC Symbol;Acc:HGNC:3357]	5168	Q13822
ENSG00000123106	259.782	231.578	287.986	1.24358	0.314496	0.0981828	1	12	28133249	28581511	+	7535	CCDC91	GO:0048193;GO:0048193;GO:0005654;GO:0005794;GO:0048193;GO:0048193;GO:0048193;GO:0048193;GO:0048193;GO:0005654;GO:0005794;GO:0005794;GO:0005802;GO:0005802;GO:0005829;GO:0015031;GO:0016020;GO:0048193;GO:0048193;GO:0090160;GO:0090160;GO:0048193;GO:0005654;GO:0005794;GO:0005794;GO:0005802;GO:0005802;GO:0005829;GO:0015031;GO:0016020;GO:0042802;GO:0048193;GO:0048193;GO:0090160;GO:0090160;GO:0005654;GO:…	-	-	S;U	0IJYM;0UJD7;0DHAC;16A62;09W18;1CS0C;12PKZ;1AUWA;0RTN1;0V6ZJ	coiled-coil domain containing 91 [Source:HGNC Symbol;Acc:HGNC:24855]	55297	Q7Z6B0;A0A024RAW6;Q05D28
ENSG00000101188	1572.66	1725.28	1420.05	0.823085	-0.280887	0.0983485	1	20	62708836	62762771	+	4238	NTSR1	GO:0001659;GO:0003085;GO:0003254;GO:0004930;GO:0004930;GO:0004930;GO:0004930;GO:0005515;GO:0005737;GO:0005739;GO:0005783;GO:0005783;GO:0005794;GO:0005794;GO:0005886;GO:0005886;GO:0005886;GO:0005887;GO:0005887;GO:0007165;GO:0007186;GO:0007186;GO:0007186;GO:0007186;GO:0007186;GO:0007218;GO:0007268;GO:0007612;GO:0008344;GO:0009898;GO:0009986;GO:0014049;GO:0014054;GO:0016020;GO:0016021;GO:0016021;GO:…	K04211	-	T	KOG3656;1AYN9;0VB8N;0A0CI;0UP2N;0RPVZ;1CVZP;0DMQV;13J8E;16DPA	neurotensin receptor 1 [Source:HGNC Symbol;Acc:HGNC:8039]	4923	P30989
ENSG00000152689	70.0767	58.3098	81.8437	1.4036	0.489134	0.0984772	1	2	33436324	33564750	+	10749	RASGRP3	GO:0000165;GO:0000165;GO:0005085;GO:0005085;GO:0005085;GO:0005085;GO:0005088;GO:0005096;GO:0005096;GO:0005096;GO:0005509;GO:0005509;GO:0005509;GO:0005515;GO:0005737;GO:0005886;GO:0005887;GO:0007264;GO:0007264;GO:0007264;GO:0007265;GO:0007265;GO:0007265;GO:0017016;GO:0019900;GO:0019992;GO:0032045;GO:0035556;GO:0035556;GO:0043087;GO:0043087;GO:0043087;GO:0043547;GO:0046872;GO:0048471;GO:0005085;GO:…	K12362	-	T	0IQ6M;0B4GG;0E8B3;0S2QA;1DF9R;1BB0H;13D3I;0V35S;0WGZK;16NRX	RAS guanyl releasing protein 3 [Source:HGNC Symbol;Acc:HGNC:14545]	25780	Q8IV61
ENSG00000198712	72036.8	79109.4	64964.3	0.821195	-0.284203	0.0985026	1	MT	7586	8269	+	684	MT-CO2	GO:0004129;GO:0004129;GO:0004129;GO:0004129;GO:0005507;GO:0005507;GO:0005515;GO:0005515;GO:0005739;GO:0005739;GO:0005739;GO:0005743;GO:0005743;GO:0005743;GO:0006123;GO:0006123;GO:0006123;GO:0007595;GO:0009409;GO:0010729;GO:0010940;GO:0016020;GO:0016020;GO:0016020;GO:0016021;GO:0016021;GO:0016021;GO:0016491;GO:0016491;GO:0022900;GO:0022900;GO:0042773;GO:0045277;GO:0046872;GO:0055114;GO:0070469;GO:…	-	-	C	0VF6H;KOG4767;0UHB3;0A4BK;16JSJ;1B2XD;0DQRC;1CT8H;12SSU;0RU8X	mitochondrially encoded cytochrome c oxidase II [Source:HGNC Symbol;Acc:HGNC:7421]	-	-
ENSG00000171385	2.16572	0.319914	4.01153	12.5394	3.6484	0.0985747	1	1	111770662	111989668	-	8027	KCND3	GO:0005216;GO:0005216;GO:0005244;GO:0005249;GO:0005249;GO:0005249;GO:0005250;GO:0005250;GO:0005250;GO:0005267;GO:0005515;GO:0005515;GO:0005886;GO:0005886;GO:0006811;GO:0006811;GO:0006811;GO:0006813;GO:0006813;GO:0006813;GO:0006813;GO:0008076;GO:0008076;GO:0008076;GO:0008076;GO:0008076;GO:0014069;GO:0016020;GO:0016020;GO:0016020;GO:0016021;GO:0016021;GO:0030425;GO:0030425;GO:0034765;GO:0042383;GO:…	K04893	-	P	09VDE;0DGMW;1CRNY;16DKC;1B3TF;0V6CD;0UIGA;KOG4390;13I54;0RM9R	potassium voltage-gated channel subfamily D member 3 [Source:HGNC Symbol;Acc:HGNC:6239]	3752	Q9UK17
ENSG00000178662	507.218	460.342	554.094	1.20366	0.267425	0.0985954	1	2	165469647	165689407	+	12565	CSRNP3	GO:0005634;GO:0000790;GO:0000981;GO:0003677;GO:0003700;GO:0005634;GO:0006915;GO:0010923;GO:0043065;GO:0045944;GO:0005634;GO:0000790;GO:0000981;GO:0003677;GO:0003700;GO:0005634;GO:0006915;GO:0010923;GO:0043065;GO:0045944;GO:0000790;GO:0000981;GO:0003677;GO:0003700;GO:0005634;GO:0006915;GO:0010923;GO:0043065;GO:0045944;GO:0001228;GO:0003700;GO:0005634;GO:0005634;GO:0043065;GO:0043565;GO:0045944;	K17494	-	K	0A070;0RRSY;1AYHA;1CW7S;KOG3813;0UK92;130UZ;164KH;0DMCH;0VB2Y	cysteine and serine rich nuclear protein 3 [Source:HGNC Symbol;Acc:HGNC:30729]	80034	Q8WYN3
ENSG00000110076	3.41936	5.78688	1.05185	0.181764	-2.45986	0.0986507	1	11	64606174	64723197	-	10589	NRXN2	GO:0004888;GO:0005886;GO:0007155;GO:0007158;GO:0007165;GO:0016020;GO:0016021;GO:0050839;GO:0097109;GO:0004888;GO:0005246;GO:0005886;GO:0007155;GO:0007158;GO:0007165;GO:0007268;GO:0007269;GO:0007416;GO:0016020;GO:0016021;GO:0030534;GO:0035176;GO:0042297;GO:0045202;GO:0046872;GO:0050839;GO:0071625;GO:0097104;GO:0097109;GO:0097116;GO:0097118;GO:0097119;GO:0098793;GO:0004888;GO:0005246;GO:0005886;GO:…	K07377	-	T	0DIW8;1CTMM;1B00K;09XIT;16DCX;12QJZ;0RMCM;KOG3514;0V8GZ;0UNHV	neurexin 2 [Source:HGNC Symbol;Acc:HGNC:8009]	9379	Q9P2S2
ENSG00000069399	287.208	317.111	257.305	0.811406	-0.301504	0.0988159	1	19	44747705	44760044	+	3094	BCL3	GO:0000978;GO:0002268;GO:0002315;GO:0002455;GO:0002467;GO:0003700;GO:0005515;GO:0005515;GO:0005515;GO:0005634;GO:0005654;GO:0005737;GO:0005829;GO:0005886;GO:0006351;GO:0006974;GO:0007249;GO:0008134;GO:0009615;GO:0010225;GO:0019730;GO:0030198;GO:0030330;GO:0030496;GO:0030674;GO:0032717;GO:0032720;GO:0032729;GO:0032733;GO:0032991;GO:0032996;GO:0033257;GO:0042088;GO:0042742;GO:0042771;GO:0042832;GO:…	K09258	-	S;K;E	13MDS;1CTIZ;0RRC4;KOG0504;0VD0G;1AWHJ;16EB7;0A24Y;0UT49;0DPT6	BCL3 transcription coactivator [Source:HGNC Symbol;Acc:HGNC:998]	602	P20749
ENSG00000179909	42.6557	51.7708	33.5406	0.647868	-0.626228	0.0988838	1	19	57697367	57709194	-	5713	ZNF154	GO:0000978;GO:0000981;GO:0003676;GO:0003677;GO:0005634;GO:0005634;GO:0006355;GO:0006355;GO:0006357;GO:0046872;GO:0000978;GO:0000981;GO:0003677;GO:0005634;GO:0005634;GO:0006355;GO:0006357;GO:0046872;	K09228	-	K	169MS;0RQ4A;09Z3G;0DKIZ;1AZ5G;1437U;KOG1721;0VA0Y;1CVD3;0UPHU	zinc finger protein 154 [Source:HGNC Symbol;Acc:HGNC:12939]	7710	Q13106;A0A024R4Q0
ENSG00000111602	866.288	944.639	787.938	0.834116	-0.261681	0.0988867	1	12	56416363	56449426	-	5851	TIMELESS	GO:0000076;GO:0000122;GO:0000228;GO:0000790;GO:0000790;GO:0002009;GO:0002009;GO:0003677;GO:0005515;GO:0005515;GO:0005515;GO:0005634;GO:0005634;GO:0005634;GO:0005634;GO:0005654;GO:0005654;GO:0005694;GO:0006260;GO:0006281;GO:0006281;GO:0006974;GO:0006974;GO:0007049;GO:0007275;GO:0007623;GO:0007623;GO:0007623;GO:0009582;GO:0030324;GO:0031298;GO:0035861;GO:0042752;GO:0042752;GO:0043111;GO:0044770;GO:…	K03155	-	K;L	09U3E;KOG1974;1B1TE;0UTVM;1658G;1CZ85;0RW8G;12NCY;0V52I;0DQNZ	timeless circadian regulator [Source:HGNC Symbol;Acc:HGNC:11813]	8914	Q9UNS1
ENSG00000084652	1367.96	1480	1255.92	0.848598	-0.236847	0.0989038	1	1	32179675	32198285	+	5114	TXLNA	GO:0005515;GO:0005576;GO:0005737;GO:0005829;GO:0006887;GO:0016020;GO:0019221;GO:0019905;GO:0019905;GO:0005515;GO:0005576;GO:0005737;GO:0005829;GO:0006887;GO:0016020;GO:0019221;GO:0019905;GO:0019905;GO:0042113;	-	-	Z	0V581;09U8W;0DFIP;0RX6C;1CQ8F;12UM8;KOG1850;16E0I;0UQJJ;1ATP7	taxilin alpha [Source:HGNC Symbol;Acc:HGNC:30685]	200081	P40222
ENSG00000007384	1724.52	1582.48	1866.56	1.17952	0.2382	0.099105	1	16	58059	76355	-	4914	RHBDF1	GO:0000139;GO:0004252;GO:0005515;GO:0005515;GO:0005783;GO:0005789;GO:0005789;GO:0005794;GO:0006508;GO:0008283;GO:0015031;GO:0016020;GO:0016021;GO:0016021;GO:0016021;GO:0016477;GO:0019838;GO:0042058;GO:0042058;GO:0050708;GO:0050708;GO:0050709;GO:0061136;GO:0004252;GO:0004252;GO:0006508;GO:0016020;GO:0016021;GO:0016021;GO:0016021;	-	-	T	09XQS;12QPF;1AX85;0RW1V;0DJ2S;0V8NH;16D08;0UMRY;1CTUG;KOG2290	rhomboid 5 homolog 1 [Source:HGNC Symbol;Acc:HGNC:20561]	64285	Q96CC6
ENSG00000178802	410.674	450.895	370.452	0.821592	-0.283506	0.0993223	1	15	74890005	74902219	+	9090	MPI	GO:0004476;GO:0004476;GO:0004476;GO:0005975;GO:0005975;GO:0008270;GO:0008270;GO:0009298;GO:0009298;GO:0009298;GO:0016853;GO:0046872;GO:0004476;GO:0004476;GO:0004476;GO:0005975;GO:0005975;GO:0008270;GO:0008270;GO:0009298;GO:0009298;GO:0009298;GO:0016853;GO:0046872;GO:0004476;GO:0004476;GO:0004476;GO:0004476;GO:0004476;GO:0004476;GO:0004476;GO:0005737;GO:0005829;GO:0005829;GO:0005975;GO:0005975;GO:…	K01809	EC:5.3.1.8	G	0RVRR;KOG2757;12NMZ;0UGXW;1CQ9I;1ASM6;167S1;0DFJT;09UA4;0V59B	mannose phosphate isomerase [Source:HGNC Symbol;Acc:HGNC:7216]	4351	P34949
ENSG00000132274	1335.74	1093.16	1578.32	1.44381	0.529876	0.0996659	1	11	5689697	5737089	+	5944	TRIM22	GO:0008270;GO:0008270;GO:0046872;GO:0000209;GO:0003714;GO:0005515;GO:0005515;GO:0005515;GO:0005634;GO:0005634;GO:0005654;GO:0005654;GO:0005737;GO:0005737;GO:0005794;GO:0005829;GO:0005829;GO:0006355;GO:0006955;GO:0008270;GO:0008270;GO:0009615;GO:0010468;GO:0010508;GO:0010508;GO:0015030;GO:0016032;GO:0016567;GO:0016567;GO:0016604;GO:0016607;GO:0016740;GO:0019901;GO:0019901;GO:0030674;GO:0032880;GO:…	K11999	-	O;K	0WJ1K;0E9GF;1BBHT;1DGBP;13FZR;0ITG7;0B6BR;0S31J;0V3UV;16P6D	tripartite motif containing 22 [Source:HGNC Symbol;Acc:HGNC:16379]	10346	Q8IYM9;B4DQS5
ENSG00000198879	28.4942	43.1879	13.8006	0.319548	-1.6459	0.0997361	1	10	7158624	7411486	-	10083	SFMBT2	GO:0003682;GO:0003714;GO:0003714;GO:0005515;GO:0005515;GO:0005515;GO:0005634;GO:0005634;GO:0005634;GO:0005634;GO:0005654;GO:0005829;GO:0006355;GO:0006355;GO:0010629;GO:0016235;GO:0016604;GO:0016607;GO:0042393;GO:0042393;GO:0042393;GO:0042393;GO:0043231;GO:0045892;GO:0003682;GO:0003714;GO:0003714;GO:0005515;GO:0005515;GO:0005515;GO:0005634;GO:0005634;GO:0005634;GO:0005634;GO:0005654;GO:0005829;GO:…	-	-	K	16NEE;1DEFR;0IMEX;1BAM1;0E7ER;13AR3;0B31E;0WFCR;0V2M7;0S2FI	Scm like with four mbt domains 2 [Source:HGNC Symbol;Acc:HGNC:20256]	57713	Q5VUG0
ENSG00000163697	769.757	705.573	833.94	1.18193	0.241148	0.0999351	1	4	40810027	41216714	-	12956	APBB2	GO:0001540;GO:0001540;GO:0001540;GO:0001540;GO:0005515;GO:0005515;GO:0005515;GO:0005634;GO:0005634;GO:0005737;GO:0006355;GO:0007050;GO:0008134;GO:0008134;GO:0016020;GO:0030027;GO:0030308;GO:0030426;GO:0035556;GO:0045202;GO:0001540;GO:0001540;GO:0001540;GO:0001540;GO:0001764;GO:0005515;GO:0005515;GO:0005515;GO:0005634;GO:0005634;GO:0005634;GO:0005737;GO:0005737;GO:0006355;GO:0006355;GO:0007050;GO:…	K04530	-	J;O;T;D	1AWJI;0IEKA;0RK4H;0DHBS;09VJ5;0V6IA;1CS1Y;0UJFA;16ENY;12PBZ	amyloid beta precursor protein binding family B member 2 [Source:HGNC Symbol;Acc:HGNC:582]	323	Q92870;B4DJ88;B4E2F2
ENSG00000005108	17.1794	11.5814	22.7773	1.96671	0.975787	0.099982	1	7	11370365	11832198	-	10921	THSD7A	GO:0001525;GO:0005515;GO:0005576;GO:0005886;GO:0005886;GO:0016020;GO:0016021;GO:0030154;GO:0031532;GO:0042995;GO:0016020;GO:0016021;	-	-	O;W	13BI7;16NI0;1BAQZ;0S2IA;0V2SG;0E7PT;1DEPY;0INDB;0B3HF;0WFWQ	thrombospondin type 1 domain containing 7A [Source:HGNC Symbol;Acc:HGNC:22207]	221981	Q9UPZ6
ENSG00000182963	688.299	751.284	625.314	0.832328	-0.264776	0.0999997	1	17	44798448	44830816	-	8716	GJC1	GO:0005886;GO:0005921;GO:0005922;GO:0005922;GO:0007154;GO:0007154;GO:0016020;GO:0016021;GO:0030054;GO:0001570;GO:0005216;GO:0005243;GO:0005243;GO:0005515;GO:0005789;GO:0005886;GO:0005886;GO:0005921;GO:0005921;GO:0005921;GO:0005921;GO:0005922;GO:0005922;GO:0005922;GO:0005922;GO:0005922;GO:0006936;GO:0007043;GO:0007154;GO:0007154;GO:0007267;GO:0007267;GO:0007267;GO:0007268;GO:0007507;GO:0007601;GO:…	K07616	-	W;T	1CQAU;09UBK;0RY4J;0V5AQ;1AVRI;0DFM7;0UNQS;16D4Y;0IFK3;12UDH	gap junction protein gamma 1 [Source:HGNC Symbol;Acc:HGNC:4280]	10052	P36383;A0A654IDC0
ENSG00000105556	23.6474	30.144	17.1507	0.568959	-0.813603	0.100027	1	19	301444	344815	-	7939	MIER2	GO:0000122;GO:0001103;GO:0003677;GO:0003714;GO:0004407;GO:0005515;GO:0005634;GO:0005634;GO:0005654;GO:0005737;GO:0016575;GO:0016575;GO:0032991;GO:0042826;GO:0042826;	-	-	K	KOG4329;0A5JM;16F7H;1D188;0VG92;0USDI;0DRZD;13MB2;0RPT9;1AXIR	MIER family member 2 [Source:HGNC Symbol;Acc:HGNC:29210]	54531	Q8N344
ENSG00000064195	2.21913	4.06733	0.370932	0.0911979	-3.45486	0.100068	1	17	49990005	49995224	-	2715	DLX3	GO:0000790;GO:0000790;GO:0000978;GO:0000981;GO:0000981;GO:0000981;GO:0001228;GO:0001568;GO:0001890;GO:0003677;GO:0003677;GO:0003677;GO:0003682;GO:0003700;GO:0005515;GO:0005634;GO:0005634;GO:0006355;GO:0006355;GO:0006357;GO:0007275;GO:0030154;GO:0030855;GO:0042475;GO:0043565;GO:0045944;GO:0071895;GO:1990837;GO:0000981;GO:0003677;GO:0003677;GO:0003677;GO:0005634;GO:0006355;GO:0006355;GO:0006357;GO:…	K09315	-	K	13KGP;1CYRM;0UQ9K;0VCZX;0RP8R;0DPSI;0A24E;167T2;KOG0850;1AVPD	distal-less homeobox 3 [Source:HGNC Symbol;Acc:HGNC:2916]	1747	O60479
ENSG00000177879	1878.8	1655.23	2102.37	1.27013	0.344981	0.10011	1	5	115841592	115914081	+	2929	AP3S1	GO:0005515;GO:0005794;GO:0006886;GO:0006886;GO:0008089;GO:0008089;GO:0008286;GO:0015031;GO:0015031;GO:0015031;GO:0016020;GO:0016020;GO:0016192;GO:0016192;GO:0016192;GO:0030117;GO:0030117;GO:0030119;GO:0030123;GO:0030133;GO:0030659;GO:0031410;GO:0043231;GO:0043231;GO:0048490;GO:0048490;GO:1904115;GO:0006886;GO:0006886;GO:0015031;GO:0015031;GO:0016020;GO:0016192;GO:0030117;	K12399	-	U	0DMB3;1B2CG;0V8I5;12QKS;1CW68;168ZY;0UIAZ;0RXZP;KOG0936;09XK9	adaptor related protein complex 3 subunit sigma 1 [Source:HGNC Symbol;Acc:HGNC:2013]	1176	Q92572
ENSG00000152133	235.907	262.138	209.676	0.799867	-0.322169	0.100232	1	2	37084451	37099244	+	4040	GPATCH11	GO:0000775;GO:0000776;GO:0000776;GO:0000777;GO:0003676;GO:0003676;GO:0005515;GO:0005694;GO:0000775;GO:0000776;GO:0000776;GO:0000777;GO:0003676;GO:0005515;GO:0005694;GO:0003676;	-	-	A	09T8V;KOG1994;0S1EM;12PPN;1AZ1N;0UFJ0;1CP9X;16BA3;0DEK1;0V47U	G-patch domain containing 11 [Source:HGNC Symbol;Acc:HGNC:26768]	253635	Q8N954
ENSG00000100393	800.601	872.297	728.906	0.835617	-0.259086	0.100555	1	22	41092592	41180077	+	11692	EP300	GO:0000122;GO:0000123;GO:0000123;GO:0000123;GO:0000123;GO:0000977;GO:0000978;GO:0001085;GO:0001085;GO:0001102;GO:0001102;GO:0001102;GO:0001666;GO:0001756;GO:0001966;GO:0002039;GO:0002209;GO:0002223;GO:0003677;GO:0003677;GO:0003682;GO:0003682;GO:0003684;GO:0003712;GO:0003712;GO:0003713;GO:0003713;GO:0003713;GO:0003713;GO:0003713;GO:0003713;GO:0003713;GO:0004402;GO:0004402;GO:0004402;GO:0004402;GO:…	K04498	EC:2.3.1.48	K;B	09TSN;0DHI5;0RSSG;16514;0UJQI;KOG1778;0V4RZ;12NCP;1AV7H;1CS8C	E1A binding protein p300 [Source:HGNC Symbol;Acc:HGNC:3373]	2033	Q09472;Q7Z6C1
ENSG00000185164	282.134	320.368	243.901	0.761313	-0.393438	0.100658	1	16	18417325	18562211	-	6801	NOMO2	GO:0005515;GO:0005783;GO:0005789;GO:0005789;GO:0016020;GO:0016021;GO:0030246;GO:0030246;GO:0032991;GO:0005515;GO:0005783;GO:0005789;GO:0005789;GO:0016020;GO:0016021;GO:0030246;GO:0030246;GO:0032991;GO:0005515;GO:0005783;GO:0005789;GO:0005789;GO:0016020;GO:0016021;GO:0030246;GO:0030246;GO:0032991;GO:0005515;GO:0005783;GO:0005789;GO:0005789;GO:0016020;GO:0016021;GO:0030246;GO:0030246;GO:0032991;GO:…	-	-	O	0DF4U;12NC5;1B4KC;0V4TQ;16DTN;0US6E;09TUH;0RK5Q;1CPUN;KOG1948	NODAL modulator 2 [Source:HGNC Symbol;Acc:HGNC:22652]	102723728	-
ENSG00000141699	539.46	588.83	490.09	0.832313	-0.264802	0.100664	1	17	42579513	42610623	-	5145	RETREG3	GO:0010976;GO:0016020;GO:0016021;GO:0061709;GO:0005515;GO:0010976;GO:0010976;GO:0010976;GO:0016020;GO:0016021;GO:0032991;GO:0061709;GO:0010976;GO:0010976;GO:0016020;GO:0016021;GO:0061709;GO:0010976;GO:0016020;GO:0016021;GO:0061709;GO:0010976;GO:0016020;GO:0016021;GO:0061709;GO:0010976;GO:0010976;GO:0016020;GO:0016021;GO:0061709;GO:0010976;GO:0016020;GO:0016021;GO:0061709;GO:0010976;GO:0010976;GO:…	K23880	-	U	0IHB8;1CQ9W;165QN;0RP21;1ASTU;13MFY;0UGYC;09UAK;0V59Q;0DFK8	reticulophagy regulator family member 3 [Source:HGNC Symbol;Acc:HGNC:27258]	162427	Q86VR2
ENSG00000156504	1282.25	1142.56	1421.94	1.24452	0.315587	0.100675	1	X	134769566	134797232	-	4404	FAM122B	GO:0005581;GO:0005581;GO:0005581;	-	-	S	0V43V;09T53;1ATUB;0RURW;0IF6F;0DEGA;0UFE5;1CP5Z;13IFP;166Z9	family with sequence similarity 122B [Source:HGNC Symbol;Acc:HGNC:30490]	159090	Q7Z309
ENSG00000167700	1000.42	908.66	1092.19	1.20198	0.265409	0.100818	1	8	144509070	144511213	+	1827	MFSD3	GO:0005515;GO:0015295;GO:0016020;GO:0016020;GO:0016020;GO:0016021;GO:0022857;GO:0022857;GO:0055085;GO:0055085;GO:1902600;	-	-	P	0DK4J;09YQ3;167DD;0RRCQ;0UHCW;0V9MV;1B02Q;13KT0;KOG3574;1CUYB	major facilitator superfamily domain containing 3 [Source:HGNC Symbol;Acc:HGNC:25157]	113655	Q96ES6
ENSG00000158528	424.705	384.112	465.298	1.21136	0.276627	0.100825	1	7	94907202	95296415	+	11194	PPP1R9A	GO:0003779;GO:0005515;GO:0005515;GO:0005737;GO:0005737;GO:0005829;GO:0005856;GO:0005856;GO:0007015;GO:0007015;GO:0007275;GO:0007399;GO:0007568;GO:0008022;GO:0008157;GO:0010976;GO:0014069;GO:0014069;GO:0015629;GO:0015629;GO:0019722;GO:0019722;GO:0019901;GO:0019904;GO:0030027;GO:0030054;GO:0030154;GO:0030175;GO:0030175;GO:0030425;GO:0030425;GO:0030426;GO:0030833;GO:0030864;GO:0031175;GO:0031175;GO:…	K17551	-	W;T	1AT04;0V4IP;0UFYQ;1CPK0;0DEWE;16EBH;09TJN;12N90;KOG1945;0S0PT	protein phosphatase 1 regulatory subunit 9A [Source:HGNC Symbol;Acc:HGNC:14946]	55607	Q9ULJ8
ENSG00000138081	451.458	507.325	395.591	0.779759	-0.3589	0.100936	1	2	47789316	47906498	-	7779	FBXO11	GO:0000151;GO:0008270;GO:0016567;GO:0016567;GO:0046872;GO:0000151;GO:0000151;GO:0008270;GO:0008270;GO:0016567;GO:0016567;GO:0016567;GO:0046872;GO:0000151;GO:0000151;GO:0000151;GO:0000209;GO:0004842;GO:0005515;GO:0005515;GO:0005634;GO:0005634;GO:0005654;GO:0005694;GO:0005730;GO:0005737;GO:0005829;GO:0005829;GO:0006464;GO:0006511;GO:0006511;GO:0008270;GO:0008270;GO:0016274;GO:0016567;GO:0016567;GO:…	K10297	-	S;Q;D;B	09WE8;12ZAV;0DHPJ;0RYF9;KOG1777;16FIE;0V7CR;1AWVC;0UJXJ;1CSE1	F-box protein 11 [Source:HGNC Symbol;Acc:HGNC:13590]	80204	Q86XK2
ENSG00000169744	10.4956	14.6641	6.32706	0.431467	-1.21268	0.100967	1	4	16501541	16898678	-	5455	LDB2	GO:0003712;GO:0003712;GO:0005634;GO:0005634;GO:0005634;GO:0005654;GO:0005730;GO:0005886;GO:0006357;GO:0006357;GO:0030274;GO:0030274;GO:0000122;GO:0001102;GO:0003712;GO:0003712;GO:0003712;GO:0005515;GO:0005634;GO:0005634;GO:0005634;GO:0005634;GO:0005654;GO:0005667;GO:0005730;GO:0005886;GO:0006357;GO:0006357;GO:0007399;GO:0030274;GO:0030274;GO:0030274;GO:0030274;GO:0030334;GO:0031252;GO:0043549;GO:…	K24143	-	K	1AXRK;12RE6;0UHXF;169EY;0DIVI;09XI2;KOG2181;1CTKW;0RMTS;0V8G4	LIM domain binding 2 [Source:HGNC Symbol;Acc:HGNC:6533]	9079	O43679
ENSG00000145996	310.956	278.055	343.857	1.23665	0.306441	0.100999	1	6	20534457	21232404	+	4602	CDKAL1	GO:0003824;GO:0003824;GO:0005515;GO:0005783;GO:0005783;GO:0005783;GO:0005789;GO:0005789;GO:0005791;GO:0006400;GO:0006400;GO:0006400;GO:0008033;GO:0008150;GO:0016020;GO:0016021;GO:0016740;GO:0016740;GO:0016740;GO:0035596;GO:0035596;GO:0035596;GO:0035598;GO:0035598;GO:0035598;GO:0035598;GO:0035600;GO:0035600;GO:0035600;GO:0035600;GO:0046872;GO:0051536;GO:0051536;GO:0051536;GO:0051539;GO:0051539;GO:…	K15865	EC:2.8.4.5	J;T;L;U	1AYXJ;12PFF;0UHN3;0DKDU;0VDH1;0RNUP;0A2M0;KOG4355;1CV7X;16A8V	CDK5 regulatory subunit associated protein 1 like 1 [Source:HGNC Symbol;Acc:HGNC:21050]	54901	Q5VV42
ENSG00000115361	2.20174	4.09349	0.309984	0.0757261	-3.72307	0.101097	1	2	210187126	210225447	-	5152	ACADL	GO:0000062;GO:0001659;GO:0003995;GO:0003995;GO:0003995;GO:0004466;GO:0004466;GO:0004466;GO:0004466;GO:0004466;GO:0004466;GO:0004466;GO:0005515;GO:0005739;GO:0005739;GO:0005739;GO:0005759;GO:0005759;GO:0005759;GO:0006629;GO:0006631;GO:0006635;GO:0016401;GO:0016401;GO:0016491;GO:0016627;GO:0016627;GO:0019254;GO:0019254;GO:0031966;GO:0033539;GO:0033539;GO:0033539;GO:0042413;GO:0042758;GO:0042758;GO:…	K00255	EC:1.3.8.8	I	1CWV8;0VAYT;0DMZ7;0RPCN;0UR7M;KOG0141;0A0CD;1ATZ7;12SRA;16E48	acyl-CoA dehydrogenase long chain [Source:HGNC Symbol;Acc:HGNC:88]	33	P28330
ENSG00000066855	607.922	552.569	663.275	1.20035	0.263452	0.101448	1	8	65644734	65771261	+	4629	MTFR1	GO:0000266;GO:0000266;GO:0005515;GO:0005739;GO:0005739;GO:0005739;GO:0005829;GO:0005886;GO:0007005;GO:0009060;GO:0009060;GO:0009060;GO:0000266;GO:0000266;GO:0005515;GO:0005739;GO:0005739;GO:0005739;GO:0005829;GO:0005886;GO:0007005;GO:0009060;GO:0009060;GO:0005739;GO:0005829;GO:0005739;GO:0005829;GO:0005739;GO:0005829;	-	-	Z;K	0UIFW;0A4DQ;169V7;0VDX2;13IYZ;0IEID;1AX19;1CZK5;0DNVS;0RKD5	mitochondrial fission regulator 1 [Source:HGNC Symbol;Acc:HGNC:29510]	9650	Q15390;A0A024R7W1
ENSG00000037749	215.696	241.322	190.07	0.787623	-0.344422	0.101507	1	5	154038906	154220478	+	7795	MFAP3	GO:0005886;GO:0016020;GO:0005515;GO:0005576;GO:0005634;GO:0005737;GO:0005886;GO:0005886;GO:0016020;GO:0016021;GO:0005515;GO:0005576;GO:0005634;GO:0005737;GO:0005886;GO:0005886;GO:0016020;GO:0016021;GO:0005886;GO:0016020;	-	-	W;T	12R29;166J8;0IE5Z;0DETB;0UI30;09TGH;0V4FH;1ATNU;1CPH4;0RRQW	microfibril associated protein 3 [Source:HGNC Symbol;Acc:HGNC:7034]	4238	P55082
ENSG00000268533	4.49166	7.24109	1.74223	0.240604	-2.05527	0.101587	1	19	57394183	57438457	+	521	AC003002.2	-	-	-	-	-	novel protein	-	-
ENSG00000104881	846.252	929.789	762.715	0.82031	-0.28576	0.101604	1	19	45379638	45406349	-	5028	PPP1R13L	GO:0000122;GO:0003215;GO:0003229;GO:0003714;GO:0005515;GO:0005515;GO:0005634;GO:0005634;GO:0005654;GO:0005737;GO:0005829;GO:0006351;GO:0006351;GO:0006357;GO:0006915;GO:0006915;GO:0006915;GO:0008134;GO:0008134;GO:0008134;GO:0009791;GO:0030054;GO:0031076;GO:0035264;GO:0042633;GO:0042802;GO:0045171;GO:0045296;GO:0045597;GO:0045597;GO:0048871;GO:0060048;GO:1901796;GO:0005515;GO:0003714;GO:0005515;GO:…	-	-	T;D;K	0S0DI;167HK;0DNMV;13H8D;1CXJ6;KOG0515;0UNBD;0A10C;1AUKP;0VBWX	protein phosphatase 1 regulatory subunit 13 like [Source:HGNC Symbol;Acc:HGNC:18838]	10848	Q8WUF5;A0A024R0Q5
ENSG00000155368	937.706	1016.78	858.633	0.844463	-0.243894	0.101919	1	2	119366921	119372560	+	2509	DBI	GO:0000062;GO:0000062;GO:0005783;GO:0005788;GO:0005794;GO:0006637;GO:0008289;GO:0030156;GO:0032994;GO:0036042;GO:0036151;GO:0042802;GO:0070062;GO:1903060;GO:1905920;GO:2001140;GO:0000062;GO:0000062;GO:0005515;GO:0005783;GO:0005788;GO:0005794;GO:0006637;GO:0008289;GO:0030156;GO:0032994;GO:0036042;GO:0036151;GO:0042802;GO:0070062;GO:1903060;GO:1905920;GO:2001140;GO:0000062;GO:0000062;GO:0000062;GO:…	K08762	-	I	0DVJP;0A9BS;KOG0817;0UW4V;1B6RI;0RZQU;13WB7;0VM9J;16I8Q;1D516	diazepam binding inhibitor, acyl-CoA binding protein [Source:HGNC Symbol;Acc:HGNC:2690]	1622	P07108
ENSG00000163623	15.6664	10.6582	20.6747	1.93979	0.955898	0.102083	1	4	84491987	84498450	-	3086	NKX6-1	GO:0001764;GO:0001764;GO:0003309;GO:0003309;GO:0003677;GO:0003677;GO:0003677;GO:0003700;GO:0003700;GO:0005634;GO:0005634;GO:0005634;GO:0006357;GO:0006357;GO:0030516;GO:0030516;GO:0050796;GO:0050796;GO:0000122;GO:0000122;GO:0000790;GO:0000978;GO:0000978;GO:0000981;GO:0000981;GO:0000981;GO:0001227;GO:0001764;GO:0001764;GO:0003309;GO:0003309;GO:0003323;GO:0003677;GO:0003677;GO:0003677;GO:0003682;GO:…	K08030	-	K	KOG0847;0UPT7;09UJG;1B1X1;12W9W;16F6G;0RWZ7;0VA7B;0DJZT;1CVM2	NK6 homeobox 1 [Source:HGNC Symbol;Acc:HGNC:7839]	4825	P78426
ENSG00000165895	562.716	512.837	612.596	1.19452	0.256436	0.102133	1	11	100687288	100993941	+	9313	ARHGAP42	GO:0003085;GO:0005096;GO:0005096;GO:0005096;GO:0005515;GO:0005575;GO:0007165;GO:0007165;GO:0035024;GO:0090630;GO:1904694;GO:0005096;GO:0005515;GO:0007165;GO:0007165;GO:0043547;GO:0007165;GO:0016020;GO:0016021;	K20651	-	S;T	16B3V;130MU;0DFHS;1CVNC;09U81;0RWZZ;0V575;1AZHS;KOG1451;0UG24;16M6M;14SK0;0E4RN;0KCCK;1B9B6;0WBRI;0S1PS;0AZET;0V07I;1DBXF	Rho GTPase activating protein 42 [Source:HGNC Symbol;Acc:HGNC:26545]	143872	A6NI28
ENSG00000159086	999.104	912.467	1085.74	1.18989	0.250834	0.102201	1	21	32733899	32771792	-	7146	PAXBP1	GO:0000122;GO:0000978;GO:0003677;GO:0003677;GO:0003677;GO:0005634;GO:0005634;GO:0005634;GO:0005634;GO:0005634;GO:0005829;GO:0006355;GO:0006355;GO:0007517;GO:0008134;GO:0014842;GO:0031062;GO:0045944;GO:0045944;GO:2000288;GO:0000122;GO:0000978;GO:0003677;GO:0003677;GO:0005634;GO:0005634;GO:0005634;GO:0005829;GO:0006355;GO:0007517;GO:0045944;GO:0000122;GO:0000978;GO:0003677;GO:0003677;GO:0003677;GO:…	K13211	-	K	0VAWW;KOG2136;16A4R;0RNAS;12SGE;0UMUA;0DKQ4;0A008;1CWF4;1AXAM	PAX3 and PAX7 binding protein 1 [Source:HGNC Symbol;Acc:HGNC:13579]	94104	Q9Y5B6;Q8N6E6
ENSG00000168918	5.42703	8.325	2.52907	0.303792	-1.71884	0.102202	1	2	233059967	233207903	+	8681	INPP5D	GO:0002376;GO:0004439;GO:0004445;GO:0004445;GO:0005515;GO:0005515;GO:0005737;GO:0005829;GO:0005829;GO:0005856;GO:0005886;GO:0006661;GO:0006796;GO:0006915;GO:0007165;GO:0016020;GO:0016314;GO:0016787;GO:0017124;GO:0019221;GO:0043647;GO:0045121;GO:0046856;GO:0046856;GO:0050852;GO:0050900;GO:0052658;GO:0052659;GO:0002376;GO:0004439;GO:0004445;GO:0004445;GO:0005515;GO:0005515;GO:0005737;GO:0005829;GO:…	K03084	EC:3.1.3.86	T;U	0DENY;1B10H;1CR6F;0UKTP;KOG0565;09X1J;0RPWA;12Q93;0V7ZR;16DPK	inositol polyphosphate-5-phosphatase D [Source:HGNC Symbol;Acc:HGNC:6079]	3635	Q92835
ENSG00000272031	52.3001	62.0863	42.5138	0.684754	-0.546343	0.102438	1	1	145959441	145964575	-	3671	ANKRD34A	GO:0005515;GO:0005515;GO:0005515;	-	-	-	-	ankyrin repeat domain 34A [Source:HGNC Symbol;Acc:HGNC:27639]	284615	Q69YU3
ENSG00000101040	1021.82	937.089	1106.55	1.18083	0.239805	0.102516	1	20	47209214	47356889	-	7625	ZMYND8	GO:0003714;GO:0003714;GO:0005515;GO:0005515;GO:0005515;GO:0005515;GO:0005634;GO:0005634;GO:0005654;GO:0005737;GO:0005794;GO:0006355;GO:0006355;GO:0008270;GO:0019904;GO:0030336;GO:0035064;GO:0046872;GO:0070491;GO:0070577;GO:1903507;GO:0003714;GO:0003714;GO:0005515;GO:0005515;GO:0005515;GO:0005515;GO:0005634;GO:0005634;GO:0005654;GO:0005737;GO:0005794;GO:0006355;GO:0006355;GO:0008270;GO:0019904;GO:…	K24630	-	S;K	0ITRI;0V3X6;1DGEQ;16MA1;0RW87;0B6GF;13G6I;0WJ6W;1BBJI;0E9JP	zinc finger MYND-type containing 8 [Source:HGNC Symbol;Acc:HGNC:9397]	23613	Q9ULU4;A6H8Y8
ENSG00000137210	711.793	644.6	778.986	1.20848	0.273193	0.102606	1	6	10747759	10852753	+	4815	TMEM14B	GO:0016020;GO:0016020;GO:0016020;GO:0016021;GO:0016020;GO:0016020;GO:0016021;GO:0016020;GO:0016020;GO:0016021;GO:0016020;GO:0016020;GO:0016021;GO:0016020;GO:0016020;GO:0016021;GO:0016020;GO:0016020;GO:0016020;GO:0016021;GO:0016020;GO:0016020;GO:0016020;GO:0016021;GO:0005515;GO:0005515;GO:0005743;GO:0006839;GO:0007275;GO:0007399;GO:0016020;GO:0016020;GO:0016020;GO:0016021;GO:0021987;GO:0031966;GO:…	-	-	S;C	0DUXX;KOG4267;0A8CD;0VJ86;13W6S;0RZ27;0UWEP;1D48T;1B6UU;16IHA	transmembrane protein 14B [Source:HGNC Symbol;Acc:HGNC:21384]	81853	Q9NUH8;A0A024QZV7
ENSG00000147889	1321	1139.78	1502.22	1.31799	0.398343	0.102849	1	9	21967752	21995301	-	3885	CDKN2A	GO:0000082;GO:0001953;GO:0003723;GO:0004861;GO:0004861;GO:0005515;GO:0005515;GO:0005515;GO:0005634;GO:0005634;GO:0005737;GO:0005737;GO:0005829;GO:0007049;GO:0007050;GO:0007050;GO:0007265;GO:0008285;GO:0008285;GO:0008285;GO:0016301;GO:0016310;GO:0019901;GO:0030308;GO:0032088;GO:0034393;GO:0035985;GO:0035986;GO:0042326;GO:0045736;GO:0045736;GO:0045892;GO:0051059;GO:0090398;GO:0090399;GO:2000111;GO:…	K06621	-	-	-	cyclin dependent kinase inhibitor 2A [Source:HGNC Symbol;Acc:HGNC:1787]	1029	P42771;K7PML8
ENSG00000159182	973.996	844.276	1103.72	1.30729	0.386585	0.10291	1	17	48721719	48722518	-	382	PRAC1	GO:0005634;GO:0005654;GO:0005829;	-	-	S	0WF3Z;0E1Y6;0B233;0UZ5D;0RZZQ;0IV1Y;1D9Y3;16KME;14UMP;1B8JN	PRAC1 small nuclear protein [Source:HGNC Symbol;Acc:HGNC:30591]	84366	Q96KF2
ENSG00000156587	2182.66	2007.72	2357.6	1.17427	0.231764	0.103157	1	11	57551656	57568284	-	2062	UBE2L6	GO:0000151;GO:0000209;GO:0004842;GO:0005515;GO:0005515;GO:0005634;GO:0005654;GO:0005829;GO:0006464;GO:0006511;GO:0016567;GO:0016740;GO:0019985;GO:0031625;GO:0032020;GO:0032480;GO:0042296;GO:0043130;GO:0044267;GO:0061631;GO:0061631;GO:0000151;GO:0000209;GO:0004842;GO:0005515;GO:0005515;GO:0005634;GO:0005654;GO:0005829;GO:0006464;GO:0006511;GO:0016567;GO:0016740;GO:0019787;GO:0019941;GO:0019985;GO:…	K04553	EC:2.3.2.23	O	1D38F;0RX4V;0DU0Q;0A73J;1B5M9;0VHXM;0UV75;13QRC;KOG0422;16HJD	ubiquitin conjugating enzyme E2 L6 [Source:HGNC Symbol;Acc:HGNC:12490]	9246	O14933
ENSG00000169302	201.72	178.286	225.154	1.26288	0.336714	0.103416	1	5	147234963	147387855	+	7916	STK32A	GO:0000166;GO:0004672;GO:0004672;GO:0004674;GO:0004674;GO:0005524;GO:0005524;GO:0005524;GO:0005886;GO:0006468;GO:0006468;GO:0016020;GO:0016301;GO:0016310;GO:0016740;GO:0018105;GO:0035556;GO:0046872;GO:0106310;GO:0106311;GO:0000166;GO:0004672;GO:0004674;GO:0004674;GO:0005524;GO:0005524;GO:0006468;GO:0016301;GO:0016310;GO:0016740;GO:0000166;GO:0004672;GO:0004672;GO:0004674;GO:0004674;GO:0005515;GO:…	K08793	EC:2.7.11.1	T	12UU9;0US1X;1CSDS;09XM6;0V8IV;KOG0598;0DIYP;1B507;0RWDF;16GSG	serine/threonine kinase 32A [Source:HGNC Symbol;Acc:HGNC:28317]	202374	Q8WU08
ENSG00000120149	50.8512	61.1097	40.5927	0.66426	-0.590181	0.1035	1	5	174724582	174730896	+	2224	MSX2	GO:0000122;GO:0000122;GO:0000122;GO:0000790;GO:0000976;GO:0000976;GO:0000977;GO:0000977;GO:0000981;GO:0000981;GO:0000981;GO:0000981;GO:0000981;GO:0001227;GO:0001503;GO:0001503;GO:0001649;GO:0001649;GO:0002063;GO:0002076;GO:0003148;GO:0003151;GO:0003198;GO:0003416;GO:0003677;GO:0003677;GO:0003677;GO:0003677;GO:0005515;GO:0005515;GO:0005634;GO:0005634;GO:0005829;GO:0006355;GO:0006355;GO:0007275;GO:…	K09341	-	K	0V98I;0URM5;169BP;1CPD0;0RSMA;09YTP;13ISN;0DK8A;KOG0492;1B1J0	msh homeobox 2 [Source:HGNC Symbol;Acc:HGNC:7392]	4488	P35548
ENSG00000172955	5.37359	8.30154	2.44563	0.2946	-1.76317	0.103529	1	4	99202638	99219537	-	4401	ADH6	GO:0008270;GO:0008270;GO:0016491;GO:0016491;GO:0016491;GO:0046872;GO:0055114;GO:0055114;GO:0055114;GO:0004022;GO:0004024;GO:0004745;GO:0005737;GO:0005829;GO:0005829;GO:0006069;GO:0006069;GO:0006069;GO:0008270;GO:0008270;GO:0008270;GO:0008270;GO:0016491;GO:0016491;GO:0016491;GO:0042572;GO:0042573;GO:0045471;GO:0046872;GO:0055114;GO:0055114;GO:0055114;GO:0070062;GO:0004022;GO:0004024;GO:0004745;GO:…	K13952	EC:1.1.1.1	Q	09V5R;0V65B;0RM4X;0DGER;12NDX;16J40;1CR49;1ATWG;KOG0022;0UICD	alcohol dehydrogenase 6 (class V) [Source:HGNC Symbol;Acc:HGNC:255]	130	P28332;Q8IUN7
ENSG00000120370	532.72	482.451	582.989	1.20839	0.273085	0.103787	1	1	170532131	170553834	+	4159	GORAB	GO:0005515;GO:0005515;GO:0005654;GO:0005730;GO:0005737;GO:0005737;GO:0005794;GO:0005794;GO:0005829;GO:1905515;GO:0005515;GO:0005515;GO:0005654;GO:0005730;GO:0005737;GO:0005737;GO:0005737;GO:0005794;GO:0005794;GO:0005829;GO:0031069;GO:1901622;GO:1905515;GO:1905515;	K19748	-	S	0VEEH;0DNWF;164VX;1CXTW;0RUJB;13HGT;0US8F;1B2A7;0IJC7;0A3JE	golgin, RAB6 interacting [Source:HGNC Symbol;Acc:HGNC:25676]	92344	Q5T7V8;B3KQ87
ENSG00000155034	178.96	200.957	156.964	0.78108	-0.356459	0.10391	1	7	5431335	5513809	-	9753	FBXL18	GO:0000209;GO:0005829;GO:0019005;GO:0031146;GO:0031146;GO:0043687;GO:0000209;GO:0005515;GO:0005829;GO:0019005;GO:0031146;GO:0031146;GO:0043687;GO:0000209;GO:0005515;GO:0005829;GO:0019005;GO:0031146;GO:0031146;GO:0043687;GO:0005515;	K10284	-	S	0A27F;0VD3B;0DPVI;166MN;0IEMD;1B15Z;12UW9;0UIWW;0RMSE;1CYV1	F-box and leucine rich repeat protein 18 [Source:HGNC Symbol;Acc:HGNC:21874]	80028	B4DH63
ENSG00000149196	285.207	250.052	320.363	1.28119	0.357479	0.103912	1	11	86302211	86345943	+	3433	HIKESHI	GO:0005654;GO:0016604;GO:0016607;GO:0005515;GO:0005634;GO:0005634;GO:0005654;GO:0005654;GO:0005737;GO:0005737;GO:0005829;GO:0005829;GO:0005829;GO:0006606;GO:0006606;GO:0007030;GO:0015031;GO:0016604;GO:0016607;GO:0030324;GO:0030544;GO:0030544;GO:0034605;GO:0061608;GO:1900034;GO:0005654;GO:0016604;GO:0016607;	K23327	-	S;G;U	0VCSD;0DPIZ;12U52;16HZS;0A1WV;1B5C0;0RZ55;1CYHK;0UT17;KOG4067	heat shock protein nuclear import factor hikeshi [Source:HGNC Symbol;Acc:HGNC:26938]	51501	Q53FT3
ENSG00000124587	616.561	668.786	564.335	0.843821	-0.244992	0.103963	1	6	42963865	42979181	-	3465	PEX6	GO:0000166;GO:0001750;GO:0005515;GO:0005515;GO:0005524;GO:0005524;GO:0005524;GO:0005737;GO:0005777;GO:0005778;GO:0005778;GO:0005778;GO:0005829;GO:0005829;GO:0005829;GO:0006625;GO:0006625;GO:0006625;GO:0007031;GO:0007031;GO:0007031;GO:0008022;GO:0016020;GO:0016558;GO:0016561;GO:0016887;GO:0016887;GO:0016887;GO:0042995;GO:0044877;GO:0050821;GO:0097733;GO:0097733;GO:0000166;GO:0001750;GO:0005515;GO:…	K13339	-	O	KOG0736;12R93;1CRU5;0UKGG;0VB48;0DH3V;0RN4W;1AVCZ;16G48;0A086	peroxisomal biogenesis factor 6 [Source:HGNC Symbol;Acc:HGNC:8859]	5190	Q13608;A0A024RD09
ENSG00000143641	1606.22	1793.3	1419.14	0.791354	-0.337604	0.104043	1	1	230057990	230282122	+	7712	GALNT2	GO:0000139;GO:0000139;GO:0002378;GO:0004653;GO:0004653;GO:0004653;GO:0005515;GO:0005576;GO:0005789;GO:0005794;GO:0005794;GO:0005794;GO:0005794;GO:0005795;GO:0006486;GO:0006493;GO:0006493;GO:0016020;GO:0016021;GO:0016266;GO:0016266;GO:0016740;GO:0016757;GO:0018242;GO:0018243;GO:0018243;GO:0030145;GO:0030145;GO:0030173;GO:0030246;GO:0032580;GO:0046872;GO:0048471;	K00710	EC:2.4.1.41	O;G	0UG6Y;1AS02;1CPS1;KOG3738;0RMU2;09TRW;0DF29;0V4R7;12NCA;168ZE	polypeptide N-acetylgalactosaminyltransferase 2 [Source:HGNC Symbol;Acc:HGNC:4124]	2590	Q10471;A0A1L7NY50
ENSG00000134419	183.557	160.743	206.372	1.28387	0.360495	0.104108	1	16	18781295	18790383	-	6679	RPS15A	GO:0000184;GO:0003723;GO:0003735;GO:0003735;GO:0003735;GO:0003735;GO:0005515;GO:0005515;GO:0005654;GO:0005737;GO:0005829;GO:0005840;GO:0005840;GO:0005840;GO:0006412;GO:0006412;GO:0006412;GO:0006413;GO:0006614;GO:0008284;GO:0009615;GO:0016020;GO:0019083;GO:0022627;GO:0022627;GO:0022627;GO:0045787;GO:0070062;GO:0000184;GO:0003723;GO:0003735;GO:0003735;GO:0003735;GO:0005515;GO:0005515;GO:0005654;GO:…	K02957	-	J	0RYNP;0DTKC;1D2XU;0A6KB;13PWU;1B5EN;16HCE;0UUWR;KOG1754;0VHEF	ribosomal protein S15a [Source:HGNC Symbol;Acc:HGNC:10389]	6210	P62244;B2R4W8
ENSG00000282936	36.8955	45.1594	28.6315	0.634011	-0.657421	0.10418	1	17	6628619	6640456	-	4843	AC004706.3	-	-	-	-	-	novel protein	-	-
ENSG00000147669	2429.13	2241.06	2617.2	1.16784	0.223846	0.104406	1	8	100150623	100154003	+	1673	POLR2K	GO:0003677;GO:0003677;GO:0003899;GO:0003899;GO:0006351;GO:0006351;GO:0008270;GO:0008270;GO:0046872;GO:0000398;GO:0003677;GO:0003677;GO:0003899;GO:0003899;GO:0003899;GO:0005515;GO:0005634;GO:0005654;GO:0005665;GO:0005665;GO:0005666;GO:0005736;GO:0005829;GO:0006283;GO:0006351;GO:0006351;GO:0006351;GO:0006356;GO:0006361;GO:0006362;GO:0006363;GO:0006366;GO:0006366;GO:0006366;GO:0006367;GO:0006368;GO:…	K03009	-	K	0AAHP;0UW7Q;0RZTB;0DVGS;0VMG2;13W71;1B6UN;KOG3507;16IKZ;1D4T9	RNA polymerase II, I and III subunit K [Source:HGNC Symbol;Acc:HGNC:9198]	5440	P53803;A0A024R9G0
ENSG00000096968	629.178	561.865	696.491	1.2396	0.309879	0.104767	1	9	4984390	5129948	+	7908	JAK2	GO:0000166;GO:0004672;GO:0004672;GO:0004713;GO:0004713;GO:0004713;GO:0004715;GO:0004715;GO:0004715;GO:0005524;GO:0005524;GO:0005524;GO:0005654;GO:0005856;GO:0005856;GO:0005886;GO:0005925;GO:0006325;GO:0006468;GO:0006468;GO:0012505;GO:0016020;GO:0016020;GO:0016301;GO:0016310;GO:0016740;GO:0018108;GO:0035556;GO:0035556;GO:0042393;GO:0042393;GO:0000165;GO:0000166;GO:0000186;GO:0000791;GO:0001774;GO:…	K04447	EC:2.7.10.2	T;B	16H33;12TI0;0RXRK;0UM1R;0V7H4;KOG0197;1B1I3;09WIK;1CT85;0DG6K	Janus kinase 2 [Source:HGNC Symbol;Acc:HGNC:6192]	3717	O60674
ENSG00000105245	236.799	261.656	211.942	0.810003	-0.304001	0.104821	1	19	40665905	40690972	-	5823	NUMBL	GO:0005515;GO:0005515;GO:0005515;GO:0005737;GO:0005737;GO:0005737;GO:0007275;GO:0007399;GO:0007399;GO:0007399;GO:0007405;GO:0007409;GO:0019221;GO:0019538;GO:0021670;GO:0021670;GO:0021849;GO:0021849;GO:0030900;GO:0034332;GO:0050769;GO:0050769;GO:0005515;GO:0005737;GO:0007275;GO:0007399;GO:0050769;GO:0005515;GO:0005737;GO:0007275;GO:0007399;GO:0050769;GO:0005515;GO:0005515;GO:0005515;GO:0005515;	K06057	-	T	0V485;09T95;0RVDJ;16B2X;1B4ST;0USEJ;0DGP6;12PKQ;1CRD0;KOG3537	NUMB like endocytic adaptor protein [Source:HGNC Symbol;Acc:HGNC:8061]	9253	Q9Y6R0;A8K033
ENSG00000142623	27.2907	20.229	34.3523	1.69817	0.76398	0.104888	1	1	17205128	17246007	+	4903	PADI1	GO:0004668;GO:0004668;GO:0004668;GO:0004668;GO:0005509;GO:0005509;GO:0005509;GO:0005634;GO:0005654;GO:0005737;GO:0005737;GO:0005737;GO:0005737;GO:0005829;GO:0005829;GO:0006325;GO:0016787;GO:0018101;GO:0018101;GO:0018101;GO:0036414;GO:0046872;	K01481	EC:3.5.3.15	S;E	1B4QA;13CMZ;0A1S6;0RXIT;16DVC;0IF3F;0UJZ4;1CYC9;0VB61;0DMNF	peptidyl arginine deiminase 1 [Source:HGNC Symbol;Acc:HGNC:18367]	29943	Q9ULC6
[truncated: 16,731 more rows]
